# Supplementary material for: Domain-specific osmoadaptation revealed by metatranscriptomic analysis in hypersaline environments
Source: Sci Rep. 2025 Jul 2;15:23320. doi: 10.1038/s41598-025-04148-4 (PMC12222773; doi:10.1038/s41598-025-04148-4)
Supplement: Supplementary file 2 — Supplementary Material 2 [file 41598_2025_4148_MOESM2_ESM.xlsx]

## Sheet: CCAB_diff_expr
Supplementary Data 1. Differential expression analysis and annotation of predicted gene sequences in the CCAB (dilution) experiment metatranscriptome. In the three replicates (a, b, c), C denotes the control and E denotes the experiment.
ID	name	locus	baseMean	log2FoldChange	FoldChange	pvalue	padj	1_C1_a	1_C1_b	1_C1_c	1_E1_a	1_E1_b	1_E1_c	description	TAX_DOMAIN	TAX_PHYLUM	TAX_CLASS	TAX_ORDER	TAX_FAMILY	TAX_GENUS	TAX_SPECIES	TAX_STRAIN	AMINOACID	#GO	GO	GO_Description	#KO	KO	KO_Definition	KO_Pathways	#Pfam	Pfam	Pfam_Description	#COG	COG	COG_Group	COG_Description	Query_length_nr	Hit_type_nr	Hit_description_nr	Hit_length_nr	Hit_frame/Strand_nr	Hit_start_nr	Query_start_nr	Hit_end_nr	Query_end_nr	Bit_score_nr	E_value_nr	Identities_nr
CCAB_014	CCAB_014	Contig_000008:1096-2268	42.9142	0.821379	1.76709	0.00159266	0.0139182	32.6239	35.532	21.9336	60.9547	60.7826	45.6582		Archaea	Euryarchaeota	Halobacteria	Natrialbales	Natrialbaceae	Halovivax	Halovivax ruber	Halovivax ruber XH-70	VTRRTFGTLCGLVFLINLGRVSFAPLVPTIGATFDASPAVVGSVTTLVWVGSALPRIPVGYLLTRVPRHYVVLGSGVALALAAAFTSGAGSIRALQAGAFAIGLSSGAYFVAAVPLVAELFPTGRGRAIGIHGAASQLAAVVAPGVVVAVLVVAGWNDVFRLLAVAALCVTAVLLAVLRRRPLPESAGADRNFRAALTHWRIVLLVVVVVAAPGFVWQGVFNFYVTYLTTVKGVSGGLANGLLTVVFAAGLPAFWFGGQLADRLPHVPYLIGILVSFAAALGLLVAVESVPALVVATALLGVVVHAMFPAADTFLLDSLPADVRGSAYAVFSGVALLLESAGSGALGLAVERVAFDTAFLGGAAAVLALAVGLVVVAASRGLPGQRGVGS	0			0				0			0				1173	Protein	gb ESS03280.1	344	1	1	1	277	831	300 bits (769)	4e-95	232/277 (84%)
CCAB_024	CCAB_024	Contig_000013:239-448	6.71478	-1.60136	-3.03429	0.000751798	0.00748609	18.8875	9.77129	5.77201	0.883401	3.74047	1.23401		Archaea	Euryarchaeota	Halobacteria	Halobacteriales	Haloarculaceae	Haloarcula	Haloarcula marismortui	Haloarcula marismortui ATCC 43049	VVSTERVDRKKNNVARLGGVEARRGRLLVAAAFGRAVDGRRNALGCLVAVVSSIRVWVTAHTPYNTLHT	0			0				0			0				210	Protein	ref XP_002132239.1	2487	-2	834	179	877	45	36.6 bits (83)	2	19/45 (42%)
CCAB_025	CCAB_025	Contig_000013:644-811	14.4806	-1.36898	-2.58288	0.00066566	0.00676544	31.7654	15.1011	19.6248	1.7668	11.2214	7.40404		Archaea	Euryarchaeota	Halobacteria	Halobacteriales	Haloarculaceae	Haloarcula	Haloarcula marismortui	Haloarcula marismortui ATCC 43049	MTVAELVESTLCERGQPMTAYDHIVVEVVEPITEAEPFGDERVRVDTSRASRCTL	0			0				0			0				168	Protein	gb ESS12437.1	475	-1	127	168	182	1	67.8 bits (164)	2e-11	48/56 (86%)
CCAB_100001	CCAB_100001	Contig_035981:40-654	95.3959	1.59444	3.01978	3.19072e-15	3.34742e-13	46.3603	47.0799	43.8673	149.295	159.905	125.869		Archaea	Euryarchaeota	Halobacteria	Haloferacales	Halorubraceae	Halorubrum	Halorubrum lacusprofundi	Halorubrum lacusprofundi ATCC 49239	VAVHPDPGFHPTLAFLGAAGLGASVRFDPAAGLDAGDRVVLVPTAAESDTTPAPGTNLTVFGGPPTRPETTHWEQELWSENPGMVPSTVEPTDPVVRDPTGSLSHQRLLALADAAIKAAAIDADTRVVVRAPITDHRALAAGVVAPLVTGGTVVLDRALGAESDPLADDPARGDVAIVADEAVTPPEPSRLVVDAVSELSSTHD	0			0				0			0				615	Protein	ref WP_006112966.1	250	1	54	1	240	573	178 bits (452)	1e-51	123/191 (64%)
CCAB_100005	CCAB_100005	Contig_035983:5059-5301	34.4613	-1.34563	-2.54141	1.84684e-06	4.23478e-05	55.804	48.8565	47.3305	19.4348	16.8321	18.5101		Bacteria	Bacteroidetes	Bacteroidetes (class)	Bacteroidetes Order II. Incertae sedis	Rhodothermaceae	Salinibacter	Salinibacter ruber	Salinibacter ruber M8	MPKEIRETLDIQEGQRVAFVKRGGSISLLPLNESLSDHFGSIEVEGPQDFDALRAEARRRKAQERAKREVASEPAESDAR	0			0				0			0				243	Protein	ref WP_036945530.1	72	1	14	1	64	153	57.4 bits (137)	1e-08	27/51 (53%)
CCAB_100006	CCAB_100006	Contig_035983:5691-5819	6.42876	-1.5567	-2.9418	0.00107099	0.0100943	8.58523	15.1011	9.23521	4.417	0	1.23401		Bacteria	Bacteroidetes	Bacteroidetes (class)	Bacteroidetes Order II. Incertae sedis	Rhodothermaceae	Salinibacter	Salinibacter ruber	Salinibacter ruber M8	MRWRCWRDWSAACCRGRCSRSILFRNTAPMEKHYSVIRGAVG	0			0				0			0				129	No hit
CCAB_100007	CCAB_100007	Contig_035983:5291-5713	56.952	-0.839245	-1.78911	0.000341778	0.00385171	84.1353	71.0639	65.8009	37.9862	34.5993	48.1263		Bacteria	Bacteroidetes	Bacteroidetes (class)	Bacteroidetes Order II. Incertae sedis	Rhodothermaceae	Salinibacter	Salinibacter ruber	Salinibacter ruber M8	MPDDSKPALVDANIFLHYLTGDVPEQASNARNLLERAERGEESLVTTVLTVAEIVWVLESVYELDRSSIRAKVVAILGLPGLTVEDQEILLQAIVWYEEKNVDFADCYSAAWMEHHGFEEVYTFDRDFDRFEGLTPLRPE	2	GO:0000287|GO:0004540	F:magnesium ion binding|F:ribonuclease activity	1	K07064	uncharacterized protein		1	PF01850	PIN	0				423	Protein	ref WP_026103071.1	139	1	4	22	136	417	127 bits (320)	3e-34	65/133 (49%)
CCAB_100009	CCAB_100009	Contig_035983:3759-4268	150.772	-0.839827	-1.78984	1.08303e-06	2.64922e-05	218.923	196.314	168.543	102.474	115.954	102.423		Bacteria	Bacteroidetes	Bacteroidetes (class)	Bacteroidetes Order II. Incertae sedis	Rhodothermaceae	Salinibacter	Salinibacter ruber	Salinibacter ruber M8	MSSRTSDNDARSSRSSDTEVYRYGPLYRWGATGTAGIVVLSVLAISGTMVIKGLSGMNWGAYAGAVAGMVGAAVSVPSLLSELHLTENRLRKKWPLRANREACFGEVDRVFIGGSSVAVYVTPGADPVLTWDRKIRGSEDLIEKLVRRLPASAEIDHPSGELDERLEIA	0			0				0			0				510	Protein	ref WP_011405196.1	216	1	66	55	216	507	166 bits (421)	5e-48	98/151 (65%)
CCAB_100010	CCAB_100010	Contig_035983:3349-3471	98.1235	-0.872289	-1.83057	9.86645e-06	0.000187652	109.891	139.463	135.065	60.0713	77.6147	66.6364		Bacteria	Bacteroidetes	Bacteroidetes (class)	Bacteroidetes Order II. Incertae sedis	Rhodothermaceae	Salinibacter	Salinibacter ruber	Salinibacter ruber M8	MAATSSALTAQIAGQLIGEELQKSISWRSGAALGIAGSRV	0			0				0			0				123	Protein	ref WP_043552645.1	98	-2	1	104	31	12	45.8 bits (107)	6e-05	20/31 (65%)
CCAB_100019	CCAB_100019	Contig_035988:4799-5779	502.864	-0.995165	-1.99331	0.000497001	0.005274	562.333	706.198	784.993	232.334	287.081	444.242		Archaea	Euryarchaeota	Halobacteria	Haloferacales	Haloferacaceae	Haloquadratum	Haloquadratum walsbyi	Haloquadratum walsbyi C23	MTDDSFSSVEKSSNVGDESQTDARSTNIDNGRYIYCLVDTGSHMSEPPSDDEIGTDGIEGASPSIVHAKGDVIGSSGRVGAVVHSCTQTYEASNLATVQQRILSHQRVVDAAGSIYDTPLPLRFNTVFEGGDQSVQAWVHDNYDQIYSALMTLAGTWEYRIGLVWDANRFESLAVKTDEELQRIEDQRTSANEGTAFLLNKQYKRRLATLRSERRNELIEVLQTSVEPLAAEITEQGSQDIDIGGLSDREIKGNDGETDTSDCETTSDTKRNEDEDKELIERFAVRVSADAEAALGSRLDEFVDRDGVSVTFTGPWPPYTFAPNIG	2	GO:0031411|GO:0031412	C:gas vesicle|P:gas vesicle organization	0				1	PF06386	GvpL_GvpF	0				981	Protein	ref WP_014555585.1	326	1	1	1	326	978	624 bits (1610)	0	321/326 (98%)
CCAB_100023	CCAB_100023	Contig_035988:1782-2432	274.359	-1.38798	-2.61713	1.29162e-13	1.12228e-11	361.438	398.846	439.827	112.192	125.306	208.547		Archaea	Euryarchaeota	Halobacteria	Haloferacales	Haloferacaceae	Haloquadratum	Haloquadratum walsbyi	Haloquadratum walsbyi C23	MSDNLYTYGVVEQEDIELVADGVGGADKIYTVEYRSLSAVVSDIDTTDPERTDEAVTKHNNVLQQVLEYDDGRTIVPMSFGMAFKNGRTLKGILRGARRALRSALNDIEGTIELGVKVVSTGDESIDQSSLRTDLNERLSSVSINETDDDLFSDRLILNRSYLVERTKQSAFDDTIDEINSDYGDDVTIQYTGPWAPYNFVDIHIGADQQAGRGGR	2	GO:0031411|GO:0031412	C:gas vesicle|P:gas vesicle organization	0				1	PF06386	GvpL_GvpF	0				651	Protein	ref WP_011571052.1	216	1	1	1	205	615	384 bits (985)	2e-132	205/205 (100%)
CCAB_100024	CCAB_100024	Contig_035988:1613-1729	16.3092	-1.12019	-2.17375	0.00257916	0.0204452	34.3409	19.5426	16.1616	7.95061	11.2214	8.63805		Archaea	Euryarchaeota	Halobacteria	Haloferacales	Haloferacaceae	Haloquadratum	Haloquadratum walsbyi	Haloquadratum walsbyi C23	VISVCTPTVTLFIIEFSARSSCHLSINFEVDMIDSIRL	0			0				0			0				117	No hit
CCAB_100025	CCAB_100025	Contig_035988:493-1398	345.131	-1.0612	-2.08666	2.2616e-12	1.63146e-10	462.744	437.931	505.628	215.55	186.088	262.843		Archaea	Euryarchaeota	Halobacteria	Haloferacales	Haloferacaceae	Haloquadratum	Haloquadratum walsbyi	Haloquadratum walsbyi C23	VGLVCGRRRTIIGHFNYTWSTKRVISMTFRIAVANEKGGVGKTTTAINVAGALAAAGCEVLFVDLDAQGNGTVGLGLEAQYTTEERSLYDALTEINTSSAISIDDLIYEHTEFDVIPSHIDMFNAEADLQTAMRGRERLWMLFEALEEYGDDMSTNTNIGDYDFIIVDAPPSLGMLTDNALLACRNILIPALAEASSQHALNILFNHIETIEAGYGIGIDPIGVVLNRIEVDGEANRLRSWFDSEFASLPLWEIRNRVALKRAWANSVSVFEHTETTDMDERFEKIAKHLISKAELERTTI	4	GO:0005524|GO:0003677|GO:0016787|GO:0007059	F:ATP binding|F:DNA binding|F:hydrolase activity|P:chromosome segregation	1	K03496	chromosome partitioning protein		1	PF13614	AAA_31	1	COG1192	N	Cellulose biosynthesis protein BcsQ	906	Protein	ref WP_014555590.1	275	1	1	79	275	903	540 bits (1391)	0	273/275 (99%)
CCAB_100080	CCAB_100080	Contig_036002:2-151	38.2505	1.78097	3.43656	3.05802e-10	1.54971e-08	19.746	15.1011	11.544	55.6543	64.523	62.9343		Archaea	Euryarchaeota	Halobacteria	Halobacteriales	Haloarculaceae	Haloarcula	Haloarcula marismortui	Haloarcula marismortui ATCC 43049	MLVLAKWSYDRVLAVEFHPRENATRRVRLVGVAMLVSAPVLTRLAAWIE	0			0				0			0				150	Protein	ref WP_049936651.1	75	1	29	1	73	135	55.8 bits (133)	1e-08	27/45 (60%)
CCAB_100118	CCAB_100118	Contig_036016:280-1845	40.8288	2.13658	4.39717	1.86525e-13	1.56936e-11	10.3023	15.9894	13.8528	63.6049	83.2254	57.9983		Archaea	Euryarchaeota	Halobacteria	Halobacteriales	Haloarculaceae	Halomicrobium	Halomicrobium mukohataei	Halomicrobium mukohataei DSM 12286	VTDLGISRETFVNHVESAERPVVVRVTAPMPDVSPLATYAALVGDADHGFLLESAEKTAGSDPDGAFQPGTDSKRHARYSFVGYDPEAVVTVTGDDATVTDLGGPAADLVVPADNGDVLDALRGALPDVARANFPAADRQRLDGGLVGFLAYDAVYDLWLKEVGVERPDPVCPDAEFVLATSVVAVDHAAGAAELVLTPVVRPGDNPGATYDALAAEASDTADRLAAAEEPTPGRFAREGERTGSREEYEAAVRRAKEHVLDGDIYQGVISRSRVLDGEMDPLGLYAALREVNPSPYMYLLRHGDRSVVGASPETLVSVRSDQVTVNPIAGTCPRGSGPADDRRLAGEMLADGKERSEHTMLVDLGRNDVRRVSEAGSVRVNEFMSVIKYSHVQHIEST…	3	GO:0004049|GO:0046872|GO:0000162	F:anthranilate synthase activity|F:metal ion binding|P:tryptophan biosynthetic process	1	K01657	anthranilate synthase component I [EC:4.1.3.27]	ko00400; Phenylalanine, tyrosine and tryptophan biosynthesis | ko00405; Phenazine biosynthesis | ko01100; Metabolic pathways | ko01110; Biosynthesis of secondary metabolites | ko01130; Biosynthesis of antibiotics | ko01230; Biosynthesis of amino acids | ko02024; Quorum sensing | ko02025; Biofilm formation - Pseudomonas aeruginosa	2	PF04715|PF00425	Anth_synt_I_N|Chorismate_bind	1	COG0147	EH	Anthranilate/para-aminobenzoate synthases component I	1566	Protein	ref WP_008318206.1	539	1	36	61	539	1563	635 bits (1639)	0	351/505 (70%)
CCAB_100119	CCAB_100119	Contig_036016:1842-2432	13.5056	1.57593	2.98128	8.26269e-05	0.00118048	4.29262	6.21809	5.77201	13.251	28.0535	23.4461		Archaea	Euryarchaeota	Halobacteria	Halobacteriales	Haloarculaceae	Halomicrobium	Halomicrobium mukohataei	Halomicrobium mukohataei DSM 12286	MNVLILDNYDSFTYNLVEYVSETPVGDVAPEIEVLKNAASLADVRAVDPDAVVISPGPGHPKNARDVGVTSTVLREVSTEVPTLGVCLGLEAAVYEHGGTVGHAPEPIHGKASSVNHDGRGVFDGLPQGFRAGRYHSLVATDVPDCFEVSATTNEDDPLVMGVRHREYPIEAVQFHPESVLTDAGHDVIRNFLVGV	3	GO:0004049|GO:0006541|GO:0000162	F:anthranilate synthase activity|P:glutamine metabolic process|P:tryptophan biosynthetic process	1	K01658	anthranilate synthase component II [EC:4.1.3.27]	ko00400; Phenylalanine, tyrosine and tryptophan biosynthesis | ko00405; Phenazine biosynthesis | ko01100; Metabolic pathways | ko01110; Biosynthesis of secondary metabolites | ko01130; Biosynthesis of antibiotics | ko01230; Biosynthesis of amino acids | ko02024; Quorum sensing | ko02025; Biofilm formation - Pseudomonas aeruginosa	1	PF00117	GATase	1	COG0512	EH	Anthranilate/para-aminobenzoate synthase component II	591	Protein	gb ESS05295.1	197	1	1	1	194	579	294 bits (753)	8e-98	156/194 (80%)
CCAB_100126	CCAB_100126	Contig_036020:4073-5314	42.3478	0.675003	1.5966	0.00809566	0.049953	28.3313	35.532	32.3232	58.3045	55.1719	44.4242		Archaea	Euryarchaeota	Halobacteria	Haloferacales	Halorubraceae	Halorubrum	Halorubrum lacusprofundi	Halorubrum lacusprofundi ATCC 49239	VSERHDVVVAGAGPAGAQCARDLARRGRDVLVLETEPEDEFPRQSNKSTAGTFASTMGEFGVPEEVVMNFTDDVVLESPNAHYVDDQPGAVLEFADFKQWLVRDGRAKGAEYRFEARANAPITESDSGGERAVGVRYAGDEEVYADVVIDATGPAAPLARELGVVNLERENQAIGVEWEMEGVNVDHPDYADLSGSMMLRLDHRLAPGGYSWIFHTGENRAKVGLCYIQNKAHHEYGDEGMRIDDYMQRWEREDPRLAGATRLKGEQHRGSAHIQMPSSLSTGGFMAVGDTAPTVDPLWGEGIYKCMMSGRVAAITADRCLMKNDVSAAETSIYDDLWHSRVAPNIRTRLAMTRLLYLARNERYDRLIRDLHRSNDKTLSAANGGGLRALLQLFHLNDL…	3	GO:0016491|GO:0006650|GO:0008654	F:oxidoreductase activity|P:glycerophospholipid metabolic process|P:phospholipid biosynthetic process	1	K17830	digeranylgeranylglycerophospholipid reductase [EC:1.3.1.101 1.3.7.11]	ko00564; Glycerophospholipid metabolism	1	PF12831	FAD_oxidored	1	COG0644	C	Dehydrogenase (flavoprotein)	1242	Protein	ref WP_006089988.1	410	1	1	1	407	1227	538 bits (1386)	0	267/411 (65%)
CCAB_10014	CCAB_10014	Contig_003544:863-1393	32.7707	-1.46735	-2.76513	4.30858e-07	1.15939e-05	45.5017	50.6331	51.9481	14.1344	15.897	18.5101		Archaea	Euryarchaeota	Halobacteria	Haloferacales	Haloferacaceae	Haloquadratum	Haloquadratum walsbyi	Haloquadratum walsbyi C23	MRQQRIFEQVSRLVILPSMDDFARQRERYEHRGLSKTAGRYADPSTVLEDNVSDEKFELFISQLNELSDNNSRNDVGIDDVQKATEAVIEKSLTQHVGEDLSISLDLSSPTVSDITTRLFNDGAIVSNIDLLVAGFEDSASQGLLSLLNKYQLMTPLCLHQRDVHEKWRENSRSLT	0			0				0			0				531	Protein	ref WP_049891727.1	158	1	1	55	158	528	313 bits (802)	3e-106	153/158 (97%)
CCAB_100163	CCAB_100163	Contig_036032:29-847	116.694	-0.744753	-1.67569	9.48507e-05	0.00132439	171.705	130.58	139.683	100.708	74.8093	82.6784		Bacteria	Bacteroidetes	Bacteroidetes (class)	Bacteroidetes Order II. Incertae sedis	Rhodothermaceae	Salinibacter	Salinibacter ruber	Salinibacter ruber DSM 13855	VHGQVRACFQPHEERIPGGAPFMIDEGVLDASEGVPAPSAAFGQHVKPDLPPGTLGVRPGGFMASTDEVYVTVDGEGGHAADPHAAIDPVYVASEIVTGLQSLVSRRCPPGVPSVLTLGRFVADGATNVIPDTARLEGTFRAMDEDWRFRAHDLFRRLVHRTAEAHGATATVEVREGYPALRNDESTTALVQKAAREYVGPDRTVAADRWFAGEDFAYILQECPGTFYQLGVGSEHGLHTAQFNPDEQALRTGAGFMAYLAWRYGREQAAAG	2	GO:0016787|GO:0008152	F:hydrolase activity|P:metabolic process	0				2	PF07687|PF01546	M20_dimer|Peptidase_M20	0				819	Protein	ref WP_011403533.1	396	1	126	1	394	807	475 bits (1222)	1e-164	227/269 (84%)
CCAB_100206	CCAB_100206	Contig_036052:454-2568	47.1869	-0.856963	-1.81122	0.000971004	0.00930259	65.2478	73.7288	46.1761	40.6364	25.2481	32.0842		Archaea	Euryarchaeota	Halobacteria	Halobacteriales	Haloarculaceae	Halorhabdus	Halorhabdus utahensis	Halorhabdus utahensis DSM 12940	MQNAVHVLHVDDDPGFAETAAEFLEREDQRIAVRTATSAEAGIDRLRDRGFDCVVSDYEMPGRNGIEFLEAVREIHSGLPFILYTGKGSEEIASEAISAGVSDYFQKERGTDQYAVLANKITTAVEAGRARRAQNRQLEAIETAREGISILDEDGRFIYVNETYGELYGYDPEAMIGEHWELLYRDDDVAQIHNEILPEVIESGHWRGTTTGLRADGSTFLEDHALATTEHDELVCTVRNLDEGEDGRFLDTLLQSLPDLLYAFDSDGTLVRWNAQLAEVTGYSEDELEAMSATDFVPGDEAERITETFETILEDRRSMTVQSALRTKAGNRIPYEFTASSLEDATGAVHGVIGVGRDITERREFRRKLRLFRNAVEDTGHSIYFTDRSGTIEYVNPAF…	8	GO:0016021|GO:0005622|GO:0005886|GO:0005524|GO:0000155|GO:0000160|GO:0046777|GO:0006355	C:integral component of membrane|C:intracellular|C:plasma membrane|F:ATP binding|F:phosphorelay sensor kinase activity|P:phosphorelay signal transduction system|P:protein autophosphorylation|P:regulation of transcription, DNA-templated	1	K07710	two-component system, NtrC family, sensor histidine kinase AtoS [EC:2.7.13.3]	ko02020; Two-component system	4	PF00672|PF02518|PF00512|PF00989	HAMP|HATPase_c|HisKA|PAS	2	COG0642|COG2202	T|T	Signal transduction histidine kinase|PAS domain	2115	Protein	ref WP_049935686.1	709	1	10	10	709	2106	495 bits (1275)	1e-161	289/709 (41%)
CCAB_100222	CCAB_100222	Contig_036056:61-1353	25.6708	-1.07646	-2.10885	0.000966239	0.00926111	35.1995	34.6437	39.2497	24.7352	14.0267	6.17003		Archaea	Euryarchaeota	Halobacteria	Halobacteriales	Haloarculaceae	Haloarcula	Haloarcula hispanica	Haloarcula hispanica ATCC 33960	VFGQFRSILAGGFGSLLTVGIGPIVTASIVLQLLGGADLLGLDTQNNPRDQVLYQGLQKLLVFIMTAVTALPMVYAGFLQPSTSVAQSLGVSLAAVQAFIFLQVYAGGILILYMDEIVSKWGVGSGIGLFIIAGVSQALIGGLISPASIGASRGLILRWVQIVLGNIEIPSLLTIQGMEALLLDEINLLAVITTVAIFAIVVYAESVRVEIPLSNARVKGARGRFPVKLIYASVLPMILVRALQQNIQFMGSILNSQLGSMPAWLGVYDSNGNPTEGLFYYLDPVQGRADWMWFTGETTQEVWQILIRVGVDLTVMILGGAIFAIFWVRTTNMGPEATAQQIHGSGMQIPGFRQNVKSIERVLEQYIPQVTVIGGALVGLLAVSANMLGTIGGVTGTGL…	5	GO:0016021|GO:0005622|GO:0005886|GO:0065002|GO:0006605	C:integral component of membrane|C:intracellular|C:plasma membrane|P:intracellular protein transmembrane transport|P:protein targeting	1	K03076	preprotein translocase subunit SecY	ko02024; Quorum sensing | ko03060; Protein export | ko03070; Bacterial secretion system	2	PF10559|PF00344	Plug_translocon|SecY	1	COG0201	U	Preprotein translocase subunit SecY	1293	Protein	ref WP_021044261.1	492	1	57	1	490	1287	523 bits (1346)	2e-179	320/437 (73%)
CCAB_100227	CCAB_100227	Contig_036059:306-719	46.1737	1.07015	2.09965	0.00017377	0.0021935	36.9165	28.4256	19.6248	77.7393	78.5498	35.7862		Archaea	Euryarchaeota	Halobacteria	Haloferacales	Halorubraceae	Halorubrum	Halorubrum lacusprofundi	Halorubrum lacusprofundi ATCC 49239	MDDQSFLGRRLDRAAAPLAVGDLLVLLTFLTLGTLRHSSVAFLTDRPAYLLGVWAPFVIGWAIVAPLVGAYSAGAAETAKSSVPLVVRSWVPAAAVGLALRAVAFRGGAAPAFAVVVVVTGTVALGGWRALYFRLRR	0			0				0			0				414	Protein	gb ESS03859.1	136	1	1	1	136	408	118 bits (295)	1e-30	109/136 (80%)
CCAB_100228	CCAB_100228	Contig_036059:851-1297	30.9661	2.46889	5.53618	9.67943e-14	8.5149e-12	9.44376	5.3298	8.08081	68.0219	50.4963	44.4242		Archaea	Euryarchaeota	Halobacteria	Haloferacales	Halorubraceae	Halorubrum	Halorubrum lacusprofundi	Halorubrum lacusprofundi ATCC 49239	VYTINCITRSREKIMWISRVVCDEIMSRYYDYVLGLIPTALIGVTVCLSAVGASWYTAVPAGAAVAIGVMAHAMFVRAPQPTSTAAVADAAASASDVAGAAAIGSEAVGSGSDAESGPDAGRATSGSGRTGSGSSRYGSGTNSVAGGD	0			0				0			0				447	Protein	ref WP_050026897.1	85	1	1	76	54	237	51.2 bits (121)	6e-06	36/54 (67%)
CCAB_10024	CCAB_10024	Contig_003551:347-748	22.0242	1.33219	2.51785	8.00347e-05	0.0011473	6.00966	14.2128	13.8528	27.3854	33.6642	37.0202		Bacteria	Proteobacteria	Deltaproteobacteria	Syntrophobacterales	Syntrophaceae	Desulfomonile	Desulfomonile tiedjei	Desulfomonile tiedjei DSM 6799	MKSKLLFYILLAVFVSSGCATSSSVKEAPLSEGVVKTYQAEFDEVVKATRNAMTDAGLEIEEAYESGDDTFVIIGKTGASGFTWGEYARSVVVKKGNNDTTVRVLTKKKLATNVTAEGDYSDEIFSSLDITFR	0			0				0			0				402	Protein	ref WP_016854794.1	128	1	2	25	122	387	63.9 bits (154)	3e-10	40/123 (33%)
CCAB_10025	CCAB_10025	Contig_003551:849-1574	39.4915	1.30637	2.47318	1.58389e-06	3.7038e-05	22.3216	23.0958	18.4704	61.8381	45.8207	65.4024		Bacteria	Proteobacteria	Deltaproteobacteria	Syntrophobacterales	Syntrophaceae	Desulfomonile	Desulfomonile tiedjei	Desulfomonile tiedjei DSM 6799	MQKLCMCGCFDIIISYSAPSAFALIRINAYSNNSMHTQVMRKLLPLLFIFGLVSVPASGQVSFQFNTGGSFASSPDEFSDFYGTGYNLGAGIRFEVAPSVEISISGQYNDFLVNEEEFYDRAGVSESQRNQLDLEAGASIISGEVDLRYNIATDGPVKPYLKGGTGFYRAAEEDVTLSGPGGSATFDGDSETSFGLNFGVGLAYYISSQASIFAEPSYAVAFTEDESTQYLPIRFGVSFTQ	0			0				0			0				726	Protein	ref WP_013061412.1	207	1	1	118	203	711	81.3 bits (199)	5e-15	59/208 (28%)
CCAB_100253	CCAB_100253	Contig_036073:68-1987	20.331	-1.0928	-2.13288	0.00118523	0.0109524	28.3313	26.649	31.1688	8.83401	15.897	11.1061		Archaea	Euryarchaeota	Halobacteria	Halobacteriales	Haloarculaceae	Haloarcula	Haloarcula marismortui	Haloarcula marismortui ATCC 43049	VAYNQSAAQTVAKNSNLRGSNEPVEYNVTAFNDASIAVETPPDFQVSDLTPQTATVENGTAIDISANITNAGGVQGTQTVTLAVGGMTQTTQVTLAGGATDTVVFQNVDTGVFGPGSYAHTIATENDAVSGSLTVQASADFQLSDLDPATATTVAGDLLDISANVTNTGDVQGAQTVTLTVGSVSRQQSVTVAGGAVKPVAFTDIDTGALGPGSYTHEIATANDTVSGSLTVQAPANLQLANLNPANGTAVAGDNIDISVTVENTGDTQANQTVTLNVGSISRQQSVTIPGGEFQVVTFTDVRTGQLGPGEYTHEITTANDSISGTLTVQAPANFSVSGLQPADATVDNGDIIDISATLTNVGDVQGTQTVTLTVDGITRTSAETLNASESGTVTFESV…	0			0				0			0				1920	Protein	ref WP_049933534.1	667	1	119	121	510	1275	202 bits (515)	1e-52	137/393 (35%)
CCAB_100259	CCAB_100259	Contig_036077:1048-1533	17.9959	1.29423	2.45246	0.000252221	0.00300017	10.3023	11.5479	5.77201	29.1522	28.9886	22.2121		Bacteria	Verrucomicrobia	Opitutae	Puniceicoccales	Puniceicoccaceae	Coraliomargarita	Coraliomargarita akajimensis	Coraliomargarita akajimensis DSM 45221	MSKQSINLRVESGLHETVADLAALSEGDTRPTDLSRTARKLILIGLAFRRDGLEPQYEGPLGVLPRPFATPTFGGDSVTFGTQLETAAYDALETVFDEKPHTAAREALRLGVIAVQLDQLELTGPLGMSRPFAEVDLDDKLTDTQALAYLRELRTHIGTDE	0			0				0			0				486	Protein	ref WP_049907367.1	158	1	4	7	158	471	177 bits (450)	3e-53	84/155 (54%)
CCAB_100313	CCAB_100313	Contig_036098:105-440	28.3957	1.68861	3.22346	5.18924e-08	1.74435e-06	12.0193	12.4362	11.544	39.753	51.4314	43.1902		Archaea	Euryarchaeota	Halobacteria	Haloferacales	Haloferacaceae	Haloquadratum	Haloquadratum walsbyi	Haloquadratum walsbyi DSM 16790	MRGTYAEVNTDAEEAARALGATPIQTFRYVTLPQIRPGIVGACILTFRTALAIFGTVLVLKSLSVVTFRFDQLVKVGYELNIASALAGVFFIFTVLFTFLGLRYTSAEVAQ	3	GO:0016021|GO:0042170|GO:0015419	C:integral component of membrane|C:plastid membrane|F:sulfate transmembrane-transporting ATPase activity	0				1	PF00528	BPD_transp_1	0				336	Protein	ref WP_021051168.1	337	1	227	1	337	333	167 bits (422)	1e-47	111/111 (100%)
CCAB_100330	CCAB_100330	Contig_036104:831-1214	69.7114	-0.635855	-1.55386	0.00682207	0.0438124	85.8523	93.2714	76.1905	45.9368	39.2749	77.7424		Archaea	Euryarchaeota	Halobacteria	Haloferacales	Haloferacaceae	Haloquadratum	Haloquadratum walsbyi	Haloquadratum walsbyi C23	VQVLENNTHRTYPQDLAEVGVVANRDDSVNTHVAERRHVAGAVARHDATYEDAKAALQAVCREFDATLQTPPTTHPSFIDGRTAAIIINDTSVGVIGEIHPEVLVEHDLAVPVAAFEFELAALASEA	6	GO:0005737|GO:0005524|GO:0000287|GO:0004826|GO:0003723|GO:0006432	C:cytoplasm|F:ATP binding|F:magnesium ion binding|F:phenylalanine-tRNA ligase activity|F:RNA binding|P:phenylalanyl-tRNA aminoacylation	1	K01890	phenylalanyl-tRNA synthetase beta chain [EC:6.1.1.20]	ko00970; Aminoacyl-tRNA biosynthesis	2	PF03483|PF03484	B3_4|B5	1	COG0072	J	Phenylalanyl-tRNA synthetase beta subunit	384	Protein	ref WP_011570348.1	629	1	503	1	615	339	229 bits (584)	9e-69	113/113 (100%)
CCAB_100331	CCAB_100331	Contig_036104:484-702	323.656	-0.762025	-1.69587	1.50778e-06	3.53945e-05	390.628	435.267	399.423	212.9	203.855	299.864		Archaea	Euryarchaeota	Halobacteria	Haloferacales	Haloferacaceae	Haloquadratum	Haloquadratum walsbyi	Haloquadratum walsbyi C23	VRVKLRVRSTDDGRCICIGLFVDPAILPFRFDSVGVVFSARHYQRIITAEGVLSYSITQDFESLHTIVYMRC	0			0				0			0				219	Protein	gb ABC72361.1	932	-1	1	132	44	1	92.0 bits (227)	2e-19	43/44 (98%)
CCAB_100332	CCAB_100332	Contig_036104:165-278	255.497	-0.877697	-1.83744	9.42166e-07	2.34378e-05	326.239	340.219	331.313	176.68	125.306	233.227		Archaea	Euryarchaeota	Halobacteria	Haloferacales	Haloferacaceae	Haloquadratum	Haloquadratum walsbyi	Haloquadratum walsbyi C23	MSSSRSDMMIMGLLLNDLLKMNSTFVIRSMNVVNSNK	5	GO:0005737|GO:0002161|GO:0005524|GO:0004832|GO:0006438	C:cytoplasm|F:aminoacyl-tRNA editing activity|F:ATP binding|F:valine-tRNA ligase activity|P:valyl-tRNA aminoacylation	1	K01873	valyl-tRNA synthetase [EC:6.1.1.9]	ko00970; Aminoacyl-tRNA biosynthesis	2	PF08264|PF00133	Anticodon_1|tRNA-synt_1	1	COG0525	J	Valyl-tRNA synthetase	114	Protein	gb ABC72361.1	932	3	114	3	150	113	80.9 bits (198)	4e-16	37/37 (100%)
CCAB_100347	CCAB_100347	Contig_036109:13-1317	208.747	0.758518	1.69175	2.15667e-06	4.87937e-05	154.534	152.787	154.69	310.074	245.936	234.461		Archaea	Euryarchaeota	Halobacteria	Natrialbales	Natrialbaceae	Halovivax	Halovivax ruber	Halovivax ruber XH-70	VSRLDVVNDRFDRRGDGSLVDRIALGEVARDCFWCRPGRERVGDRTTDLPDLGGNWLGNRDLLADPRRHLTGRVVDRRHLDPFFLLVDFRDPPHFAALNERLAWSGEVDDEPFVERADAATRRQVVHLVGRLVRDHREVRVEVLPGPTGRREGIRLLVEPQQSVPRELADDLLKRRLGEVGKRVRARDRLVDRSGVDVAFVHDDADDLVGHRVEAAVVDRRRLDEARLGPPGYRHRFEGVVTALRDDRPARDPVATVSRPPDALEQPGDLAGAPVLDHVVDTAHVDAEFHRGRTDEPVYRAGLESVFDVDSNVLRERSVVDLDRRWVLAGRPVALFERLEPRAERLCGLSCVDEDECGGVLVDRLTDRPDVTRGGLVNRELTGELGIPIGYRRVTDSHV…	4	GO:0005524|GO:0004004|GO:0003676|GO:0010501	F:ATP binding|F:ATP-dependent RNA helicase activity|F:nucleic acid binding|P:RNA secondary structure unwinding	1	K03724	ATP-dependent helicase Lhr and Lhr-like helicase [EC:3.6.4.-]		3	PF00270|PF08494|PF00271	DEAD|DEAD_assoc|Helicase_C	1	COG1201	L	Lhr-like helicase	1305	Protein	ref WP_049908410.1	971	-1	199	1302	633	1	671 bits (1730)	0	359/435 (83%)
CCAB_100356	CCAB_100356	Contig_036115:973-2451	57.9287	0.63952	1.55781	0.00686369	0.0440061	42.9262	52.4097	38.0953	63.6049	88.8361	61.7003		Archaea	Euryarchaeota	Halobacteria	Halobacteriales	Haloarculaceae	Natronomonas	Natronomonas moolapensis	Natronomonas moolapensis 8.8.11	MSDVPRLMSTQHPDNATLPFFANSPVVEGDDEIQEAYYAYSHLGCDEQMWDFEGKEGDEYAVKKLLSRYDSYFTKTRLGEDVRLTLRGPNPAVEESEAKILLEILESIPRSYDAAARYAEEYGLAPIAPIYEVIVPMVTDATQVNAVHQYYEAFVAGKTDLEVADGLTVADWVGDFEPGDIGVIPLIETREALLSAHEIVREYADTHDREAVRVFLARSDPALNYGALAADLIDKVALARLYEMADTAGIDVHPILGAGPAPFRGGLAPPRVGRVLDAYPEVETFTIQSAFKYDYPVETVQTALATMRSAALGGPPPGLDRERALAVADRTASVYAEQVAAVAPAVNRLAQYVPDRRARKLHVGLFGYSREVGENHLPRAIGYTAALYSVGCPPSLLGL…	5	GO:0000287|GO:0008964|GO:0015977|GO:0006107|GO:0006099	F:magnesium ion binding|F:phosphoenolpyruvate carboxylase activity|P:carbon fixation|P:oxaloacetate metabolic process|P:tricarboxylic acid cycle	0				1	PF14010	PEPcase_2	0				1479	Protein	ref WP_004517199.1	492	1	1	1	492	1476	652 bits (1683)	0	337/492 (68%)
CCAB_100374	CCAB_100374	Contig_036120:72-752	10.9586	1.13638	2.19829	0.00528226	0.0359043	8.58523	5.3298	3.4632	17.668	15.897	14.8081		Archaea	Euryarchaeota	Halobacteria	Natrialbales	Natrialbaceae	Halovivax	Halovivax ruber	Halovivax ruber XH-70	MAHIHLGEGSFPLWALALWTTIGVALVGAVVYRIRKGGIRTNQIALAGIGAAASFAIFQLNIPVWGGIHMNLTGLVGILAGPLLGALIALVVNIFSAALGHGAVGLLGANTVVNASEAIVAYYAFRTLLRTDWDIFPAGASAATLGLSAGAILMGAIIVISGVNGSALPRGDLTIAVAGLVGLNLGVAVIEGILTGFVVQFLASVRPDLVGLVDRDTQVESTGVTA	0			0				0			0				681	Protein	ref WP_015409565.1	226	1	1	1	226	678	281 bits (718)	1e-91	208/226 (92%)
CCAB_10038	CCAB_10038	Contig_003559:948-3695	877.627	0.903475	1.87057	1.14427e-13	1.00039e-11	627.58	607.597	586.436	1146.65	1058.55	1238.94		Bacteria	Bacteroidetes	Bacteroidetes (class)	Bacteroidetes Order II. Incertae sedis	Rhodothermaceae	Salinibacter	Salinibacter ruber	Salinibacter ruber M8	MYQPPTRSAVLWSTLVALFSLGIVACDIPSSGPSLETETGVNGPVVVNKTFLFLGGPESAEEVLIDTTTSDFDSLFTVSEADQTLSIEEEVSSFDIGSLDQALDEATEGIGTTTSIAESIVEGSDIASQDVSVDITEENEIPPPSPSDSVSTPFQAGTLPFPSELLAIPDFEVSAVTADSVRRGTLTPESTVDGTSVNRITFRLENAPGTPPLTDSDGGTESPTITLRDDAGDLIGTASFSDDPIAGGETASITLSVAGETLGEDAEVELTVAGNDPQDRLKTVLSPLRYQRATLADVDAVNVSATRTGISTRGGEDASAFAGIAVRTGTLELNLTNNLSFPVRADSVVLENRASAALPDSFPALNVFETTAEIPPGATETLSIDLTGRGISDEVDLRV…	0			0				0			0				2748	Protein	ref WP_012844359.1	903	1	20	76	903	2745	253 bits (646)	2e-67	278/922 (30%)
CCAB_10043	CCAB_10043	Contig_003560:2775-3512	48.2226	0.831939	1.78008	0.00111829	0.0104589	37.775	21.3192	42.7129	60.0713	64.523	62.9343		Archaea	Euryarchaeota	Halobacteria	Halobacteriales	Haloarculaceae	Natronomonas	Natronomonas moolapensis	Natronomonas moolapensis 8.8.11	VIVVATEDFEVYHDIVAELRDRGVAFTTREPGDDFPDRTRVVIRAAGEDDPLPADVEPVVAAAGSARHAVAEAVSILRGEEGRIIVGVDPGPRPGIAVLAGGTVLAAFQVPLADAATVIRRETDDAPDPLVRIGDGARLQGAQLVNDLDDRTVELVDETGTTPYLGTGARGMGDVLAAVNIARRSGEITASRDVEPTAGELQRIKDRSREASENDRTIDEGLARRVAAGELTVGEALAAHRGDKE	0			0				0			0				738	Protein	ref WP_006053637.1	257	1	1	1	244	732	300 bits (768)	2e-98	165/244 (68%)
CCAB_100455	CCAB_100455	Contig_036141:1242-2213	87.6343	-0.720973	-1.64829	0.000302461	0.00348556	106.457	109.261	115.44	73.3223	68.2635	53.0623		Archaea	Euryarchaeota	Halobacteria	Natrialbales	Natrialbaceae	Halovivax	Halovivax ruber	Halovivax ruber XH-70	VSDAPILEVENLRKKFGGITAVDGVSFTLETGKITGLIGPNGAGKTTTFNLISGFYKPTGGTIRFNGTDTQEIMRPSSAERSIWTGAAASSVGILGLGAGRVLFGASPGVLAGGAVVGAGAGIGLYLGQGAYRNRTESTKHSRPFQLAQRGMIRTFQITRELTEMTVLENLLLAPQGQMGENIVNAVVRRDAVAEDERQLREQAEEVIDLLELDHLRDEAAGNLSGGQRKLLELGRVLMLEPDLVLLDEPVAGVNPSLTDRIMDAITSMRDEGYSFCIVEHEMDVIMEISDRIVAMAEGKKMAEGPPEEIQENQQVLESYLGG	3	GO:0005524|GO:0016887|GO:0006865	F:ATP binding|F:ATPase activity|P:amino acid transport	1	K01995	branched-chain amino acid transport system ATP-binding protein	ko02010; ABC transporters | ko02024; Quorum sensing	2	PF00005|PF12399	ABC_tran|BCA_ABC_TP_C	1	COG0411	E	ABC-type branched-chain amino acid transport system, ATPase component	972	Protein	ref WP_021072588.1	322	1	4	16	320	966	375 bits (962)	1e-125	196/317 (62%)
CCAB_100471	CCAB_100471	Contig_036148:516-2873	40.9777	0.943542	1.92324	0.000973078	0.00932036	37.775	23.0958	19.6248	70.6721	58.9123	35.7862		Archaea	Euryarchaeota	Halobacteria	Natrialbales	Natrialbaceae	Salinarchaeum	Salinarchaeum sp. Harcht-Bsk1	Salinarchaeum sp. Harcht-Bsk1	MSGGRGDRRLLLAGAVALLIVLAGCSALDDLGGGLPDAAGSGADGTAAPGGSGGAGEATLAAVTDGGTADGNRSFTVSVESRVSDGAGALVERQTVRVGADGRVYADTFRRTTGGNETTLRTQYYSVGETTFVRRGVPSLRTAGYERAHREELGATSTPALDEQFAFDHERTDDGGHRFTVDSVDQVRERPAESEVTNVSAVVLVDDSGVLQRLTYDLTVETVDGERLTYHTEREVSAVGETTVPAPEWLPTARNRTAPLEGVEAPATAAPTEVGAGEGGDGESFASVSLADLRGDTPVGRVASFDVVNATGGSYTTLRHGPYRHDGRLYAVAVGSEGYEEDVRLVSVLYALDGSLEPAWRFELPSGHEPVGEPTFEGDTAYLVGMNNTGAEAPNHYAL…	0			0				0			0				2358	Protein	ref WP_042664669.1	264	1	53	1381	226	1914	70.9 bits (172)	5e-10	65/185 (35%)
CCAB_100472	CCAB_100472	Contig_036148:2870-4147	18.1897	1.38401	2.60993	0.00532347	0.0361208	8.58523	0	6.92641	24.7352	39.2749	29.6162		Archaea	Euryarchaeota	Halobacteria	Natrialbales	Natrialbaceae	Salinarchaeum	Salinarchaeum sp. Harcht-Bsk1	Salinarchaeum sp. Harcht-Bsk1	MSPRSERWSRRGFLATGLATGIASLAGCVGEVQDRLGDAGEGGGAGVEDGDGDSLYDAFSFDDPPALDGWPSRGYSPTNVGWKPNTAGPSDDPAVRWAFDTGTEQPMGSSPAVVDGTAYVGHVDGTVYAVDTASGEARWRFETDETIRWASPTAAGGLVFLGSTDDRFYAIDAATGEARWSHEARTNVTCHPVAVDDRVFFATDAGYVYGFDAPSGGKLWETAEPISGPIQNGLAAADGSVYVSGGRGPLYAFDAATGREQWSVGSTANQTTNGTPTVAGDRILGEFGQYLGVVATDGTDLGGAYRYGVNGWGSPAVAGDRVYVATKGQHPDPTLHALSLRTTEAVARASVEWEATTGRGIFSSPAIVDGTVYVASSTPAVHAFDAETGAEDWTLGVPV…	3	GO:0005524|GO:0004674|GO:0006468	F:ATP binding|F:protein serine/threonine kinase activity|P:protein phosphorylation	0				2	PF00069|PF13360	Pkinase|PQQ_2	2	COG0515|COG1520	T|M	Serine/threonine protein kinase|Outer membrane protein assembly factor BamB, contains PQQ-like beta-propeller repeat	1278	Protein	ref WP_026190143.1	431	1	32	193	382	1272	187 bits (475)	2e-50	138/367 (38%)
CCAB_100490	CCAB_100490	Contig_036154:1418-2623	61.4788	-0.706969	-1.63237	0.00164057	0.0142491	65.2478	80.8352	85.4257	46.8202	44.8856	45.6582		Archaea	Euryarchaeota	Halobacteria	Haloferacales	Haloferacaceae	Haloquadratum	Haloquadratum walsbyi	Haloquadratum walsbyi DSM 16790	VIQTREIGVKIGESSALAPGTNTDVAVNLTQQLTFSDDVSQLTENQTLVAMLHTTDTSDDDNIVHAAPLTRNGTPVFDQAEITISRSDSDPGPGTGNDTSQTPTVTRQVSADEIAPGETVTLSTEISGVSSNGGTTILTSNYAPEVSSATLQSITVDGTFVEPLIAEATATGSTVTLEDVEANATITVTEELTVGAESDITHEITGVASVGDRTIEFSPVSVTVRKPPADVDVTRTVSTEEVSPGETVTLSTEFESATGALSLSSTYAPEMSSATIQSVTVDGQTFDPLIAEATPGGSTITSSDIGTNVTVTITEELTVADETGITHNITGVTSVGQQTAEVAVEPVSVTVTEPQSVVDEYDTDNDGIEIGELGAAGVDFASGELTIIELGEVGAAFAS…	0			0				0			0				1206	Protein	ref WP_011570493.1	409	1	238	685	409	1197	160 bits (406)	6e-41	89/174 (51%)
CCAB_100499	CCAB_100499	Contig_036157:9590-9973	24.5688	1.02891	2.04048	0.00115916	0.0107532	12.0193	18.6543	15.0072	30.0356	42.0802	29.6162		Archaea	Archaea (phylum)	Archaea (class)	Archaea (order)	Archaea (family)	Archaea (genus)	halophilic archaeon DL31	halophilic archaeon DL31	VWEPLQAQTVYDLERVIDYCEELIEHKERPVAPSETAGAGEVAEEKPPQDLPREKRRAAKEELEQMGTDELKELSEDELTRYGHVQIRKLPCGPGCNGCPHGPYVYILYRDSRGKVTSKYAGRAGGE	0			0				0			0				384	Protein	ref WP_021056790.1	115	1	32	1	108	231	112 bits (281)	7e-29	64/77 (83%)
CCAB_100500	CCAB_100500	Contig_036157:9203-9379	450.726	0.636099	1.55412	0.000458013	0.00491924	380.326	392.628	275.902	694.353	556.394	404.754		Archaea	Archaea (phylum)	Archaea (class)	Archaea (order)	Archaea (family)	Archaea (genus)	halophilic archaeon DL31	halophilic archaeon DL31	VKDLEVPDYFVSGWSSEGLLFVAANTKSTASSRTVNHDGNPSQRQPLTRCIAICAFRF	0			0				0			0				177	Protein	ref WP_004383383.1	668	1	326	1	386	171	37.4 bits (85)	0.87	21/61 (34%)
CCAB_100524	CCAB_100524	Contig_036163:323-3604	167.805	-0.912807	-1.8827	3.96039e-07	1.07523e-05	221.499	226.516	212.41	110.425	87.9009	148.081		Archaea	Euryarchaeota	Halobacteria	Haloferacales	Haloferacaceae	Haloquadratum	Haloquadratum walsbyi	Haloquadratum walsbyi C23	VRLKIIISVLILLGANISGVAAVSPTEEMTATEKNSTIQTATNETLQITGSVSNPSPPGQTAVDHTMQLSSDTPIKNHINIIFTEEYETADLEVQSATGTDGEVDVIITQNKSTGPQIVVQPVTNITEVSMDITVTHPNISSVTEYPINISQPSVTPEKSYQIDSFLVRPVGDDARSGLSSEFNRVDGSGFVYKGATVFQGERDIQFRGDLTAPVVGVKGKQQGVLFEPPVPESASPGIYSINGKNDSASIRVKEPKVTTLRAENSRGADISGGTVYPDETGTIPIIAQSNFETAEYLELTVLNENGLDVTGEVIQTDRVRAETATGRPAVRQSVKPQDRFNQPSTAGSRAKSLRLRPESGSDDYPYQLDSHDNQKSSYTRVVNSIYDHTDAGVDDISS…	7	GO:0005618|GO:0005576|GO:0016021|GO:0005886|GO:0030115|GO:0071555|GO:0008360	C:cell wall|C:extracellular region|C:integral component of membrane|C:plasma membrane|C:S-layer|P:cell wall organization|P:regulation of cell shape	0				0			0				3282	Protein	emb CAJ51335.1	1259	1	132	187	1152	3273	542 bits (1396)	3e-168	361/1058 (34%)
CCAB_10053	CCAB_10053	Contig_003564:14898-15695	22.8273	2.22884	4.68755	2.24152e-10	1.15723e-08	6.86819	5.3298	6.92641	35.336	43.0154	39.4882		Archaea	Euryarchaeota	Halobacteria	Natrialbales	Natrialbaceae	Natrialba	Natrialba magadii	Natrialba magadii ATCC 43099	VLATLRAIGDADPRAIAPLTGELVPYLQSNIVSVRREATRCIAAIAEENPEDAVDAVPSLATIIEDDADGLQYAVYALSRITREYPEEVKPVAETLGEVTLRDSLSDSVRLNATAGLGRIVGEYPSIAVDIVDDVATLFNADNPKLRNNAIGLIGDVAIVHTSVVEPYTEEITALVTAEDTYTRINANGALSRVAEGFPESVEHVTPTFVELLSDESQLVRENAYWALGHLLACEAISALEDRAKNDGNTDVCTQASWALTQINN	0			0				0			0				798	Protein	ref WP_017342054.1	569	1	305	1	569	795	381 bits (978)	1e-125	191/265 (72%)
CCAB_10055	CCAB_10055	Contig_003564:12452-14566	46.1025	0.98103	1.97387	0.000234996	0.00283186	23.1801	42.6384	23.088	51.2372	71.0688	65.4024		Archaea	Euryarchaeota	Halobacteria	Natrialbales	Natrialbaceae	Natrialba	Natrialba magadii	Natrialba magadii ATCC 43099	VIEEVLRKLDLGRSLLIHDPIPSNRIPIGIIAAYVRTQDPRFPDKGIVGGGKSLLAFPALHQGYVSDIDNLREDGIGRCPRLIDREPIDRLSQVQLEADIHTAKNNFEFDWEQPGDSVGMGFVDLRKPEWGNVARRFDAIQTLSESSGFPVIFYTDEMTPATEALQERMYTLHITNDLLTTAEPTSLPENASLTTQFEHLINTEETTVEQIVVGDPEMYDIVTDLSAMRDDIQASQDVQGVIKMEAGWLFNLLTRLPVQPEYWDAVVAENYYQQGVRELLENLRGKAQRLDGRAGSVLINYCEAANALHGRLNTNHPVQEQLLRLITAETNEDLDKSRIVVVRNDFERKAILRALTLEDRQLADKVSIRTVDDLEPAPNGEIIVARPLDADSYLYDFPT…	0			0				0			0				2115	Protein	ref WP_011571354.1	722	1	43	1	722	2112	449 bits (1154)	2e-143	269/706 (38%)
CCAB_10057	CCAB_10057	Contig_003564:9024-12455	44.0456	1.0336	2.04713	7.45589e-05	0.00107753	20.6046	36.4203	26.5512	66.2551	58.9123	55.5303		Archaea	Euryarchaeota	Halobacteria	Natrialbales	Natrialbaceae	Natrialba	Natrialba magadii	Natrialba magadii ATCC 43099	MNKTHRIGQYLIAETIKRARGRDKPYCVGDNPSDKYYIANLSPEYGSADREEFDAKTRPSSISLESQPERDATISLHVGFEFYVPSAPTFEEYQSIQERRIRAGKISIAEGDDDVDTWEEVDRNEIDNDILFAFDEPFFRRGSVTVERELSVAELRQQAGDVTTELNKTLREEVASLAESHTIVDHSIDPPTSSAEDLTDLSESEFDGLKSDLQRLSPDALDWDVRFRASMSDGELELTLSNHPPTAESSDPNDGPGERYLFNPQITLTAPLKPYTFELIPEDYRYDQTMWAKGRNCSTTVDKTTSPKTVKTTPVPTAPVYEFEFNTEYNTDFAELARGETLGVLRDIADGMEAYHDAWTGPRRTEVAAELDLDAAELAEFDADAEDFATEIERFKHGI…	0			0				0			0				3432	Protein	gb ELY65804.1	1252	1	1	82	1250	3417	994 bits (2569)	0	586/1270 (46%)
CCAB_100616	CCAB_100616	Contig_036194:535-903	6.41337	1.67391	3.19079	0.000460858	0.0049423	0	1.7766	3.4632	9.71741	7.48093	16.0421		Archaea	Euryarchaeota	Halobacteria	Natrialbales	Natrialbaceae	Natrialba	Natrialba magadii	Natrialba magadii ATCC 43099	MIGRGRTAFEDGISADEDWKTQLTKACRLLAVVDTLQSQDGYHTTVIEVCFGAIERSIEAYALAMTNDTLQDFQDHQFSYERAHQIGLFERETAEAMKDLYSENRTESYYGGGVQPKSKRKQ	0			0				0			0				369	Protein	ref WP_049917007.1	147	1	1	1	113	339	228 bits (582)	7e-74	109/113 (96%)
CCAB_100634	CCAB_100634	Contig_036197:22-747	67.6719	1.80049	3.48339	7.50051e-15	7.60594e-13	30.0483	26.649	28.86	105.125	121.565	93.7845		Archaea	Archaea (phylum)	Archaea (class)	Archaea (order)	Archaea (family)	Archaea (genus)	halophilic archaeon DL31	halophilic archaeon DL31	VNVLDLDDGEEIAAAVNTADMDAGFLTMATAGGRIKRTSVDKFGNILSTGIRATSLEDGDELVDVAVTGGEADLVLATAGGMSIRFAEDEVRAMGRSARGVRGIQLEENDKVVGVAAADGEVHDWLLTVTKNGYGKRTNIDSYRCQSRNGKGLIDIKTNERNGAVCSIQTVSYGDQLVVMSEAGQVIRTPVEDISTVGRNTMGVTVMDVAADDRIASVDVIAADRVESGGDEADDEAAVHN	7	GO:0005694|GO:0005737|GO:0005524|GO:0003677|GO:0003918|GO:0006265|GO:0006261	C:chromosome|C:cytoplasm|F:ATP binding|F:DNA binding|F:DNA topoisomerase type II (ATP-hydrolyzing) activity|P:DNA topological change|P:DNA-dependent DNA replication	0				2	PF03989|PF00521	DNA_gyraseA_C|DNA_topoisoIV	0				726	Protein	gb ESS06200.1	842	1	605	1	839	717	357 bits (916)	1e-113	182/239 (76%)
CCAB_100655	CCAB_100655	Contig_036204:5887-7794	43.6365	1.12845	2.18623	1.21907e-05	0.000225991	20.6046	28.4256	30.0144	55.6543	61.7177	65.4024		Bacteria	Bacteroidetes	Bacteroidetes (class)	Bacteroidetes Order II. Incertae sedis	Rhodothermaceae	Salinibacter	Salinibacter ruber	Salinibacter ruber M8	VNKSREVERIADRVRQDRIEGIADLRDESDRDGLRIVIELKQGANAEIVKNQVYKHSRLQDTFGVNMVALVNGRPKVVTLKDAIQHYVEHRHEIVVRRTEYDLKKAQDRAHILEGLTLALDHLDAVITIIRHSPDTDTARHNLRRGTYPDGLSEDDLRQLNVPLTPPVESRQQPGEQDTVQALLGDEYAELVDQPEEGRWLTDAQANAILRLRLSRLTGLEREKIIGEYEDIIAKIKEFKRILASRERRMAIIKEELLKVKERFDDGRRTQIDYSGGDDIIIEDLIKRERVVVTITHQGLTKRTSIDTYRTQGRGGVGMRGTGKREDDFIEHLYVCHSHDVLLVFTDKGQCFWLRPFEIPEGSRTAKGRSIRQLIDIDPDDRVQAVINVRKEDFQSEAF…	7	GO:0005694|GO:0005737|GO:0005524|GO:0003677|GO:0003918|GO:0006265|GO:0006261	C:chromosome|C:cytoplasm|F:ATP binding|F:DNA binding|F:DNA topoisomerase type II (ATP-hydrolyzing) activity|P:DNA topological change|P:DNA-dependent DNA replication	1	K02469	DNA gyrase subunit A [EC:5.99.1.3]		2	PF03989|PF00521	DNA_gyraseA_C|DNA_topoisoIV	1	COG0188	L	DNA gyrase/topoisomerase IV, subunit A	1908	Protein	ref WP_012844681.1	853	1	267	1	836	1803	632 bits (1629)	0	340/601 (57%)
CCAB_100669	CCAB_100669	Contig_036207:1212-2153	50.6016	0.707598	1.63308	0.00469959	0.0328045	27.4727	44.415	41.5585	59.1879	76.6795	54.2963		Archaea	Euryarchaeota	Halobacteria	Halobacteriales	Haloarculaceae	Haloarcula	Haloarcula marismortui	Haloarcula marismortui ATCC 43049	MDSINRTAIELVDEAIDFADELRVDPHELPSGATALDFGVDAQGGVEAGMLLSEVQTAGLATVHTRMDEVAGAPTPHVELQTDHPALALLCSQKAGWELAFEDPAFEGLGAGPARALVAEEDEFRKLEYADEFDLTVLSIESVDLPDDRIVEHVAERAGVEPSGVFLPTYATGSTVGSVTAAARAAELGLFRLFELGYDVRNVRSAFGSAPLAPETYDESEALARTNDALAYGGEVRLTVTEDFEDFDRMPSSAREEYGTPFAEIFAAADWDFYEVPESVFAPAKATIDVVDGPTYVLGETDEALLAESFGHQ	3	GO:0005737|GO:0018759|GO:0006730	C:cytoplasm|F:methenyltetrahydromethanopterin cyclohydrolase activity|P:one-carbon metabolic process	0				1	PF02289	MCH	0				942	Protein	ref WP_049986252.1	314	1	1	1	313	939	493 bits (1270)	1e-172	243/313 (78%)
CCAB_100687	CCAB_100687	Contig_036213:1794-3140	222.754	-0.630417	-1.54801	1.85686e-05	0.000326556	276.444	261.16	277.056	163.429	175.802	182.633		Bacteria	Bacteroidetes	Bacteroidetes (class)	Bacteroidetes Order II. Incertae sedis	Rhodothermaceae	Salinibacter	Salinibacter ruber	Salinibacter ruber M8	MSTENGTPDEHNEPRYETLQLHAGQEPDPATNARAVPIYASTSYTFDDAEHGADLFALEEFGNIYSRIMNPTNDVFEKRVAALEGGVAAVATASGQSAQFLALNTLCEHGDNIVSTSYLYGGTYNQFKNSFPRRGLDVHIADGDDPDSIERLIDENTKAVYLETLGNPRFNIPDLARIADIAHAHGVPLVVDNTFGACGYLGRPIDHGADVVTASATKWIGGHGTTIGGVIVDAGSFPWDNGRFPEFTEPNPNYHGLKFWETFGPDGVLDTNVAFAMRARVEGLRDFGPSQNPFGSFLLLQGLETLSLRVQRSCDNALALAKWLRAQDAVEWVSYPGLEDHPYHERANRYLENGYGAVLTFGVEGGVEGGKRFVENVELASHLANVGDAKTLVIHPAST…	4	GO:0003961|GO:0030170|GO:0019344|GO:0006534	F:O-acetylhomoserine aminocarboxypropyltransferase activity|F:pyridoxal phosphate binding|P:cysteine biosynthetic process|P:cysteine metabolic process	1	K17069	O-acetylhomoserine/O-acetylserine sulfhydrylase [EC:2.5.1.49 2.5.1.47]	ko00270; Cysteine and methionine metabolism | ko00920; Sulfur metabolism | ko01100; Metabolic pathways | ko01110; Biosynthesis of secondary metabolites | ko01120; Microbial metabolism in diverse environments | ko01130; Biosynthesis of antibiotics | ko01200; Carbon metabolism | ko01230; Biosynthesis of amino acids	1	PF01053	Cys_Met_Meta_PP	0				1347	Protein	ref WP_015148538.1	434	1	8	43	431	1317	568 bits (1464)	0	300/425 (71%)
CCAB_100688	CCAB_100688	Contig_036213:935-1426	467.884	-0.730446	-1.65915	1.11207e-08	4.28771e-07	585.513	591.607	580.664	376.329	333.837	339.352		Bacteria	Bacteroidetes	Bacteroidetes (class)	Bacteroidetes Order II. Incertae sedis	Rhodothermaceae	Salinibacter	Salinibacter ruber	Salinibacter ruber M8	MADHPQWDAPPALQIDPEAVYEATLETTKGTIEIELAPEHAPHTVNNFVFLAREGFYDGTPFHRVIEGFMVQGGDPTGTGRGGPGYQFDDEVEGNPLTHETGVLSMANAGPNTNGSQFFITRGPQSHLDGKHTVFGTVTRGQDVVDAIDEGDTLRQVSIEQRA	3	GO:0005737|GO:0003755|GO:0006457	C:cytoplasm|F:peptidyl-prolyl cis-trans isomerase activity|P:protein folding	1	K03768	peptidyl-prolyl cis-trans isomerase B (cyclophilin B) [EC:5.2.1.8]		1	PF00160	Pro_isomerase	1	COG0652	O	Peptidyl-prolyl cis-trans isomerase (rotamase) - cyclophilin family	492	Protein	ref WP_011403256.1	162	1	1	1	162	486	257 bits (657)	3e-84	137/162 (85%)
CCAB_100689	CCAB_100689	Contig_036213:39-677	979.334	-1.54763	-2.92336	3.33166e-29	1.27531e-26	1296.37	1477.24	1626.55	449.651	461.012	565.175		Bacteria	Bacteroidetes	Bacteroidetes (class)	Bacteroidetes Order II. Incertae sedis	Rhodothermaceae	Salinibacter	Salinibacter ruber	Salinibacter ruber M8	MPPPDSRSDYSETERQIFDAALDVFAREGRRGARMQAIADAADINKAMLHYYFRNKETLYREVFGYTTRQFMASFDASLQDAPTFAETLRVFIDEYVDFIRSNQACMRLMVQENLAGGTLLGEQMRAMAASGEAPPQILVDTIAHAAEAGEIRSVDPDHTVLSVISTCLYFFVAQPTVEIMHPPAEADWDDFVAARKEHVFDLIYHGLAPRE	3	GO:0003677|GO:0045892|GO:0006351	F:DNA binding|P:negative regulation of transcription, DNA-templated|P:transcription, DNA-templated	1	K09017	TetR/AcrR family transcriptional regulator		2	PF08362|PF00440	TetR_C_3|TetR_N	1	COG1309	K	DNA-binding transcriptional regulator, AcrR family	639	Protein	ref WP_011403255.1	304	1	89	25	291	633	314 bits (805)	7e-104	152/203 (75%)
CCAB_100694	CCAB_100694	Contig_036215:5851-6693	28.6868	1.27756	2.42429	4.32927e-05	0.000674538	12.8778	16.8777	17.316	47.7036	51.4314	25.9141		Archaea	Euryarchaeota	Halobacteria	Haloferacales	Halorubraceae	Halorubrum	Halorubrum lacusprofundi	Halorubrum lacusprofundi ATCC 49239	VSLESAFGDDPAFVPYLAAGDPSIEASKAYVEALDRGGADVIELGLPFSEPIAEGPTIQAAVVRALQAGMTPPRYLEFVRDLNVETPLVCMTYYNLIYQYRDESDRGGPDAFVHAAADAGVEGFVVPDLPVEEADPMRAACDDAGVDLVSIVAPTTGDDRLERLLAISSGYVYVQARLGVTGAKDDVSGRTAETLARLLEYDTTLPKAVGFGIRTGDHAERIVGAGADGVIVGSALVDIVAKGAETEKPTDAVAEQLADLARELKAGALQGRMAVEPERK	1	GO:0004834	F:tryptophan synthase activity	1	K01695	tryptophan synthase alpha chain [EC:4.2.1.20]	ko00260; Glycine, serine and threonine metabolism | ko00400; Phenylalanine, tyrosine and tryptophan biosynthesis | ko01100; Metabolic pathways | ko01110; Biosynthesis of secondary metabolites | ko01130; Biosynthesis of antibiotics | ko01230; Biosynthesis of amino acids	1	PF00290	Trp_syntA	1	COG0159	E	Tryptophan synthase alpha chain	843	Protein	gb ESS07620.1	282	1	1	1	282	840	424 bits (1089)	4e-146	231/282 (82%)
CCAB_100699	CCAB_100699	Contig_036215:6690-7955	59.6867	1.09732	2.13957	1.32209e-05	0.000243173	25.7557	43.5267	41.5585	89.2235	100.057	57.9983		Archaea	Euryarchaeota	Halobacteria	Haloferacales	Halorubraceae	Halorubrum	Halorubrum lacusprofundi	Halorubrum lacusprofundi ATCC 49239	MSFKTRRSAGDGKFGEYGGQYVPEVLMPALEELTDAYERYVLSNEDGFMDELRERLRDFGGRPTPLGRADRLSERYDTEVYLKREDLLHGGAHKLNNALGQVLLAKYMGKERIVAETGAGQHGTATAMAAAHLDMPCEVYMGRTDINRQRPNVFRMRLNGAEVNPVTVGRGTLKEAISETMRDWAMTVENTHYVIGSVVGPHPFPSMVREFHAVISREARQQFDEQVGGLPDAVLACAGGGSNTMGTFDAFLDDDSVSLYAVEAGGSGLGVNDETGVAPNSASLSTGTDGVLHGARTKILQDPDGQIVESHSVSAGLDYAGVGPQLAHLVDTGRVSPVNVDDNAALAGFHRLSNTEGVIPALETAHAFGFIEENHEDLGDRVVVNVSGRGDKDLETVIE…	1	GO:0004834	F:tryptophan synthase activity	0				1	PF00291	PALP	0				1266	Protein	ref WP_050036952.1	436	1	6	25	433	1260	692 bits (1785)	0	337/428 (79%)
CCAB_100704	CCAB_100704	Contig_036215:501-2336	31.5929	1.04373	2.06156	0.000297441	0.00344078	24.8972	18.6543	15.0072	45.0534	47.6909	38.2542		Archaea	Euryarchaeota	Halobacteria	Haloferacales	Halorubraceae	Halorubrum	Halorubrum lacusprofundi	Halorubrum lacusprofundi ATCC 49239	MTDGPRSVVSVVLPAYDEEATIAETVELTLSTLAEFLSAGDYEVMIAEDGCSDRTPEIASRLAAEDDRVRHFHSDERLGRGGALDHAFAAAEGDVLVYFDTDLATDLTHLEELVERVRSGDADVATGSRWHRNASVDRPARRGVPSQVYNGLVRLFLRSTLRDHQCGFKAVSREAFETLRTDVEDDHWFWDTELLVRAQRRGYRVVEFPVEWTPKGDSKVDLVRDVFGMGSQILRTWYQLSVAPRITRRRSAVAGVVFAVAALALMTVYIDPSAAFSALASAELAPVALAVVVYALSWPVRGTRYRDILASMGHRDTVPFLTAAVFVSQTGNLVFPARLGDGVRAYVMKIRRTVSYPTAFASLAAERLFDLLTLVGLAASVLVGLVVTGEGAAVAAALS…	4	GO:0016021|GO:0005886|GO:0016757|GO:0045232	C:integral component of membrane|C:plasma membrane|F:transferase activity, transferring glycosyl groups|P:S-layer organization	1	K07027	glycosyltransferase 2 family protein		2	PF00535|PF03706	Glycos_transf_2|LPG_synthase_TM	2	COG0392|COG0463	S|M	Uncharacterized membrane protein YbhN, UPF0104 family|Glycosyltransferase involved in cell wall bisynthesis	1836	Protein	ref WP_004971217.1	624	1	19	25	610	1800	622 bits (1603)	0	375/596 (63%)
CCAB_100710	CCAB_100710	Contig_036220:175-1536	40.9031	-0.775115	-1.71133	0.00282755	0.0220319	59.2381	55.0745	42.7129	29.1522	30.8588	28.3822		Archaea	Euryarchaeota	Halobacteria	Haloferacales	Haloferacaceae	Haloquadratum	Haloquadratum walsbyi	Haloquadratum walsbyi DSM 16790	MDVINPATNEQIDRYEPDTSDDVEAILSRAQTTFQTWRDRSLRDREQLLATAGDILADRIEEYAQLMTTEMGKPITQARAEIEKCARVCEYYATHASAHLQSDGHPSPPGSSVQTVYEPLGPVLAVMPWNFPFWQVFRFAAPYLTAGNVGVLKHAENVPGCAEAIAEVFDDAGYPDGAFETLLIEVDQVSDVIADDRIQAVTLTGSGPAGRAVASTAGENLKKTVLELGGSDPFIVLDDADITAAAEAGAWARTLNNGQSCIAAKRFIIHSDIYDTFLDRLRDEMTSYTIGDPLDDTTDVGPQARNDLCANLHSQVERSVEAGATVEIGGEPLDRDGAYYPPTILTDIPESSPAATEELFGPVAAVFEVEDENEAIKTANDTEFGLGASVWTADRDRGR…	4	GO:0004029|GO:0004777|GO:0009013|GO:0009450	F:aldehyde dehydrogenase (NAD) activity|F:succinate-semialdehyde dehydrogenase (NAD+) activity|F:succinate-semialdehyde dehydrogenase [NAD(P)+] activity|P:gamma-aminobutyric acid catabolic process	1	K00135	succinate-semialdehyde dehydrogenase / glutarate-semialdehyde dehydrogenase [EC:1.2.1.16 1.2.1.79 1.2.1.20]	ko00250; Alanine, aspartate and glutamate metabolism | ko00310; Lysine degradation | ko00350; Tyrosine metabolism | ko00650; Butanoate metabolism | ko00760; Nicotinate and nicotinamide metabolism | ko01100; Metabolic pathways | ko01120; Microbial metabolism in diverse environments	1	PF00171	Aldedh	0				1362	Protein	ref WP_007345971.1	453	1	1	1	453	1359	645 bits (1664)	0	317/453 (70%)
CCAB_100794	CCAB_100794	Contig_036253:2981-3970	47.5013	0.712891	1.63909	0.00397176	0.0288966	37.775	39.9735	27.7056	65.3717	63.5879	50.5943		Bacteria	Bacteroidetes	Bacteroidetes (class)	Bacteroidetes Order II. Incertae sedis	Rhodothermaceae	Salinibacter	Salinibacter ruber	Salinibacter ruber DSM 13855	MRFAIMGILDRFTNQNDEDEQEKLEEGLEKTRTSFFGKIDRMVRGKDTVDAALLDELEEVLVTSDVGVDTTLDIIDHVEARVAEDQYVSTQELNALIREEIAQLMLEGGEERPADFDAPLPNKPHVIMVVGVNGVGKTTTIGKMAYRYRQAGKSVLLGAADTFRAAAIEQLEIWADRAGVPLIKQEHGSDPAAVAYDTIEAAQARDTDVVLIDTAGRLHTKGGLMDELAKMKRVMQKRTDSAPHEVLLVLDASTGQNALRQAEEFIESVDVTGLALTKLDGTAKGGVVIGVSHQFQVPVKYIGVGEDVDDLQVFDRKGFVEGLFKGVDA	5	GO:0005737|GO:0031226|GO:0005525|GO:0003924|GO:0006614	C:cytoplasm|C:intrinsic component of plasma membrane|F:GTP binding|F:GTPase activity|P:SRP-dependent cotranslational protein targeting to membrane	1	K03110	fused signal recognition particle receptor	ko02024; Quorum sensing | ko03060; Protein export | ko03070; Bacterial secretion system	2	PF00448|PF02881	SRP54|SRP54_N	1	COG0552	U	Signal recognition particle GTPase	990	Protein	ref WP_011404898.1	324	1	1	16	324	987	471 bits (1211)	3e-163	283/324 (87%)
CCAB_100797	CCAB_100797	Contig_036254:1446-2615	67.0853	-1.20897	-2.31173	1.05909e-07	3.32345e-06	87.5694	103.931	92.3521	35.336	32.7291	50.5943		Archaea	Euryarchaeota	Halobacteria	Haloferacales	Haloferacaceae	Haloquadratum	Haloquadratum walsbyi	Haloquadratum walsbyi C23	VAARESLAEVRTTLDTVETQLSTSAADDTRRQQYEAARERLSAAQSALESLSDEKNDETAYRRQDLIESLQMLATTIDESPRPELIDLCGDYPTDAYLNAFGSWSEALDAANLDQIDEIARNRRKYTRVEVLNALVDVIEQFGREPSRTEMNTHGAVSSTTVVNRFGNWEKAVEFATDVAGDDIEQDPEPNQQASDAVDDKRSVNTGRVTDQRSNGSDQEAASSETTTVTQTTSDEYATIDAIESNGRFDRPIPVKVRSVSDTERSRRRETVYIEDLTGTQTDLNIWETHDVTVEWTPGEWYILDEALGKSWTNSDGETKRNLSTTADFTVTHVSERPGKGDARSGTTESTGGSDTTTTTDTTESTEETTPDASEIDILNEIERELNGL	0			0				0			0				1170	Protein	ref WP_048075349.1	1057	1	669	1	1057	1167	573 bits (1477)	0	339/389 (87%)
CCAB_100842	CCAB_100842	Contig_036268:317-1690	70.7828	2.2207	4.66121	3.18232e-20	5.90452e-18	22.3216	25.7607	20.7792	134.277	125.306	96.2525		Bacteria	Proteobacteria	Deltaproteobacteria	Syntrophobacterales	Syntrophobacteraceae	Syntrophobacter	Syntrophobacter fumaroxidans	Syntrophobacter fumaroxidans MPOB	MRLLSSLLFVVGLFVLFPGARALASDPSNVVEVLQSAEEAQTNLNYVWTILAAALVFFMQAGFALLEAGFSRAKNAVNIIMKNVMDASVGALVFFAVGFGLMFGTTWGGFIGTDGFFLTGTGDQPQSWVYAFYFFQAVFAATAATIVSGAVAERTRFSGYLIFSVLMTGLIYPISGAWFWGGLFNGSGFMEAFGFIDFAGSTVVHSVGGWAALAGALVVGPRVGKYTDSGKPRDIPGHSLPLAALGVFILWLGWFGFNAGSTTAGIPDIALIAMNTFVAAGAGAVGAMTITWMDTGTPDASMTLNGVLAGLVGITAGCANLTPPFAILTGFLAGIIMVYASRALDTFVDDPVGAVAVHGVAGAWGTLAAGLFDSAGFSAAQVGVQALGIAVAFAWTFPV…	5	GO:0005887|GO:0008519|GO:0072488|GO:0019740|GO:0015695	C:integral component of plasma membrane|F:ammonium transmembrane transporter activity|P:ammonium transmembrane transport|P:nitrogen utilization|P:organic cation transport	1	K03320	ammonium transporter, Amt family		1	PF00909	Ammonium_transp	0				1374	Protein	ref WP_011405103.1	472	1	41	73	467	1350	490 bits (1262)	1e-166	342/428 (80%)
CCAB_100843	CCAB_100843	Contig_036269:284-1417	270.723	-0.769769	-1.705	5.01665e-07	1.33138e-05	333.966	373.086	319.769	193.465	172.061	231.993		Bacteria	Bacteroidetes	Bacteroidetes (class)	Bacteroidetes Order II. Incertae sedis	Rhodothermaceae	Salinibacter	Salinibacter ruber	Salinibacter ruber M8	VGVVVVFFADLLAQIGKGEGNLVEGRPSCQLVINEKKHVLGGVHAEPSHQLIWKGDLCVDRLSAERAVGLGQLLVGRQHTTFVKLACDHKVGGRWIRGSILIEVLGQRAGRGENEIGWNLGERGVALVRDRDGGGEAGANRDPIGGPERDPEVSAVAHLVGRLQVYPRKGGVEGHAQLAKRDTGRGLLLRQVQQLVQLHRRDAEDRPCSNLQPRGDLVCESGLHVDVLDAVLETLERPIEDAAVREARRPICFQAERHVRPEPEPNTVGEAVGNVGVRDGNRVVFKGDFCAPVRGLRGVVVRELAGGIDHCGAQGDGKAVRVCKVRRIEVDGRPVVAAVGHGSTRTGHYARALLVHPESLRLCSRGEERPDRKDRAN	2	GO:0009279|GO:0016021	C:cell outer membrane|C:integral component of membrane	1	K06076	long-chain fatty acid transport protein		1	PF03349	Toluene_X	1	COG2067	I	Long-chain fatty acid transport protein	1134	Protein	emb CBH25087.1	502	-1	29	1086	395	1	564 bits (1453)	0	286/367 (78%)
CCAB_100861	CCAB_100861	Contig_036275:131-1939	963.748	-0.654297	-1.57385	6.22094e-06	0.00012533	1294.65	1187.66	1064.36	733.223	619.047	883.549		Archaea	Euryarchaeota	Halobacteria	Haloferacales	Haloferacaceae	Haloquadratum	Haloquadratum walsbyi	Haloquadratum walsbyi DSM 16790	MADSRPTAQSQVDNETDDGIPKQGEVVPERFSSDEVFQRIVADADHEVTSSVRELFFSALAAGFAITITFLVYASMSATTETPLVAALLYPLGFIYIIIGGYQLYTENTLPPVALTFERLSSVPTLLRHWSIVLIGNFLGGGVGALALAYGGVFSPEATSVAVDIAQKGISTPPEQLFFKAAFAGFIVAGVVWLDFAAQETISRLFVVYIAFLAIPLGDLFHVVVSFTEAVFLIAHGGVGVIAGFGGFVLPVLLGNTIGGVLLVTVVNYYQTSERRLEIDQFTNVRRLSSREMLLGNVAGRSYVPVIDTLENFTRDPDSFRVLVPIANPRTETELVELAARLASARDNGRVHVVHVIQADKNLVLDHEHDRRDEITAQSEQLLDGIESIVDQRNASFES…	4	GO:0005887|GO:0005886|GO:0015513|GO:0015707	C:integral component of plasma membrane|C:plasma membrane|F:nitrite uptake transmembrane transporter activity|P:nitrite transport	0				1	PF01226	Form_Nir_trans	1	COG2116	P	Formate/nitrite transporter FocA, FNT family	1809	Protein	ref WP_013879741.1	631	1	52	55	630	1788	596 bits (1537)	0	367/582 (63%)
CCAB_10093	CCAB_10093	Contig_003579:119-313	49.9813	-0.694254	-1.61805	0.00435476	0.031014	68.6819	59.516	58.8745	40.6364	28.9886	43.1902		Archaea	Euryarchaeota	Halobacteria	Haloferacales	Haloferacaceae	Haloquadratum	Haloquadratum walsbyi	Haloquadratum walsbyi C23	MMIPVRCFTCGTVIGEHWDEFKRRARDGNEDPGKVLDELGIERHCCRRMMVSHRDLVDVVAPYQ	4	GO:0003677|GO:0003899|GO:0008270|GO:0006351	F:DNA binding|F:DNA-directed RNA polymerase activity|F:zinc ion binding|P:transcription, DNA-templated	1	K03058	DNA-directed RNA polymerase subunit N [EC:2.7.7.6]	ko00230; Purine metabolism | ko00240; Pyrimidine metabolism | ko01100; Metabolic pathways | ko03020; RNA polymerase	1	PF01194	RNA_pol_N	1	COG1644	K	DNA-directed RNA polymerase, subunit N (RpoN/RPB10)	195	Protein	ref WP_011572151.1	64	1	1	1	64	192	129 bits (324)	5e-37	60/64 (94%)
CCAB_10094	CCAB_10094	Contig_003579:909-1106	77.3306	-0.834349	-1.78305	0.000115296	0.00156113	90.1449	103.043	106.205	51.2372	43.0154	70.3384		Archaea	Euryarchaeota	Halobacteria	Haloferacales	Haloferacaceae	Haloquadratum	Haloquadratum walsbyi	Haloquadratum walsbyi C23	MSHSQTHTQPPYNRYEKARILGARALQISYGAPVLVDTEQSEPILVAAEEYDAGVLPFTVKQEDS	3	GO:0003677|GO:0003899|GO:0006351	F:DNA binding|F:DNA-directed RNA polymerase activity|P:transcription, DNA-templated	1	K03055	DNA-directed RNA polymerase subunit K [EC:2.7.7.6]	ko00230; Purine metabolism | ko00240; Pyrimidine metabolism | ko01100; Metabolic pathways | ko03020; RNA polymerase	1	PF01192	RNA_pol_Rpb6	1	COG1758	K	DNA-directed RNA polymerase, subunit K/omega	198	Protein	ref WP_021052420.1	65	1	1	1	65	195	135 bits (339)	3e-39	65/65 (100%)
CCAB_100952	CCAB_100952	Contig_036313:133-855	38.4812	1.05911	2.08365	0.000110124	0.00150163	20.6046	30.2022	20.7792	50.3538	64.523	44.4242		Archaea	Euryarchaeota	Halobacteria	Haloferacales	Haloferacaceae	Haloferax	Haloferax volcanii	Haloferax volcanii DS2	VEDSEAVEPEAAESGAPEPEPTETGTAEPATEAAASGSVTEPEPATEADTEPEPATEFEPESESVVESGPDVEAEEEPAPETEAEAEPELETEPESEELDDDIEDFEPGEFDLDEAEREEVEERFGTEFETASEFDPDETTAEPDTEPEAEPEVEASEPETEETDAEPDADEPAGDVELGDVVVEVIQDLDGGDGASHGAVVKALVDRYGADADAAADAIEGAMMNGECYEPSDGQLKAI	0			0				0			0				723	No hit
CCAB_101011	CCAB_101011	Contig_036343:111-737	290.267	-0.691556	-1.61502	1.51594e-05	0.000274323	363.155	359.761	355.556	204.066	181.413	277.652		Archaea	Euryarchaeota	Halobacteria	Haloferacales	Haloferacaceae	Haloquadratum	Haloquadratum walsbyi	Haloquadratum walsbyi DSM 16790	MNNFIVASNAAELVDSNVLTLRVSDVSEPNSLIVTTSATVTMIQTNNQVAGLIADEIEFVTSVRDSYEQAFESATSYPLQTPAISSVRSTLASEIGDETRSDFDSVLTTLQTARDDRSALNEVIISLLVAAKNNVLLYDISKWGEDVGIASKATFSRTKTELEESGLIDTEKVPIDVGRPRLRLKLCHNQLVRASSDQLAGVAESLLA	0			0				0			0				627	Protein	ref WP_014556443.1	274	1	67	1	274	624	409 bits (1052)	8e-142	206/208 (99%)
CCAB_101012	CCAB_101012	Contig_036343:861-2654	301.475	-0.847428	-1.79929	8.20453e-08	2.63693e-06	403.506	423.719	339.394	208.483	179.542	254.205		Archaea	Euryarchaeota	Halobacteria	Haloferacales	Haloferacaceae	Haloquadratum	Haloquadratum walsbyi	Haloquadratum walsbyi DSM 16790	VSYALAITGPGPSAAIDAAKQVMTSTNTGLDSDPCYSSSKSEPTFIHTESPADADVTVVVTTVEQTGEDGTTVIPGALSADSAMIFIEFGGMGGCPIDDIDAAITTLPTKGPTFETLQTRVMTTTSPGDAGFADRTAITAGVLAGQRAVGMCTASAVDISGTVLEISGTKIGPERDLIGIPDMYGHDGDMSERFIPEQTARDVNLDTSLSHAEGAVDDRLGIITQVGERESFPAPYYIAQIASTESFSDTRAVEFAAGVDADWNIAYIKALGEALERYCAGVYRTEKFIKASENTQSAAVSPRRFVQPERTPTYDPSNPIPWVHGINLATDEHVALPATFVYHPPPQERYRPAITTGLGLGNGGVEALCAGISEVIERDAAMLAWYSTFEPVKLTVDDE…	0			1	K09136	ribosomal protein S12 methylthiotransferase accessory factor		1	PF02624	YcaO	1	COG1944	J	Ribosomal protein S12 methylthiotransferase accessory factor YcaO	1794	Protein	ref WP_021054498.1	602	1	1	1	602	1791	808 bits (2087)	0	428/602 (71%)
CCAB_101013	CCAB_101013	Contig_036343:2807-3946	439.742	-0.940575	-1.91929	9.95414e-11	5.48562e-09	556.323	620.921	563.348	264.137	275.859	357.862		Archaea	Euryarchaeota	Halobacteria	Haloferacales	Haloferacaceae	Haloquadratum	Haloquadratum walsbyi	Haloquadratum walsbyi DSM 16790	MSTVAARLDTSPERLWVGTVSTTVAVLVIGSLVAPETIYDSFLWHYFWGPVQADANSAVCAVRPGSTVQYLTSTTACANATEPVAYPGYTLVSEVGYMITLLVALIGVVFLLRQLKIGSDRQLFYALTPFIFFGGALRVIEDANDAVPSADALISYPLNTLVISPIIYFTVFAVTLVAVGFTVWAERRGLVERYDRLLFITGIGVLALALGYLISLVINSAPGVEFYPQVLLTVVIGATAVTGITWWVIKTFMSSINRGTEFVGLVILWGHAVDGVANVIGLDWMRAIGAGPNLVPKHPVNQFVVDVTGSVLPTSVLAITGDTWPFLLIKLLAATFVIWVFEPEIFEESPRYTMLLLIAVLAVGLGPGTRDMLRATFGV	0			0				0			0				1140	Protein	ref WP_021054499.1	379	1	1	1	379	1137	669 bits (1727)	0	342/379 (90%)
CCAB_101018	CCAB_101018	Contig_036343:6167-7105	157.265	0.647257	1.56619	7.68737e-05	0.00110684	124.486	111.037	129.293	182.864	189.829	206.079		Archaea	Euryarchaeota	Halobacteria	Haloferacales	Haloferacaceae	Haloquadratum	Haloquadratum walsbyi	Haloquadratum walsbyi DSM 16790	MDSINRMAVELVDEAIDFAEELRIVPQELDSGARVLDFGVNAEGGVEAGLLLAEIQTAGLATMQTRMDEIAGVQTPHVEVQTDHPAVALLCSQKAGWELEFDDPTFEGLGAGPARALVAEEDEFQALEYFDEFDLAVLSVESISLPSETVIEHVANKTDVNLSGVMLPTYATGSVVGSVTAAARAAELALFRLFELGYDVRNVHSAFGSAPIAPISYDESIAMGRTNDALAYGGSVHLTVTADDPVLKELPSTARDKYGTPFEEIFAEADWDFYDVPESVFAPAQVTVDVIDGPTHVLGETNEELVAESFEY	3	GO:0005737|GO:0018759|GO:0006730	C:cytoplasm|F:methenyltetrahydromethanopterin cyclohydrolase activity|P:one-carbon metabolic process	0				1	PF02289	MCH	0				939	Protein	ref WP_021054503.1	312	1	1	1	312	936	543 bits (1400)	0	283/312 (91%)
CCAB_101063	CCAB_101063	Contig_036365:1973-3706	15.4981	-1.07448	-2.10597	0.00347222	0.0259875	18.029	20.4309	27.7056	8.83401	9.35116	8.63805		Bacteria	Verrucomicrobia	Opitutae	Puniceicoccales	Puniceicoccaceae	Coraliomargarita	Coraliomargarita akajimensis	Coraliomargarita akajimensis DSM 45221	VTEDDDTKMGRRSFGKIVGSVGAALVGGKGAFEAGRRIAQDRKDRDPDVEPSDAQQVAYVTDARYVDTGPLDDTAWGLADQLNSLKSLGDSILGQTSGDLGSSEINQYQGDAANTGYVSSPSLADVNEFDGTTLLKEDTGEGYIAYTENGLIHTNQNKLFSRDEDGNEVWSNGNGATAFGPAVTQNGDVVSSDKFNIYTIDENGVKAKNQEFANDKATILVRDNGNILVNSPAAMGELDPDTLEPVDTIETTLSTGDGAIPRTLSVADDRYLLYANGGTVVSYDLEEDDTVFERGLPGTALGAQGTAADQDTFYVANKLGEYFGIDVESGDVNGSVEVGPDLSAFSSPVVHEDGTVTFSGTEVVNVDPDDFSENWRSNPPGGVTTTSAVNDTFLRASGA…	0			0				0			0				1734	No hit
CCAB_101068	CCAB_101068	Contig_036367:41-772	21.4577	-1.08864	-2.12673	0.00118121	0.01092	34.3409	25.7607	31.1688	18.5514	10.2863	8.63805		Archaea	Euryarchaeota	Halobacteria	Halobacteriales	Haloarculaceae	Halorhabdus	Halorhabdus utahensis	Halorhabdus utahensis DSM 12940	MGLIVGEAPALTPFEEPIRSSFEEFGGTVTDTINFSTGQSSYESQMSSMMQSDPEIIALVASPEDSSKFFRAAFNAGYEGNWFLTQEAANQSFLDDNEQQLTEGVFGLQEVADPNALEEGRLEAFREDVMDFSGEEPGEFALNTYDAVNVMAAALQATAVAGDDLTRANIAPNIREVALPPGTQVTNFAESSSELSDGNEIDYSGLVGPIDFDENGNIAAPFGIMQAQSGEWEQVSLLQAEDI	0			0				0			0				732	Protein	gb ERG92679.1	442	1	200	1	437	714	218 bits (556)	2e-64	117/238 (49%)
CCAB_10108	CCAB_10108	Contig_003583:1585-3045	497.563	2.75308	6.74155	1.61325e-63	3.26407e-60	139.081	127.915	99.2785	946.122	958.494	714.49		Archaea	Euryarchaeota	Halobacteria	Haloferacales	Haloferacaceae	Haloferax	Haloferax volcanii	Haloferax volcanii DS2	MCSSTRSVVEIAGSINAFIQWVFLLSRREMIDSDERPDGGLAAAEQDVLDQIEEEGVDFLRLQFTDILGTVKNVSVPARQAEKAFTEGIYFDGSSIEGFVRIQESDMRLNPDPATFAVLPWRSDDKGKAARLICDVINTSTGEPFEGDPRYVLKQAVARANEMGYAVNAAPEPEFFLFEEDEDGRATTETADAGGYFDLAPKDLASDVRRDIIYGLESMGFEIEASHHEVAEGQHEINFTYDDALSTADNVGTFRAVVRAIAAEHDLHATFMPKPIPRINGSGMHTHLSLFTEDGQNAFHDGDDEFNLSETAHSFLAGILDHAPAITAITDPTVNSYKRLVPGYEAPVYVAWSDRNRSALIRKPAARVPAASRIEARFPDPSCNPYLAFAALINAGLDG…	5	GO:0005737|GO:0005524|GO:0004356|GO:0006542|GO:0009399	C:cytoplasm|F:ATP binding|F:glutamate-ammonia ligase activity|P:glutamine biosynthetic process|P:nitrogen fixation	1	K01915	glutamine synthetase [EC:6.3.1.2]	ko00220; Arginine biosynthesis | ko00250; Alanine, aspartate and glutamate metabolism | ko00630; Glyoxylate and dicarboxylate metabolism | ko00910; Nitrogen metabolism | ko01100; Metabolic pathways | ko01120; Microbial metabolism in diverse environments | ko01230; Biosynthesis of amino acids | ko02020; Two-component system | ko04217; Necroptosis | ko04724; Glutamatergic synapse | ko04727; GABAerg…	2	PF00120|PF03951	Gln-synt_C|Gln-synt_N	1	COG0174	E	Glutamine synthetase	1461	Protein	ref WP_007110910.1	451	1	4	115	451	1458	756 bits (1953)	0	378/448 (84%)
CCAB_101088	CCAB_101088	Contig_036374:2083-3132	400.246	1.11825	2.17083	2.33822e-14	2.23255e-12	264.425	262.048	221.645	597.179	587.253	468.923		Archaea	Archaea (phylum)	Archaea (class)	Archaea (order)	Archaea (family)	Archaea (genus)	halophilic archaeon DL31	halophilic archaeon DL31	MVTVTVTAKFHNPSLSRRKEWQHATQLYRDTKQFCIDGWENGDFGKAVTTASIDNDLYSAIQNQAIREAKSDHNKDGEVRYRESQPFAVNNQNWEIDTTENGTVVVGFPCVSQWWYTPIEVYDDIADPVDRLLGGDADKTRLQVYRRGDDWYCTFNTEYDADTSGETPIGVDIGERHILAVTAYGEDESMLESGGEAKYVRRKYRSLRESLSEAGALRARNRVGDKEQRRITDLNHKLSRRLITFAEQFENPVIRMEDLEGIRENSSWSGVHSWHFHQLQQFITYKAERAGIRVEKVDASHTSQRCSVCGSMGTRDGDHFSCSECDRGRHADLNASENIAQREGEPCTA	4	GO:0003677|GO:0046872|GO:0006310|GO:0032196	F:DNA binding|F:metal ion binding|P:DNA recombination|P:transposition	1	K07496	putative transposase		1	PF07282	OrfB_Zn_ribbon	1	COG0675	X	Transposase	1050	Protein	ref WP_015790221.1	349	1	1	1	349	1047	685 bits (1767)	0	328/349 (94%)
CCAB_101089	CCAB_101089	Contig_036374:1107-1691	12.9861	1.56845	2.96586	8.48944e-05	0.001208	7.72671	4.4415	3.4632	24.7352	21.5077	16.0421		Archaea	Archaea (phylum)	Archaea (class)	Archaea (order)	Archaea (family)	Archaea (genus)	halophilic archaeon DL31	halophilic archaeon DL31	MYVGRFVVVGPGIAAYRVSSRSFPNRRAFGRDGTLTVGPTADAPETDNPYIAYNCLRPAERVDEDYAVVGNGSHVDPVTEKLELGYPPRDALALSLLALDFEKDDYDTPRVAGVVGEDEAFVATVRRDALVVEAVAEPTLVATYEKDSPEPFDLSAETADEAARELYDLDLEHPVCAAAATVSGDGVETVTYNG	2	GO:0003937|GO:0006189	F:IMP cyclohydrolase activity|P:'de novo' IMP biosynthetic process	1	K11176	IMP cyclohydrolase [EC:3.5.4.10]	ko00230; Purine metabolism | ko01100; Metabolic pathways | ko01110; Biosynthesis of secondary metabolites | ko01130; Biosynthesis of antibiotics	1	PF07826	IMP_cyclohyd	1	COG3363	F	Archaeal IMP cyclohydrolase	585	Protein	ref WP_008090950.1	190	1	1	1	189	582	275 bits (703)	2e-90	149/194 (77%)
CCAB_10109	CCAB_10109	Contig_003583:1086-1547	83.022	2.81464	7.03542	4.72297e-31	2.11236e-28	19.746	15.9894	19.6248	156.362	161.775	124.635		Archaea	Euryarchaeota	Halobacteria	Haloferacales	Haloferacaceae	Haloferax	Haloferax volcanii	Haloferax volcanii DS2	VTYEHLDARLINELLGDGRASLRSLAEDLDVSVTTVSNHLRDLEEQGVVLGYTPRIDYDEIGYDVTAVVQLKIEGSALPSFVSRLRDEPRMTSVYEVTGDYDVIATGKYRNTDEMNDQIKSLLTDESVRESNTSVVLNSVLENEQFELEVSED	4	GO:0005622|GO:0043565|GO:0003700|GO:0006351	C:intracellular|F:sequence-specific DNA binding|F:transcription factor activity, sequence-specific DNA binding|P:transcription, DNA-templated	0				1	PF01037	AsnC_trans_reg	0				462	Protein	gb ESS06628.1	153	1	1	1	153	459	262 bits (669)	1e-86	132/153 (86%)
CCAB_101090	CCAB_101090	Contig_036374:1701-1859	407.202	0.742799	1.67342	6.11273e-05	0.000907467	315.078	315.346	273.593	673.151	518.054	347.99		Archaea	Archaea (phylum)	Archaea (class)	Archaea (order)	Archaea (family)	Archaea (genus)	halophilic archaeon DL31	halophilic archaeon DL31	MRSEVRGSTGFRAARQSTSPTPWTCRSSASSESNAFPQAVHSHSVSLTSSPR	0			0				0			0				159	Protein	ref WP_038477911.1	230	3	190	18	228	134	36.2 bits (82)	0.85	17/39 (44%)
CCAB_101143	CCAB_101143	Contig_036398:94-1083	40.0667	1.15866	2.2325	1.96587e-05	0.000342995	19.746	25.7607	25.3968	44.17	67.3284	57.9983		Archaea	Euryarchaeota	Halobacteria	Haloferacales	Haloferacaceae	Haloquadratum	Haloquadratum walsbyi	Haloquadratum walsbyi DSM 16790	MVAFGCKHPIIFIFGYNNQYVSEKISQGVDFSTGAVSQIIGIFALAGIGIGATGGVAVNQIGGGAILGSIIILVVLTVTFLLGPVIGLIAGLRVGDEQGRSSESYLTGLLGSVVGYFVMILAVVIIVSVLMAISSGGGGGGATQASTTSGASSSGLAIGEYIVPIIAVAIPTGITGLGGVYFGGNKSTAGQKEISLSKKYVATAIVVIGIVVAGAVVVPNALSSGPPLEVDGSTEFIQNTITADATITNPADSEKTKTVAVELVIDGSIIETRSEEITVSANDETTIRWSLVEGSELSQSQIDAVNRGNMELRFKIDDTTVDTDSPAAS	0			0				0			0				990	Protein	ref WP_011571237.1	322	1	78	250	317	969	187 bits (476)	1e-52	114/241 (47%)
CCAB_101151	CCAB_101151	Contig_036401:2532-3308	57.1207	1.00443	2.00615	3.77905e-05	0.000598688	28.3313	32.8671	50.7937	83.0397	82.2902	65.4024		Bacteria	Bacteroidetes	Bacteroidetes (class)	Bacteroidetes Order II. Incertae sedis	Rhodothermaceae	Salinibacter	Salinibacter ruber	Salinibacter ruber DSM 13855	MSASDPSPHDLQYQRVLLKLSGEALLGGERQFGIDETVLRAYAQEVRRAMEQGAEVAIVIGGGNIFRGVENAMEGMTRAHADYMGMLATMINGMALQDALEQVDLQTRLQSSIKMEEIAEPFIRRRAIRHLEKGRVVIFGAGTGNPYFTTDTAAALRGLEIGADVILKGTRVDGVFTADPEEDDSAERFLRIHGQEVIQRDLRVMDMTALTLCQESKMPIIVFNMGAEGNLSRLLTGETVGTRVHWDEANQTAERVPA	4	GO:0005737|GO:0005524|GO:0033862|GO:0044210	C:cytoplasm|F:ATP binding|F:UMP kinase activity|P:'de novo' CTP biosynthetic process	1	K09903	uridylate kinase [EC:2.7.4.22]	ko00240; Pyrimidine metabolism | ko01100; Metabolic pathways	1	PF00696	AA_kinase	1	COG0528	F	Uridylate kinase	777	Protein	ref WP_013060537.1	259	1	1	1	259	774	440 bits (1132)	2e-153	221/260 (85%)
CCAB_101152	CCAB_101152	Contig_036401:3445-3783	32.1153	0.921544	1.89414	0.00146411	0.0130253	18.029	26.649	18.4704	35.336	41.1451	53.0623		Bacteria	Bacteroidetes	Bacteroidetes (class)	Bacteroidetes Order II. Incertae sedis	Rhodothermaceae	Salinibacter	Salinibacter ruber	Salinibacter ruber DSM 13855	VLVDVAGDGDVEAAGRDVAMQIAALDPVAVSREEVPDEVKEEEREVAREAALNEGKPEHVIDQIVDGKLERFFEDHVLLEQAFVKDSSISVQEMLDDAGLTVRRFTRYALGD	2	GO:0005737|GO:0003746	C:cytoplasm|F:translation elongation factor activity	1	K02357	elongation factor Ts		1	PF00889	EF_TS	1	COG0264	J	Translation elongation factor EF-Ts	339	Protein	ref WP_013060538.1	276	1	165	1	276	336	143 bits (360)	4e-39	91/112 (81%)
CCAB_101153	CCAB_101153	Contig_036402:1344-1721	52.3908	0.913802	1.884	0.000152825	0.00197969	31.7654	31.0905	43.8673	61.8381	76.6795	69.1044		Archaea	Euryarchaeota	Halobacteria	Haloferacales	Haloferacaceae	Haloquadratum	Haloquadratum walsbyi	Haloquadratum walsbyi C23	MPSFNTMIDEAMLEKSEGSLLSAFLSHIILSTATAGIYPFLVARKTGIAVTDERIIIKSGGLLSSKTTEVRLDNLQSATETSGFLLGLFGVSALEVTNAGGETFTLGIKNTGGVRNAVNQAQRDI	0			0				0			0				378	Protein	gb EPD31619.1	550	1	75	82	159	333	47.0 bits (110)	0.001	28/86 (33%)
CCAB_101159	CCAB_101159	Contig_036404:123-824	10.4774	-1.12719	-2.18433	0.00806565	0.049833	9.44376	15.9894	20.7792	1.7668	7.48093	7.40404		Bacteria	Thermotogae	Thermotogae	Kosmotogales	Kosmotogaceae	Mesotoga	Mesotoga prima	Mesotoga prima MesG1.Ag.4.2	MLLDVADLDVSYGETRVIKDLSMHCAEGEILTLLGRNGMGKTTLMNCIMGLLPAAKGTVSFNGEDVTSLKPYQRAHRGITLVPQGKEIFPDLTVKENLQMGYYSSTGSNGIAEEDVYEYFPILEDRSAQKGGTLSGGQQQMLAIARGLMTDPRVLLLDEPSEGVQPSIVKDLEDILPQIHQANGIPIIIVEQNIDLAFSVADRGYIIENGQISNEGPIEDLQDVDLIREKIGV	3	GO:0005524|GO:0016887|GO:0015658	F:ATP binding|F:ATPase activity|F:branched-chain amino acid transmembrane transporter activity	1	K01996	branched-chain amino acid transport system ATP-binding protein	ko02010; ABC transporters | ko02024; Quorum sensing	1	PF00005	ABC_tran	1	COG0410	E	ABC-type branched-chain amino acid transport system, ATPase component	702	Protein	ref WP_048648503.1	232	1	1	4	232	699	230 bits (587)	1e-71	112/232 (48%)
CCAB_101160	CCAB_101160	Contig_036404:824-1531	7.42746	-1.45885	-2.74889	0.00144685	0.0128968	13.7364	10.6596	11.544	0.883401	2.80535	4.93603		Bacteria	Thermotogae	Thermotogae	Kosmotogales	Kosmotogaceae	Mesotoga	Mesotoga prima	Mesotoga prima MesG1.Ag.4.2	MILQTRNLNKSFNSIVAIRDLDFEMEEGAVECIIGPNGAGKTTFINLLTGALQPDKGEILFNGSDITGSSLHEIAREGIVRKYQTPKIYINLTVRKNLSIAGNVKDTSTSDNRIEDVLSQIRLVNYQDQKAGTLDHGRKQWLEMGMVLVTEPQLMLLDEPTAGMTNEETKETASLIESMNTSGLSIIVIEHDMDFIRKLDSRISVLHKGEILAQGDIDTIENNDRVQEVYIGGEA	3	GO:0005524|GO:0016887|GO:0006865	F:ATP binding|F:ATPase activity|P:amino acid transport	1	K01995	branched-chain amino acid transport system ATP-binding protein	ko02010; ABC transporters | ko02024; Quorum sensing	2	PF00005|PF12399	ABC_tran|BCA_ABC_TP_C	1	COG0411	E	ABC-type branched-chain amino acid transport system, ATPase component	708	Protein	ref WP_048648579.1	239	1	7	4	237	696	237 bits (604)	4e-74	112/233 (48%)
CCAB_101164	CCAB_101164	Contig_036406:265-1113	731.837	-0.828829	-1.77624	1.79009e-09	7.88993e-08	1021.64	943.374	853.103	504.422	463.818	604.663		Archaea	Euryarchaeota	Halobacteria	Haloferacales	Haloferacaceae	Haloquadratum	Haloquadratum walsbyi	Haloquadratum walsbyi DSM 16790	MTVKSTTPDTISDDIDLLFSSLPSDVAADVEPAFLEAGYVVSSNSSNDRMSADIPLTIPEINPGHLDLIEVQRDNRGWDGALVKNPNCSTITMVPTLAALDQFGLETVSVSTLQAVSGAGYSGVTSMEIIDNTIPYIGGEEPKMQQESRKLLGEFDGASVSLHEMDVAASCNRIPTLDGHLENVFAETTADVSAEEAIDAMESVPGADLPSSPDQLIHVFDDPSRPQPRLDRERGNGMQISAGGVTVTDAGLKYNCLAHNTIRGAAGASLLNGELLVDAGWV	11	GO:0005737|GO:0004073|GO:0003942|GO:0051287|GO:0050661|GO:0071266|GO:0006531|GO:0019877|GO:0009097|GO:0009089|GO:0009088	C:cytoplasm|F:aspartate-semialdehyde dehydrogenase activity|F:N-acetyl-gamma-glutamyl-phosphate reductase activity|F:NAD binding|F:NADP binding|P:'de novo' L-methionine biosynthetic process|P:aspartate metabolic process|P:diaminopimelate biosynthetic process|P:isoleucine biosynthetic process|P:lysine biosynthetic process via diaminopimelate|P:threonine biosynthetic process	1	K00133	aspartate-semialdehyde dehydrogenase [EC:1.2.1.11]	ko00260; Glycine, serine and threonine metabolism | ko00261; Monobactam biosynthesis | ko00270; Cysteine and methionine metabolism | ko00300; Lysine biosynthesis | ko01100; Metabolic pathways | ko01110; Biosynthesis of secondary metabolites | ko01120; Microbial metabolism in diverse environments | ko01130; Biosynthesis of antibiotics | ko01210; 2-Oxocarboxylic acid metabolism | ko01230; Biosynthe…	2	PF01118|PF02774	Semialdhyde_dh|Semialdhyde_dhC	1	COG0136	E	Aspartate-semialdehyde dehydrogenase	849	Protein	ref WP_021054604.1	344	1	63	1	344	846	530 bits (1365)	0	268/282 (95%)
CCAB_101176	CCAB_101176	Contig_036413:169-1077	59.9421	-0.885905	-1.84792	9.74337e-05	0.00135378	68.6819	82.6118	85.4257	44.17	39.2749	39.4882		Archaea	Euryarchaeota	Halobacteria	Natrialbales	Natrialbaceae	Natronococcus	Natronococcus occultus	Natronococcus occultus SP4	MSSDDPSAPADTVALEMLGTKWKPPIIVHLRQTGADGFGGLKTALEGVSNKVLSDNLSTLVEREVLNKELIQESPRRVEYTLTPAGEELYELIQAIADWDREYVDSRGLPEVLVVDDDPRQLELMRAWLNSSYNVTTVSSGDPARQALDEDVDVAIFDRYLDDSSAESLIEAGESAGVSPPVGLLSSTDISVQMVELPADMLLSKPTSEAELTDAVNRLYRMNELSPLARRVQAYDQRLSFVRDAQGPAVEATEPYRRATETHESLRQRWKENLNDQAAWRSLEAADSIDELVSEEGVQVSE	3	GO:0003677|GO:0006355|GO:0006351	F:DNA binding|P:regulation of transcription, DNA-templated|P:transcription, DNA-templated	0				1	PF01638	HxlR	1	COG1733	K	DNA-binding transcriptional regulator, HxlR family	909	Protein	gb ERH03705.1	338	1	37	1	331	885	334 bits (857)	7e-110	159/295 (54%)
CCAB_101178	CCAB_101178	Contig_036415:3183-3566	876.66	0.881951	1.84287	2.28426e-11	1.41688e-09	598.391	645.794	591.054	1065.38	1042.65	1316.69		Archaea	Euryarchaeota	Halobacteria	Haloferacales	Haloferacaceae	Haloquadratum	Haloquadratum walsbyi	Haloquadratum walsbyi C23	VYTYFGALDEKTYAYLMDASVSALGFDIVAGEREQTLYNVTEYGVTTDIALGVADGQNTLVQSSETLAERASWFQNQVPSTEFDTVYLTTSAEPFYLPVNKHREKLTALAGATTDSPNAITETEVEA	3	GO:0003871|GO:0008270|GO:0009086	F:5-methyltetrahydropteroyltriglutamate-homocysteine S-methyltransferase activity|F:zinc ion binding|P:methionine biosynthetic process	1	K00549	5-methyltetrahydropteroyltriglutamate--homocysteine methyltransferase [EC:2.1.1.14]	ko00270; Cysteine and methionine metabolism | ko00450; Selenocompound metabolism | ko01100; Metabolic pathways | ko01110; Biosynthesis of secondary metabolites | ko01230; Biosynthesis of amino acids	2	PF08267|PF01717	Meth_synt_1|Meth_synt_2	1	COG0620	E	Methionine synthase II (cobalamin-independent)	384	Protein	emb CAJ52987.1	357	1	231	1	357	381	256 bits (654)	6e-82	127/127 (100%)
CCAB_101179	CCAB_101179	Contig_036415:2089-3183	2876.69	0.906373	1.87433	3.12271e-13	2.51766e-11	2142.02	2066.18	1754.69	3683.78	3506.69	4106.77		Archaea	Euryarchaeota	Halobacteria	Haloferacales	Haloferacaceae	Haloquadratum	Haloquadratum walsbyi	Haloquadratum walsbyi C23	MSRNANNRAQFRPDDHDSNHFLLTTVVGSYPKPKWLNRANDLVDEDKSTFDPDNLTEAHDDAARLITKEHEHTGLDTVVDGEMRREEMVEYFAHRVPGYEFNGPVKVWGHNYFNKPSVTSEVEYDEPWLVDEFNFTTDVANRPVKVPITGPYTLARWSFNEAYDTEEDLAYDLAELVNEEVSRLVDAGARYIQIDEPALATTPGDYAIVGESLERIVDDISTDVRIGLHVCYGDYSRIYPEINEFPIDEFDVELCNDGYEQIEVFTEPAFEPDLALGVVDAHDATVETVTEIKQNIKRGLEVVPPERLTISPDCGLKLLPREMAREKMANMMQATREIEAELDAGDVAIPAVEDPPIASQADST	6	GO:0005829|GO:0005576|GO:0003871|GO:0008705|GO:0008270|GO:0050667	C:cytosol|C:extracellular region|F:5-methyltetrahydropteroyltriglutamate-homocysteine S-methyltransferase activity|F:methionine synthase activity|F:zinc ion binding|P:homocysteine metabolic process	1	K00549	5-methyltetrahydropteroyltriglutamate--homocysteine methyltransferase [EC:2.1.1.14]	ko00270; Cysteine and methionine metabolism | ko00450; Selenocompound metabolism | ko01100; Metabolic pathways | ko01110; Biosynthesis of secondary metabolites | ko01230; Biosynthesis of amino acids	1	PF01717	Meth_synt_2	1	COG0620	E	Methionine synthase II (cobalamin-independent)	1095	Protein	ref WP_008095006.1	357	1	1	1	351	1053	572 bits (1474)	0	270/351 (77%)
CCAB_10122	CCAB_10122	Contig_003589:202-453	89.7668	0.64964	1.56878	0.00366176	0.0270723	48.0773	73.7288	85.4257	85.6899	130.916	114.763		Archaea	Euryarchaeota	Halobacteria	Haloferacales	Haloferacaceae	Haloferax	Haloferax volcanii	Haloferax volcanii DS2	VSVVKHPLVTEKAMNKMDFDNKLEFVCDSAATKTDIKAEVEERFDVRVTSVNTQNTMQGHKKATVTLHEDDDAQEVASRIGVF	5	GO:0005840|GO:0000166|GO:0019843|GO:0003735|GO:0006412	C:ribosome|F:nucleotide binding|F:rRNA binding|F:structural constituent of ribosome|P:translation	1	K02892	large subunit ribosomal protein L23	ko03010; Ribosome	1	PF00276	Ribosomal_L23	1	COG0089	J	Ribosomal protein L23	252	Protein	ref WP_008575837.1	83	1	1	1	83	249	122 bits (307)	7e-34	58/83 (70%)
CCAB_10123	CCAB_10123	Contig_003589:450-1196	64.5286	1.04273	2.06012	8.81331e-06	0.00016975	38.6335	34.6437	49.6393	68.0219	92.5765	103.657		Archaea	Euryarchaeota	Halobacteria	Haloferacales	Haloferacaceae	Haloferax	Haloferax volcanii	Haloferax volcanii DS2	MNVTVRDLDGGDAGEVDLPDVFTTQYRPDLIKRAVTAARANRRQAYGTDEFAGLRTPAESMGSGRGMAHVPRQNGQGRRVPQAVKGRVAHPPKAEKDRSQDINDKERKLAVRSAIAATADAELVAERGHRFDEDLELPLVVSDEFEELVKTRDVVSFLEAVGVHADVERADEGKTVRAGRGTSRGRKYKQPKSIVFVTSTEPSKAARNLAGVDVATAANVSAEDLAPGTHAGRLTVWTESALEEVASR	4	GO:0005840|GO:0019843|GO:0003735|GO:0006412	C:ribosome|F:rRNA binding|F:structural constituent of ribosome|P:translation	1	K02930	large subunit ribosomal protein L4e	ko03010; Ribosome	1	PF00573	Ribosomal_L4	1	COG0088	J	Ribosomal protein L4	747	Protein	ref WP_023393868.1	248	1	1	1	248	744	409 bits (1050)	3e-141	202/248 (81%)
CCAB_101246	CCAB_101246	Contig_036449:3854-5281	44.492	-1.37897	-2.60082	2.84474e-07	8.06876e-06	76.4086	66.6224	54.2569	30.919	17.7672	20.9781		Archaea	Euryarchaeota	Halobacteria	Haloferacales	Haloferacaceae	Haloquadratum	Haloquadratum walsbyi	Haloquadratum walsbyi DSM 16790	MTDPFVVIGGDAAGLSAASKCRRESPAREVVVFEQGSWVSYAHCGTPYFIKGDVEHLKDLQSLSPSDIEERGIDLRRNHRVTAIDTESNVITVVNDGESIEYPYGELLIATGARAVSAPIKGADLDTVFTLHGLPDATALRSFLTPPAEFDSTNLGGGTALDVSIAKQYGAMQPPETVAIVGGGYVGVEMAEAFSAWGCAVHLFQRPERLLPAFGTAVGDAVASTLNSAGVTLHLDEEVDQLSETDGQLDSIVYGDGDTLNVDAVLIGIGIRPNVELLTETSVELGATGAVATDEYGQTNVENVYAAGDVAELEHMVTGETTWSPLGLPANRAGRAIGATVGGSPTQVGRVAETAMLKAFELGCGRTGMLDHDRAEEVGFDPITKTITAGSRSGYYPGA…	6	GO:0005623|GO:0050451|GO:0050660|GO:0050661|GO:0003756|GO:0045454	C:cell|F:CoA-disulfide reductase activity|F:flavin adenine dinucleotide binding|F:NADP binding|F:protein disulfide isomerase activity|P:cell redox homeostasis	1	K18367	CoA-dependent NAD(P)H sulfur oxidoreductase [EC:1.8.1.18]		2	PF07992|PF02852	Pyr_redox_2|Pyr_redox_dim	1	COG0446	I	NADPH-dependent 2,4-dienoyl-CoA reductase, sulfur reductase, or a related oxidoreductase	1428	Protein	ref WP_014031048.1	474	1	1	1	473	1425	595 bits (1533)	0	299/476 (63%)
CCAB_101248	CCAB_101248	Contig_036449:6746-7576	71.3861	-1.13287	-2.19295	3.5179e-06	7.51872e-05	90.1449	94.1597	113.131	26.502	40.21	64.1683		Archaea	Euryarchaeota	Halobacteria	Haloferacales	Haloferacaceae	Haloquadratum	Haloquadratum walsbyi	Haloquadratum walsbyi DSM 16790	VYAALFIIIGAGAYSLIATAETPHVTFEDPTYELGSGDQFEVNGQTYTVSSISTSEQGGGHGGTATTVTKGAIQYTNDSAQYTVSFENNSTQTVDQQQWRVLVDRSGDNPTQLTFRESINETAILAADPNVSTETVTQNNDRYVVRNNNQLVPVAEYFPEPETRSYAEGDTLEYQGNTTTVETVTNESVQLVWTAPRTNTIEVSHNDNITIGDDTYLAHFPHNSTLQLTQNFERYQQQKAAIEQYQTQKNGLWGVSIASGLTVVFLIGFAYLPSRY	0			0				0			0				831	Protein	ref WP_021049842.1	283	1	8	1	283	828	494 bits (1271)	8e-174	276/276 (100%)
CCAB_10125	CCAB_10125	Contig_003590:13-882	874.946	-0.905202	-1.87281	2.74148e-11	1.6712e-09	1265.46	1105.93	1063.2	620.147	519.925	675.002		Archaea	Euryarchaeota	Halobacteria	Haloferacales	Haloferacaceae	Haloquadratum	Haloquadratum walsbyi	Haloquadratum walsbyi DSM 16790	MSIFVDDETRVVVQGITGGEGKFHTSEMITYGTNVVAGAVPGRGGDEINGVPVYNTVDAAVRTEDANAAVVFVPPRFASDAIFEALDADLELVVAITEGIPTQDMTKVHQRLSEVDTRLIGPNCPGIITPDQTKLGILPGNIFEPGSVGLVSRSGTLTYQVVSNLTDRDIGQTTAIGIGGDPIVGTSFIDTLDAFESDPHTEAVVMCGEIGGEDEEQAAAFITEQMDTPVAGFIAGRTAPPGKRMGHAGAIVSGSGTGTAESKINALTDADVPVGNTPDEVAEYIESFL	4	GO:0005524|GO:0048037|GO:0004775|GO:0006099	F:ATP binding|F:cofactor binding|F:succinate-CoA ligase (ADP-forming) activity|P:tricarboxylic acid cycle	1	K01902	succinyl-CoA synthetase alpha subunit [EC:6.2.1.5]	ko00020; Citrate cycle (TCA cycle) | ko00640; Propanoate metabolism | ko00660; C5-Branched dibasic acid metabolism | ko00720; Carbon fixation pathways in prokaryotes | ko01100; Metabolic pathways | ko01110; Biosynthesis of secondary metabolites | ko01120; Microbial metabolism in diverse environments | ko01130; Biosynthesis of antibiotics | ko01200; Carbon metabolism	2	PF02629|PF00549	CoA_binding|Ligase_CoA	1	COG0074	C	Succinyl-CoA synthetase, alpha subunit	870	Protein	ref WP_021054558.1	289	1	1	1	289	867	522 bits (1344)	0	259/289 (90%)
CCAB_10126	CCAB_10126	Contig_003590:879-1970	1380.9	-0.819839	-1.76521	0.00213611	0.0175757	1531.61	1959.59	1887.45	736.756	843.475	1326.56		Archaea	Euryarchaeota	Halobacteria	Haloferacales	Haloferacaceae	Haloquadratum	Haloquadratum walsbyi	Haloquadratum walsbyi DSM 16790	VPDSQRATSSDEVLTAVEDIGYPAAIKAQVHVGGRGKAGGIKIASNKQEAKAYAEEILGMEIKGYTVNSVLVEAGVDFENELYIGITMDRSSGKPVAMVSTEGGVDIESVAAETPDAIAREHIDPVFGLHPYQARRAVYDAGVPSDVASDVAHILSTLYTQYESADASEIEINPVMITADRDVVAADAVMNIDEDALFRQPELASMEDTAAGDDLEIKADEYGFDYVRLDGDVGIIGNGAGLVMTTLDLVDYYGGSPANFLDIGGGAKAERVANALDMVFTDDNVDAIVFNIFGGITRGDEVATGINEALEKFDTIPKDVVVRLAGTNAEEGMEILNTDRVEVEATLEDAVEQAVINAQEVHQ	5	GO:0005524|GO:0000287|GO:0030145|GO:0004775|GO:0006099	F:ATP binding|F:magnesium ion binding|F:manganese ion binding|F:succinate-CoA ligase (ADP-forming) activity|P:tricarboxylic acid cycle	1	K01903	succinyl-CoA synthetase beta subunit [EC:6.2.1.5]	ko00020; Citrate cycle (TCA cycle) | ko00640; Propanoate metabolism | ko00660; C5-Branched dibasic acid metabolism | ko00720; Carbon fixation pathways in prokaryotes | ko01100; Metabolic pathways | ko01110; Biosynthesis of secondary metabolites | ko01120; Microbial metabolism in diverse environments | ko01130; Biosynthesis of antibiotics | ko01200; Carbon metabolism	2	PF08442|PF00549	ATP-grasp_2|Ligase_CoA	1	COG0045	C	Succinyl-CoA synthetase, beta subunit	1092	Protein	ref WP_017343346.1	381	1	19	1	381	1089	528 bits (1360)	0	292/363 (80%)
CCAB_101264	CCAB_101264	Contig_036456:18-1136	139.627	-0.599527	-1.51522	0.000987811	0.00944019	206.046	149.234	152.381	120.143	107.538	102.423		Bacteria	Bacteroidetes	Bacteroidetes (class)	Bacteroidetes Order II. Incertae sedis	Rhodothermaceae	Salinibacter	Salinibacter ruber	Salinibacter ruber M8	VSQIGGAVVPHRLILRLPQLDISGFHPVFGGLGGNAGATGGILYEPPFWQGPRRLAEVEGLGSIHGYYGLGARVGGRLGSYVGFAYVRYRHRPRDAFYGLGPNSEADTKAGFRLDQAVAGGLLGRRFGPDVLLGAHVSYQQNRYGPGHGEQPDIPELFGGGVPGVRSNFDYVLAGAFFEVDSRDASYDRTFGHRFAPTEPRLRGVSLDASQGFYFATEVTHNQAVASPGQSFTRWTFDVREFLPIREDLLHGVSIRQFASLTRTGGSHVPFYRLQSIGGDRSLRGYASNRFRDRNVVLANAEVRCQVWHWLDMAVFGDAGHVFQDVRTLGQAPRVGYGVGFRVKNDGKTLGRADIAHGAEGWRLHLDLGSLF	0			0				0			0				1119	Protein	ref WP_043553109.1	493	1	121	1	493	1116	492 bits (1266)	3e-168	252/373 (68%)
CCAB_101268	CCAB_101268	Contig_036457:62-1696	54.2841	-0.840323	-1.79045	0.000650037	0.00662814	76.4086	56.8511	78.4993	42.4032	27.1184	44.4242		Archaea	Euryarchaeota	Halobacteria	Haloferacales	Haloferacaceae	Haloquadratum	Haloquadratum walsbyi	Haloquadratum walsbyi DSM 16790	MLVDFTTSGSGTGPAEFVGISATPNGQDPYDGQGVNLSESQTSANVSITIPEDAPSGEYELFVAVWSETPPLQEDDLLARADADDFPATLTVNIGDDGGGGGGGDDSEFLSGTVTDVNGNPVPNATVSLLAYDETVFFQQEGSQITEIDTATTSTDGSYIFEQAPVSEFDQYEAQYSQLVFVAESDPDTTGRRWFDSAVIPVSNLEDGSVGPLSLNHQVIFFSKVDNGSRVSVWRTVVDDETADISIGVQAHADTGAGGQTIYTGPDKASFSIRVPESITVDYDSLATSAGWSGENESTDEVLPELAATDTLNNLPVPAIDYTQIDTFNEGGTAEANQETWNDAARDVLGFIPGVGTVQGFLTAVGDLVNAGEDNIDYIVGDGIQFNPNTQDFVKSAVT…	0			0				0			0				1635	Protein	gb ABQ76133.1	70	1	28	1501	70	1629	46.6 bits (109)	0.006	20/43 (47%)
CCAB_101288	CCAB_101288	Contig_036464:3012-4238	27.4813	-0.94086	-1.91967	0.00290256	0.0224762	24.8972	39.9735	47.3305	23.8518	14.0267	14.8081		Bacteria	Bacteroidetes	Bacteroidetes (class)	Bacteroidetes Order II. Incertae sedis	Rhodothermaceae	Salinibacter	Salinibacter ruber	Salinibacter ruber M8	METLMEEMQDAQQDMKDVPSAPKKDLQQMRKQMRKQDLPEQMRQNSQQLRKNQLRKARQQQRRLQKRLQSMQSRMSQMQQQMKGQQRRMNMTGLRSALANTLRLSNDQEGLRTTLEGLEGEGSAVRRFAPQQKELQDGLNHVADSLQSIANRLPRMSKAVQEKTGNALRAMEDATTALDAREGDEATGYQKTSMMHLNELARLLSDLLDQMKQQQSSGGSGKMSMQQAMQQLQQTSGQQQKLNQQIQKFLNKAQGERLSKDMQARRKQLAKQQRQIKQQLDEMNMEEEAKQKLMGDLQKIADQMEQSADDLQSGRHSRDLINRQQQILSRLLNAQQSLRTQGKKQKRRGRQADDDFDRQRPGNRPDSEAPDTLRRGLIRALEMGYDSEYEALIKKYFEL…	0			0				0			0				1227	Protein	ref WP_013062247.1	1198	1	791	1	1198	1224	536 bits (1381)	4e-176	406/408 (99%)
CCAB_101308	CCAB_101308	Contig_036473:226-1350	493.157	-1.55535	-2.93906	1.90769e-20	3.65116e-18	721.16	773.709	727.273	188.164	221.623	327.012		Archaea	Euryarchaeota	Halobacteria	Haloferacales	Haloferacaceae	Haloquadratum	Haloquadratum walsbyi	Haloquadratum walsbyi DSM 16790	MFYPEGGGQPADHGTLTTEEETIEITDVKAKDGVILHQATENPGKGDFIRGQLDVERRRRLMQHHTATHIIGHAARKVLGDHVRQAGAQKGTDSARFDLTHYERINRIEAKTIESVANDIIRQNISVRQDWPDRHEAENEHGFDLYQGGIPPGQNIRTITIGDDIQACGGTHVTRTGDIGTIKILTTEPVQDGVERIVFAAGDAAIDAVQTTEDALYDAADVLDVTPEHVPETADRFFTEWKERGKTIDKLKSELAEARAQGVTADAVSIDGIDAVIKTVNGDADELRKTANAIVDEDAVAVLGSDVDGSAQFVVGVPEDIGINAGDVVGQLARKVGGGGGGPPDFAQGGGPDAASLEVALDDATSVLRSMHKT	6	GO:0005737|GO:0004813|GO:0005524|GO:0000049|GO:0008270|GO:0006419	C:cytoplasm|F:alanine-tRNA ligase activity|F:ATP binding|F:tRNA binding|F:zinc ion binding|P:alanyl-tRNA aminoacylation	1	K01872	alanyl-tRNA synthetase [EC:6.1.1.7]	ko00970; Aminoacyl-tRNA biosynthesis	3	PF02272|PF01411|PF07973	DHHA1|tRNA-synt_2c|tRNA_SAD	1	COG0013	J	Alanyl-tRNA synthetase	1125	Protein	ref WP_021055316.1	923	1	550	1	923	1122	564 bits (1453)	0	328/374 (88%)
CCAB_101309	CCAB_101309	Contig_036473:1651-1791	65.7641	-0.687992	-1.61104	0.00172961	0.0148704	85.8523	88.8299	70.4185	51.2372	43.9505	54.2963		Archaea	Euryarchaeota	Halobacteria	Haloferacales	Haloferacaceae	Haloquadratum	Haloquadratum walsbyi	Haloquadratum walsbyi DSM 16790	MTMFGCIMKWMAMLSKQLFFSAILDMVLGNGDGNILPWLDSIQQLL	0			0				0			0				141	Protein	ref WP_011572838.1	263	3	7	3	52	140	95.9 bits (237)	2e-22	45/46 (98%)
CCAB_101317	CCAB_101317	Contig_036475:78-584	26.0951	0.965567	1.95283	0.00178936	0.0152606	19.746	15.9894	13.8528	33.5692	28.9886	44.4242		Archaea	Euryarchaeota	Archaeoglobi	Archaeoglobales	Archaeoglobaceae	Archaeoglobus	Archaeoglobus sulfaticallidus	Archaeoglobus sulfaticallidus PM70-1	MERYNNKGFNKFQALSGYRTLANNYLLELQPLLEKFEPGEKLLTERDFGSAYIVPKYRVASSNTHGVGEKIEIIHSTGEKTMVSQKPEPQEIELTGLKSIWKVADPLQTKLKLNKFDTQRQTTIPQPVTIKDQFSVQTTDRFVRSMNMFLSQIGFELEPEEDKPPHQI	0			0				0			0				507	Protein	ref WP_028468963.1	423	1	162	226	247	489	38.9 bits (89)	2	27/88 (31%)
CCAB_101324	CCAB_101324	Contig_036477:1952-2230	11.0675	-1.40816	-2.65399	0.000834598	0.00817645	10.3023	19.5426	21.9336	4.417	2.80535	7.40404		Archaea	Archaea (phylum)	Archaea (class)	Archaea (order)	Archaea (family)	Archaea (genus)	halophilic archaeon DL31	halophilic archaeon DL31	MIMMEYPHKFNVGKQSVPLLWGTNLPPPRRRTPHTSTSSRLTPHYHHQPLSKASADFTVLRPTPRDGLTDSSDALHQRSSFACSDRLGRMLI	0			0				0			0				279	Protein	ref WP_049933811.1	1181	3	1	60	73	278	120 bits (300)	9e-29	57/73 (78%)
CCAB_101333	CCAB_101333	Contig_036480:234-1592	14.0343	1.00667	2.00926	0.00729121	0.0460595	9.44376	9.77129	5.77201	17.668	20.5726	20.9781		Bacteria	Bacteroidetes	Bacteroidetes (class)	Bacteroidetes Order II. Incertae sedis	Rhodothermaceae	Salinibacter	Salinibacter ruber	Salinibacter ruber DSM 13855	VLLAFGGAPATAQIQPPQDTTQVTFDEAVRTALDQNTSIKRAQAQARQSNVQVRSEWMDFAPDLSINSDVTRRVGRNFSQVTGDFTTQSTDFFNLSGRSSVTLFNGFENIASLREARERAGADQTNLKRTRREVVFDVMDQFISLVESREIVRVRREQVEAQRKRLQQIQEFVDAGSRPESDLFTAEADLADAEQQLLQGKREREVSQTRLIQTLQLNPRAAYDFQVPGLEGGTLDSTRYELSSLIDEAFQKRLDLRVAEAEERAARQGIRSARSAYYPTVSMGGNYGTDWSSRGVGGDVSDDFMNQLDVNRGGGVSLSISIPIFDRLQRNNQVEQARVQAQDAEYALQDQRQEIALQVRQSYLDYQNAVQQLEAANKRLRAAERARTAAQERYQLGSA…	8	GO:0009279|GO:0016021|GO:0015562|GO:0042802|GO:0015288|GO:0042930|GO:0046677|GO:0014070	C:cell outer membrane|C:integral component of membrane|F:efflux transmembrane transporter activity|F:identical protein binding|F:porin activity|P:enterobactin transport|P:response to antibiotic|P:response to organic cyclic compound	1	K12340	outer membrane protein	ko01501; beta-Lactam resistance | ko01503; Cationic antimicrobial peptide (CAMP) resistance | ko02020; Two-component system | ko03070; Bacterial secretion system | ko04626; Plant-pathogen interaction | ko05133; Pertussis	1	PF02321	OEP	1	COG1538	M	Outer membrane protein TolC	1359	Protein	ref WP_013062972.1	470	1	19	1	469	1353	713 bits (1841)	0	408/451 (90%)
CCAB_101342	CCAB_101342	Contig_036486:553-1962	616.712	-1.27276	-2.41623	5.16813e-21	1.06596e-18	919.478	907.842	801.155	376.329	310.459	385.01		Archaea	Euryarchaeota	Halobacteria	Haloferacales	Haloferacaceae	Haloquadratum	Haloquadratum walsbyi	Haloquadratum walsbyi C23	MDLNTFITAKQVSPEIESDTETALPLDGVTVAIKDNISTAGVRTTCGSAMLSDYVPPYDATVVERLKQAGATIVGKTNMDEFGMGGTTETSAYGPTKNPVDTNHVPGGSSGGSAAAVASGAADVALGSDTGGSVRNPAAFCGVVGIKPTYGLVSRYGLIAYANSLEQIGPIASTVQEAAELLDVISGPDPHDATTRFDNGETSISDINPPDSDSDSDTITSHPATPKTYAAAADEDVSGMTVGVVTDLLDGADDRVVETFRAAIAELESQGIEIVEVSLDSLEHAVQAYYVIAMSEASSNLARFDGVRYGPAGGATENSNETIPNVDANVDDGNWNDSFAAVRDVGFGEEVKRRILLGTYALSAGYHEKYYDKAQDAREWVKQDFETAFEKADVLATPT…	3	GO:0005524|GO:0050567|GO:0006412	F:ATP binding|F:glutaminyl-tRNA synthase (glutamine-hydrolyzing) activity|P:translation	1	K02433	aspartyl-tRNA(Asn)/glutamyl-tRNA(Gln) amidotransferase subunit A [EC:6.3.5.6 6.3.5.7]	ko00970; Aminoacyl-tRNA biosynthesis | ko01100; Metabolic pathways	1	PF01425	Amidase	1	COG0154	J	Asp-tRNAAsn/Glu-tRNAGln amidotransferase A subunit or related amidase	1410	Protein	ref WP_007693022.1	427	1	1	1	427	1407	574 bits (1479)	0	319/469 (68%)
CCAB_101343	CCAB_101343	Contig_036486:1965-2243	104.142	-0.934053	-1.91064	3.00719e-06	6.52899e-05	139.081	147.458	126.984	82.1563	51.4314	77.7424		Archaea	Euryarchaeota	Halobacteria	Haloferacales	Haloferacaceae	Haloquadratum	Haloquadratum walsbyi	Haloquadratum walsbyi C23	MSDSAVDTDEVEHVAELARVDLTEEEINAFATQFADILAYFDALDEVPAVEHEPELVNVMRRDEVTGSLDQSEALQNAPETEDGQFKGPRVS	4	GO:0005524|GO:0050567|GO:0006450|GO:0006412	F:ATP binding|F:glutaminyl-tRNA synthase (glutamine-hydrolyzing) activity|P:regulation of translational fidelity|P:translation	0				1	PF02686	Glu-tRNAGln	0				279	Protein	ref WP_014555526.1	92	1	1	1	92	276	182 bits (463)	4e-57	91/92 (99%)
CCAB_10141	CCAB_10141	Contig_003600:292-1086	134.522	0.613469	1.52993	0.000711739	0.00715935	104.74	94.1597	118.903	184.631	170.191	134.507		Archaea	Euryarchaeota	Halobacteria	Haloferacales	Halorubraceae	Halorubrum	Halorubrum lacusprofundi	Halorubrum lacusprofundi ATCC 49239	VRRLRCDRDPTFGGEPPEPSAEHLEELAALVTDPESDVDLGVANDGDSDRVAVVTPERGVLDANLFYAACYDRLLESATGPAVRTVSTTFLVDRIAEAHGETVFETPVGFKWVAETMRKHDALFGGEESGGFSVRGHVREKDGVLMALLAADAADAEPFDDRVDRLLNEHGTIAAGKVSIDCPDDRKDEVLAALDDHIPETVEGQSVAEVVTLDGFKLLLRDGSWLLVRPSGTEPKLRVYAEAETDDRVDALLAAGRDLVEPLV	4	GO:0000287|GO:0008966|GO:0008973|GO:0005975	F:magnesium ion binding|F:phosphoglucosamine mutase activity|F:phosphopentomutase activity|P:carbohydrate metabolic process	0				3	PF02878|PF02879|PF00408	PGM_PMM_I|PGM_PMM_II|PGM_PMM_IV	1	COG1109	G	Phosphomannomutase	795	Protein	gb ESS03087.1	459	1	196	1	459	792	435 bits (1118)	3e-148	227/264 (86%)
CCAB_101423	CCAB_101423	Contig_036519:4711-5166	56.2308	0.758606	1.69186	0.00115776	0.0107453	36.9165	37.3086	49.6393	74.2057	77.6147	61.7003		Archaea	Euryarchaeota	Halobacteria	Haloferacales	Halorubraceae	Halorubrum	Halorubrum lacusprofundi	Halorubrum lacusprofundi ATCC 49239	MATLYDVPVDALIEYVADRITDDLEEPDWIRFAKTGESRELPPQQEDFWQTRAASLLRKVAVDGPVGVDRLSTEYGGRKRGSTRYVVSNDSSVAGSKKIVRVCLQQLEEADYVETAEGEGRRITGEGRRLLDNVADDVLEDLDRPDLERYA	3	GO:0005840|GO:0003735|GO:0006412	C:ribosome|F:structural constituent of ribosome|P:translation	1	K02966	small subunit ribosomal protein S19e	ko03010; Ribosome	1	PF01090	Ribosomal_S19e	1	COG2238	J	Ribosomal protein S19E (S16A)	456	Protein	gb ESS05642.1	151	1	1	1	151	453	227 bits (579)	7e-73	125/151 (83%)
CCAB_101431	CCAB_101431	Contig_036520:908-1486	30.5292	0.968955	1.95742	0.000828634	0.00812363	20.6046	17.766	20.7792	45.9368	33.6642	44.4242		Archaea	Euryarchaeota	Halobacteria	Natrialbales	Natrialbaceae	Salinarchaeum	Salinarchaeum sp. Harcht-Bsk1	Salinarchaeum sp. Harcht-Bsk1	MSLETVVEDVRDEARARAEEIREQAEAEADEIVADAEADAERIREERLAEVESQIDQEREQTLSSAKLEAKQERLGARRDVLEDVHDDVEAAIGALDGDDRRELTEALLDATLAEFDDDEDVAVYTRAEDVDLLEDLVADRNAEVDGEVDCLGGVVAESDTSRVRVNNTFDSVLESVWDDELKNISERLFDQ	6	GO:0033178|GO:0005524|GO:0046933|GO:0046961|GO:0015991|GO:0042777	C:proton-transporting two-sector ATPase complex, catalytic domain|F:ATP binding|F:proton-transporting ATP synthase activity, rotational mechanism|F:proton-transporting ATPase activity, rotational mechanism|P:ATP hydrolysis coupled proton transport|P:plasma membrane ATP synthesis coupled proton transport	1	K02121	V/A-type H+/Na+-transporting ATPase subunit E	ko00190; Oxidative phosphorylation | ko01100; Metabolic pathways	1	PF01991	vATP-synt_E	1	COG1390	C	Archaeal/vacuolar-type H+-ATPase subunit E/Vma4	579	Protein	ref WP_049931787.1	192	1	54	160	192	576	191 bits (484)	2e-57	135/139 (97%)
CCAB_101449	CCAB_101449	Contig_036530:563-1591	19.5507	2.42413	5.36704	1.26333e-10	6.82921e-09	3.43409	6.21809	3.4632	35.336	35.5344	33.3182		Bacteria	Bacteroidetes	Bacteroidetes (class)	Bacteroidetes Order II. Incertae sedis	Rhodothermaceae	Salinibacter	Salinibacter ruber	Salinibacter ruber DSM 13855	MVDLETATGQLGAWTEMDLREQFREAEGTRLGTFLDATGMEPETDLKAVYGAGGRGQSFSAVVFADLTPTQMDQYLDRVPEAGHATTYREVPVYHLVSGTQTDDASAPDTLTMGFVRDGVIAAAPDARRVEAMVDRHRDSATGLRGNEPYMTLVERVGHGSTAWLVGRDVLQTALRDSAGGRGDTAAEAADPNEAGLQRMLGAWADRTLGLDETPSFEAPDDSRFEQLRRQVREQAVSITLTAESMEGEAYLTMQDETSAANVVDVSKGVMAALRLSGDDAETDGLRGVLGDVSIDRDGPIVHAQFAIGREQFRQTIQAGREAPTARRSVASIRRANRAIRR	0			0				0			0				1029	Protein	ref WP_013062974.1	399	1	58	1	381	972	585 bits (1507)	0	291/324 (90%)
CCAB_101472	CCAB_101472	Contig_036541:1372-2442	551.799	-1.40014	-2.63927	1.68035e-18	2.64431e-16	838.777	793.251	782.684	262.37	245	388.712		Archaea	Euryarchaeota	Halobacteria	Haloferacales	Haloferacaceae	Haloquadratum	Haloquadratum walsbyi	Haloquadratum walsbyi DSM 16790	MMTRSIGVVIPAYQPDPERLTSYLQRLDTQVTPSPAVLRIELDAPSSSLLKQLYSRLSNSTFTASVEIAIADTRRGKGAAITAGFERLCACTNTTANSTTTTVTSDNETTERSNIDPGFDRDTDVTINLTTTPPASTIDILAFADADGSTPASSFETVLRALINDTADVATGSRRHPSADVTAHQTLGRRYLGDGFAWLARRLLDEQLYDYQCGAKAITTDAWQAVRSHIYASGFAWDIELLAISGGLGYQVAEVPVRWEDQPGSTVSPLRTALRLGRVLVTARHRARALAHDPVHRLLASIERSSSQPVIDSVATSKPTALSEKATNITIDAEAEAEADVNVNIDTTDQSSIEVG	11	GO:0005789|GO:0016021|GO:0016020|GO:0004582|GO:0004581|GO:0004169|GO:0007368|GO:0019348|GO:0006506|GO:0006487|GO:0035269	C:endoplasmic reticulum membrane|C:integral component of membrane|C:membrane|F:dolichyl-phosphate beta-D-mannosyltransferase activity|F:dolichyl-phosphate beta-glucosyltransferase activity|F:dolichyl-phosphate-mannose-protein mannosyltransferase activity|P:determination of left/right symmetry|P:dolichol metabolic process|P:GPI anchor biosynthetic process|P:protein N-linked glycosylation|P:protein…	1	K00729	dolichyl-phosphate beta-glucosyltransferase [EC:2.4.1.117]	ko00510; N-Glycan biosynthesis | ko01100; Metabolic pathways	1	PF00535	Glycos_transf_2	1	COG0463	M	Glycosyltransferase involved in cell wall bisynthesis	1071	Protein	gb ERG90446.1	350	1	1	4	350	1068	530 bits (1364)	0	290/355 (82%)
CCAB_101473	CCAB_101473	Contig_036541:2519-2644	64.8883	-0.94455	-1.92459	2.60036e-05	0.000435633	94.4376	85.2767	79.6537	51.2372	35.5344	43.1902		Archaea	Euryarchaeota	Halobacteria	Haloferacales	Haloferacaceae	Haloquadratum	Haloquadratum walsbyi	Haloquadratum walsbyi DSM 16790	VHDVCSVNRYTWLYAIYLYICGFVHIPWIHISVWIMILKFY	0			0				0			0				126	No hit
CCAB_101475	CCAB_101475	Contig_036541:896-1369	58.722	-1.01155	-2.01607	1.30821e-05	0.000241043	83.2768	85.2767	69.2641	32.6858	37.4047	44.4242		Archaea	Euryarchaeota	Halobacteria	Haloferacales	Haloferacaceae	Haloquadratum	Haloquadratum walsbyi	Haloquadratum walsbyi DSM 16790	MGRGRGRGRDHGIVNALFSRIRFGKFISVGALGAVFDIMTTTALIVIFDLLDEYAKLLGAEVAIIVMFAVNERWTFADMGAPGIAPTISRFFRSNLVRSGGLAVQFLIVRALRQFEITILIAGFDVWQLIPIPIAIAGSLGINYIAESLLTWRVTRS	0			0				0			0				474	Protein	ref WP_011570539.1	157	1	10	28	157	471	290 bits (741)	2e-97	148/148 (100%)
CCAB_101483	CCAB_101483	Contig_036544:11291-12661	145.352	1.9516	3.86804	6.30565e-24	1.59477e-21	65.2478	54.1863	51.9481	265.02	250.611	185.101		Archaea	Euryarchaeota	Halobacteria	Natrialbales	Natrialbaceae	Salinarchaeum	Salinarchaeum sp. Harcht-Bsk1	Salinarchaeum sp. Harcht-Bsk1	MTDDNLATDGGLSDEAQRVLDEIEEKNVDFLRLQFTDILGTVKNVSIPADQAEKAFTEGIYFDGSSIEGFVRIQESDMRLKPDPSTFAVLPWRNTEAHASARLICDVINTSTGEPFAGDPRHVLKQALERAEELGFEVNAAPEPEFFLFKEDEDGRATTETGDHGGYFDMAPKDLASDVRRDIIYGLEEMGFNMEASHHEVAQGQHEINFTYEDALTTADNVATFRTVVRAIAAQHDLHATFMPKPIARINGSGMHTHISLFQDGENAFHDDDDEFNLSETAKQFIAGILEHAPALAAVTNPTVNSYKRLVPGYEAPVYVAWSDRNRSALIRKPAARTPAASRIEARFPDPSCNPYLALAVLITAGLDGIERGLECDDPVRENIYEFDEAKREEYGIET…	5	GO:0005737|GO:0005524|GO:0004356|GO:0006542|GO:0009399	C:cytoplasm|F:ATP binding|F:glutamate-ammonia ligase activity|P:glutamine biosynthetic process|P:nitrogen fixation	1	K01915	glutamine synthetase [EC:6.3.1.2]	ko00220; Arginine biosynthesis | ko00250; Alanine, aspartate and glutamate metabolism | ko00630; Glyoxylate and dicarboxylate metabolism | ko00910; Nitrogen metabolism | ko01100; Metabolic pathways | ko01120; Microbial metabolism in diverse environments | ko01230; Biosynthesis of amino acids | ko02020; Two-component system | ko04217; Necroptosis | ko04724; Glutamatergic synapse | ko04727; GABAerg…	2	PF00120|PF03951	Gln-synt_C|Gln-synt_N	1	COG0174	E	Glutamine synthetase	1371	Protein	ref WP_006882214.1	457	1	1	1	457	1368	796 bits (2055)	0	383/457 (84%)
CCAB_101493	CCAB_101493	Contig_036544:1619-3550	196.507	-0.636758	-1.55483	0.000108048	0.00147663	253.264	270.043	197.403	153.712	162.71	141.911		Archaea	Euryarchaeota	Halobacteria	Natrialbales	Natrialbaceae	Salinarchaeum	Salinarchaeum sp. Harcht-Bsk1	Salinarchaeum sp. Harcht-Bsk1	MTELGGFQDHVGRIDLSSEEVQYHGIDDEDAKKYIGGRGLGVKYVFDQGPDVDPLGEDNLLAFMNGPLTGTQTVMSGRIAICTKSPLTGTVTDSHHGGWSGARLKWAGFDGLCFEGRAEQPVYAVVEDGEVELHDASDLWGKGVHETLDILEERHEGAYGKNLSCMAIGQAGENEVRFSAIVNEDDRASGRGGTGCVMGNKRLKAVLVKSTTKMPKPANPELFREGHQQAMQVIQESDVTAPNEGGLSLYGTNVLMNVAEETSGLPTKNARYTSTEDARDDGWGDENLDSEKVSGENVRENILVDEPTCHSCPVACKKEVEVDVMHKGEELNVRTESYEYESAWALGPNSGHTERDEIALMLQKSNDLGMDTIDAGNAMAMAMEMTEEGKFDGLGDGID…	4	GO:0051539|GO:0033726|GO:0009055|GO:0046872	F:4 iron, 4 sulfur cluster binding|F:aldehyde ferredoxin oxidoreductase activity|F:electron carrier activity|F:metal ion binding	1	K03738	aldehyde:ferredoxin oxidoreductase [EC:1.2.7.5]	ko00030; Pentose phosphate pathway | ko01100; Metabolic pathways | ko01120; Microbial metabolism in diverse environments | ko01200; Carbon metabolism	2	PF01314|PF02730	AFOR_C|AFOR_N	1	COG2414	C	Aldehyde:ferredoxin oxidoreductase	1932	Protein	ref WP_049901189.1	641	1	1	1	621	1872	1002 bits (2590)	0	490/624 (79%)
CCAB_101496	CCAB_101496	Contig_036545:1179-2393	58.2191	3.26327	9.60154	1.63178e-27	5.45927e-25	9.44376	5.3298	11.544	122.793	118.76	81.4444		Archaea	Euryarchaeota	Halobacteria	Haloferacales	Haloferacaceae	Haloquadratum	Haloquadratum walsbyi	Haloquadratum walsbyi DSM 16790	MKKNLFHYGMLNHNHVSTTNTMAELETAGFESDLSLFKYDNLEQLPESYRNLTESERTNRITAALGELGDDVIILGHNYQRREIVEHADFIGDSYELSKRAAESDASYVVFAGVTFMAESADIITDPDQTVLLPSMEASCPMAGMAEALQVDAAWEQIESATDDRSIIPVTYMNSYADLKAFCAEQGGLVCTSSNASDAFNWAFERGDAVLFLPDKFLGRNTAAELGYDVDSPNGTDAVAEWDPWDPAGPDASDVSDADIILWDGYCQVHERFRVEHINSIRESHDANVVVHPECRRDVVRAADVVGSTSQICDTIADADPGETWAIGTEVHLANHLQRWHPDVEVVPLCGDACMDCNAMRQIDPNYLTWLLESLADGEVHNAVEVAPQERNRAATALD…	6	GO:0005737|GO:0051539|GO:0046872|GO:0008987|GO:0016765|GO:0009435	C:cytoplasm|F:4 iron, 4 sulfur cluster binding|F:metal ion binding|F:quinolinate synthetase A activity|F:transferase activity, transferring alkyl or aryl (other than methyl) groups|P:NAD biosynthetic process	0				1	PF02445	NadA	0				1215	Protein	ref WP_007142156.1	376	1	1	64	376	1212	583 bits (1502)	0	288/384 (75%)
CCAB_1015	CCAB_1015	Contig_000397:4693-6081	331.288	0.633599	1.55143	1.03897e-05	0.000196461	230.084	273.596	272.439	425.799	425.478	360.33		Bacteria	Bacteroidetes	Bacteroidetes (class)	Bacteroidetes Order II. Incertae sedis	Rhodothermaceae	Salinibacter	Salinibacter ruber	Salinibacter ruber DSM 13855	MFENLSDKLESALQSVTGQGRINEVNVAETMREIRRALLNADVNYQVAKEFTSNVKEAASGDEVLNSVTPGQQLTKIVYDELARVLGGEREEIEMAETPPTVILVAGLQGSGKTTFSAKLARHLRKEGHAPLLAASDVYRPAAVDQLQTLADQVNVPVYSIQEDDGTIVEDAVRVAREAVEEARKTARDVVIIDTAGRMHIDEQMMQEVADIKGAVEPNETLFVVDSMTGQDAVNTAKEFNERLDYDGVVLTKLDGDTRGGAALSIRTVVDKPIKFASTGEKLDALTPFYPDRMAQRILGMGDVVSFVERAQEEYDEKEAERLQKKIRSQEFDLQDFYDQLQRIQNMGSMKELMGMIPGVGNKIQDLDIDDDAFRHIEAMIQSMTPEERSNPEILNGMR…	5	GO:0048500|GO:0008312|GO:0005525|GO:0003924|GO:0006614	C:signal recognition particle|F:7S RNA binding|F:GTP binding|F:GTPase activity|P:SRP-dependent cotranslational protein targeting to membrane	1	K03106	signal recognition particle subunit SRP54 [EC:3.6.5.4]	ko02024; Quorum sensing | ko03060; Protein export | ko03070; Bacterial secretion system	3	PF00448|PF02881|PF02978	SRP54|SRP54_N|SRP_SPB	1	COG0541	U	Signal recognition particle GTPase	1389	Protein	ref WP_014226158.1	442	1	1	1	418	1269	541 bits (1394)	0	266/424 (63%)
CCAB_101529	CCAB_101529	Contig_036554:588-1532	941.536	0.602999	1.51887	1.59335e-06	3.72183e-05	755.5	705.31	772.295	1161.67	1011.8	1242.64		Bacteria	Bacteroidetes	Bacteroidetes (class)	Bacteroidetes Order II. Incertae sedis	Rhodothermaceae	Salinibacter	Salinibacter ruber	Salinibacter ruber M8	MKVTVIGAGNVGATVADCVAQQDMAHEVVMVDIKDGMPQGKGLDMLESSPVHGFDTTVTGTNDYGPTEDSDVCIITAGLPRSPGMSRDDLLAKNTEIVGGVTEQFVEGSPDSTIIVVANPLDVMTYVAYEASGFPANRVMGMAGVLDTARYRAFIAQAIDVSVRDIQALLMGGHGDTMVPLPRYTTIGGVPLPQWLDDETIHEIVERTKGGGGEIVDLMGTSAWYAPGAAAAEMTEAILKDNKRILPAAAYCDGEYGVEDLFIGVPVKLGADGVEEIIEVELTDEEQAQFETSAEHVHANLGDLQRLRDAGDIG	3	GO:0030060|GO:0005975|GO:0006099	F:L-malate dehydrogenase activity|P:carbohydrate metabolic process|P:tricarboxylic acid cycle	1	K00024	malate dehydrogenase [EC:1.1.1.37]	ko00020; Citrate cycle (TCA cycle) | ko00270; Cysteine and methionine metabolism | ko00620; Pyruvate metabolism | ko00630; Glyoxylate and dicarboxylate metabolism | ko00680; Methane metabolism | ko00710; Carbon fixation in photosynthetic organisms | ko00720; Carbon fixation pathways in prokaryotes | ko01100; Metabolic pathways | ko01110; Biosynthesis of secondary metabolites | ko01120; Microbial …	2	PF02866|PF00056	Ldh_1_C|Ldh_1_N	1	COG0039	C	Malate/lactate dehydrogenase	945	Protein	ref WP_011404318.1	314	1	1	1	314	942	508 bits (1307)	3e-178	272/314 (87%)
CCAB_10155	CCAB_10155	Contig_003606:417-3185	6.58482	-1.26246	-2.39904	0.00690384	0.044164	12.0193	6.21809	12.6984	1.7668	1.87023	4.93603		Archaea	Euryarchaeota	Halobacteria	Halobacteriales	Haloarculaceae	Haloarcula	Haloarcula hispanica	Haloarcula hispanica N601	MGATDRFAEQLSFDPEAVDIDDEEVLDLLEPAVQEWWVDQFGEFVPQNGGFFTPPQKEAIPLIHAGENALVCSPTGSGKTLSAFTGIINELFGRDQAGDGLDNSVYCLYVSPLKSLANDIHRNLAVPLDAISDRLADRGEDVEIRHAIRHGDTSDTERQRMLKETPHILNTTPETLAILLNSPKFREKLRTVEYVVVDEIHSLAENKRGTHLAVSLERLEALADGSPTRIGCSATVEPLDTMAEFLVGRDVAADELDDRESTGGDPPGEPREYTLVDTRFVREFDIELSCPTDDLINTPGGEVNDRFYSQLHELIQAHTNTLVFTNTRSGAERVLHNLRERYDAYSEDNSGCHHGSLSKERREAIEESLKAGDVDVVTTSTSLELGIDMPHLDLVVQVG…	4	GO:0005524|GO:0004004|GO:0003676|GO:0010501	F:ATP binding|F:ATP-dependent RNA helicase activity|F:nucleic acid binding|P:RNA secondary structure unwinding	1	K03724	ATP-dependent helicase Lhr and Lhr-like helicase [EC:3.6.4.-]		3	PF00270|PF08494|PF00271	DEAD|DEAD_assoc|Helicase_C	1	COG1201	L	Lhr-like helicase	2769	Protein	ref WP_008525405.1	917	1	1	1	906	2751	1428 bits (3696)	0	706/920 (77%)
CCAB_101550	CCAB_101550	Contig_036564:540-941	15.6032	-1.01506	-2.02098	0.0072023	0.0456471	29.1898	15.1011	21.9336	10.6008	13.0916	3.70202		Archaea	Euryarchaeota	Halobacteria	Halobacteriales	Haloarculaceae	Haloarcula	Haloarcula hispanica	Haloarcula hispanica ATCC 33960	MYRQQILDHYKSPRNYGEIEDATFTHVGENPMCGDTIEMDVVLDDDEETIERVAFRGDGCAISQASASMLSERLQGMSIADLRELDRDDITDMLGVDISPMRVKCAVLAEKVAQDGADIYLGEKDLDRTSTEE	8	GO:0005737|GO:0051537|GO:0051539|GO:0008198|GO:0036455|GO:0044571|GO:0006879|GO:0097428	C:cytoplasm|F:2 iron, 2 sulfur cluster binding|F:4 iron, 4 sulfur cluster binding|F:ferrous iron binding|F:iron-sulfur transferase activity|P:[2Fe-2S] cluster assembly|P:cellular iron ion homeostasis|P:protein maturation by iron-sulfur cluster transfer	1	K04488	nitrogen fixation protein NifU and related proteins		1	PF01592	NifU_N	1	COG0822	O	NifU homolog involved in Fe-S cluster formation	402	Protein	ref WP_049994589.1	148	1	8	1	140	399	248 bits (632)	3e-81	118/133 (89%)
CCAB_101572	CCAB_101572	Contig_036571:3636-5057	112.692	-0.737945	-1.6678	6.99266e-05	0.00101855	123.627	143.016	159.307	76.8559	86.9658	86.3805		Bacteria	Bacteroidetes	Bacteroidetes (class)	Bacteroidetes Order II. Incertae sedis	Rhodothermaceae	Salinibacter	Salinibacter ruber	Salinibacter ruber DSM 13855	MWHDSVLGTIGDTPLVRLNEIGSDLPPTILAKVEFFNPGGSVKDRIGRALIEEAEKEGRIEPGGTIIEGTSGNTGAGLAITAIAKGYRCIFTTTDKQSQEKVDVLRGLGAEVLVCPTNVEPDDPRSYYSVARRLSEEIPNSIYLNQYDNPANAKAHYETTGPELWEQTEGQITHFVAGAGTGGTISGTANYLKEQDDDISVIGVDPCGSVFHKYFHEGVFDEDEIYPYFTEGVGEDILPDNMDFDIVDDFVEVNDKASMQMTRRLAREEGLFIGQSCGLAVAGTLQWVKAHRDELSPDDVVVVLLPDSGFRYLSKTYNDDWMQNHGFLEKSPDVTADKVLNVQQEETDVIAAAPDDTLGDVIETMTDQGISQMPVLDDEQEVVGSITETRILNELIEDP…	3	GO:0005737|GO:0004122|GO:0019343	C:cytoplasm|F:cystathionine beta-synthase activity|P:cysteine biosynthetic process via cystathionine	1	K01697	cystathionine beta-synthase [EC:4.2.1.22]	ko00260; Glycine, serine and threonine metabolism | ko00270; Cysteine and methionine metabolism | ko01100; Metabolic pathways | ko01130; Biosynthesis of antibiotics | ko01230; Biosynthesis of amino acids	2	PF00571|PF00291	CBS|PALP	0				1422	Protein	ref WP_022834567.1	469	1	1	1	468	1419	679 bits (1751)	0	362/473 (77%)
CCAB_101591	CCAB_101591	Contig_036577:18-236	95.4668	1.07372	2.10486	2.20929e-07	6.4383e-06	47.2188	66.6224	66.9553	113.075	154.294	124.635		Archaea	Archaea (phylum)	Archaea (class)	Archaea (order)	Archaea (family)	Archaea (genus)	halophilic archaeon DL31	halophilic archaeon DL31	VAAISLVVMANGKVDFFNDTGGYGFITTDDSDEDVFFHMEDVGGPDLTEGTEVDFEIEQAEKGPRATNVVRA	5	GO:0005737|GO:0003677|GO:0006355|GO:0009409|GO:0006351	C:cytoplasm|F:DNA binding|P:regulation of transcription, DNA-templated|P:response to cold|P:transcription, DNA-templated	1	K03704	cold shock protein (beta-ribbon, CspA family)		1	PF00313	CSD	1	COG1278	K	Cold shock protein, CspA family	219	Protein	ref WP_007260545.1	65	1	1	25	63	213	117 bits (292)	6e-32	55/63 (87%)
CCAB_101628	CCAB_101628	Contig_036586:1911-2162	18.7527	1.21675	2.32422	0.000779524	0.00772597	11.1608	5.3298	13.8528	27.3854	17.7672	37.0202		Archaea	Euryarchaeota	Halobacteria	Haloferacales	Haloferacaceae	Haloquadratum	Haloquadratum walsbyi	Haloquadratum walsbyi DSM 16790	VLISLRARNCRHEACKQSVSFYLILLSLASISNHSGCKIDGYVSQREINHHTPGVRGISITLTGEISHIPCSRFRIPDSGSEY	0			0				0			0				252	No hit
CCAB_101629	CCAB_101629	Contig_036586:2288-3163	87.7591	-0.626099	-1.54339	0.00279272	0.0218165	126.203	105.708	90.0433	82.1563	57.0421	65.4024		Archaea	Euryarchaeota	Halobacteria	Haloferacales	Haloferacaceae	Haloquadratum	Haloquadratum walsbyi	Haloquadratum walsbyi DSM 16790	METVRAPATSANLGSGFDVFGVALDRPADIIRVKRADETTIEVTGVGSQYIPEDPHSNVVGAVAEALNAPAQIQIDKGVRPSSGLGSSAASAAAAAVALNGLYDRGLSRTELIPIAAEGEAIVSGEAHVDNVAPALLGGFTIARDNTVTTVNTDIPLVACLPEIAVSTRDARQVVPDSITMEEAVHTVGSAATLTVGMCQNNPTLVGSGMDEHVVTPARAELVTGYDTVREAALTAGATGVTVSGAGPAILAVCHTQKRRAVAAAMIDAFETVGVEARAYQTCVSAGATLF	4	GO:0005737|GO:0005524|GO:0004413|GO:0009088	C:cytoplasm|F:ATP binding|F:homoserine kinase activity|P:threonine biosynthetic process	0				2	PF08544|PF00288	GHMP_kinases_C|GHMP_kinases_N	1	COG0083	E	Homoserine kinase	876	Protein	ref WP_021052904.1	291	1	1	1	291	873	486 bits (1252)	1e-170	289/291 (99%)
CCAB_101642	CCAB_101642	Contig_036592:2125-3822	61.5687	-0.791769	-1.7312	0.000401154	0.00440771	84.1353	84.3884	68.1097	45.9368	44.8856	41.9562		Archaea	Euryarchaeota	Halobacteria	Halobacteriales	Haloarculaceae	Haloarcula	Haloarcula hispanica	Haloarcula hispanica ATCC 33960	MIKGKVRFKTPFLFVLGALLLFIIGGITGVFLGAIVLDYQFRGSYWVVAHFHYVMASGAVALIGATYYWYPKITGKMYNQFLGKLHFGVAFLGFNMLYFPMFVVWDNPRRVFDYSGQVIWKLDLFGQTVTLLNVNDVVFQTLATAGAFIFASSFLIMFYNLVASLYSDRDVGDSPWAYTGSAEWAIPSPPPMENFPGKPTFASGRLNFITGTETDGGVPADETATDGGVAHETGHAEEAHADHASWWPMLVSASALLIAISIGGIAQSYVLWSFVLALPAFVAFVGIIGARQDGRARIHELYVVLSVVLAGGLLYVFHLQHGLLGGLTDAGRPFYAAFAGSVLGAFTLVGMGYESFSVPEPKLSEKWPFEGMTNTKLGMWMFLGSDIILFGALVGSYIF…	0			0				0			0				1698	Protein	ref WP_005537246.1	856	1	350	1	856	1695	440 bits (1131)	3e-140	276/569 (49%)
CCAB_101651	CCAB_101651	Contig_036596:5026-5964	9.952	-1.40465	-2.64754	0.00096948	0.00929009	13.7364	20.4309	12.6984	3.5336	5.6107	3.70202		Archaea	Euryarchaeota	Halobacteria	Haloferacales	Haloferacaceae	Haloquadratum	Haloquadratum walsbyi	Haloquadratum walsbyi DSM 16790	MDPIERYATLIDDVTAFRDACARPLPSVVRVNTIKSSIERAQDALEDANINYDPVEWHSGLFKLTTNRPGTSWPYFHGWLHGQEEVSVLPALAVDPDPGEVIWDACAAPGSKTTQLAALMDDTGILIGNDNNLGRLSALRHNAERLGVTNLAVTNQDARNFSFKPFGDRTEKANRIEAFDHALVDAPCSCEGTIRKNPDAFEQWSYEHVMSVVAIQKAILRRAVQATRLGGTVVYSTCTFAPEENEGVVNHVLESESCRVVSWNPPADFKTIPGITQWHETEYDSSMELTHRVYPHHNDTGGFFCAKLEVTA	3	GO:0005737|GO:0003723|GO:0016434	C:cytoplasm|F:RNA binding|F:rRNA (cytosine) methyltransferase activity	1	K11392	16S rRNA (cytosine1407-C5)-methyltransferase [EC:2.1.1.178]		3	PF01189|PF17125|PF13636	Methyltr_RsmB-F|Methyltr_RsmF_N|Methyltranf_PUA	2	COG0144|COG3270	J|J	16S rRNA C967 or C1407 C5-methylase, RsmB/RsmF family|Ribosome biogenesis protein, NOL1/NOP2/fmu family	939	Protein	ref WP_011571864.1	312	1	1	1	312	936	591 bits (1524)	0	280/312 (90%)
CCAB_101652	CCAB_101652	Contig_036596:4508-5029	10.0205	-1.16239	-2.23827	0.00567423	0.0380272	12.8778	15.9894	16.1616	7.95061	4.67558	2.46801		Archaea	Euryarchaeota	Halobacteria	Haloferacales	Haloferacaceae	Haloquadratum	Haloquadratum walsbyi	Haloquadratum walsbyi DSM 16790	MSDYTPTNDGQQFDRLPAATVDRDVAGRPTREEIIQWWDNRFGIPPTTWDHHTLWEKGNGKIWAVAAEYVSPIPIEGVGLRILRTRQEHWKPSTNAAQRFGVHASKNVLTLDHEEAVRFADGTDQLLPRWDGDWGYLIVAHEIAGASEPIGVGLYLHDELRSTVPKGRREDLS	0			0				0			0				522	Protein	ref WP_021052027.1	173	1	1	1	173	519	349 bits (896)	3e-120	171/173 (99%)
CCAB_101727	CCAB_101727	Contig_036608:1604-3229	86.2402	1.06434	2.09121	1.00597e-07	3.18025e-06	50.6529	55.9628	57.7201	120.143	124.37	108.593		Bacteria	Bacteroidetes	Bacteroidetes (class)	Bacteroidetes Order II. Incertae sedis	Rhodothermaceae	Salinibacter	Salinibacter ruber	Salinibacter ruber DSM 13855	MSSRSLCSLFVAALLGLVGSAGLQPAAAQTLDDVTRYSERVPAPGGAAAGMAGAGLLSGVDAPTALFGNPAGLGWLSGSAIGGDFSVLRARSTAQLTTPDATRTADRTVSDYSLGSLAGAYSFPTDRGSLVLGASLHQTNGYGRGFDVTGANRSNSITGTFLPSAYSVDEEGPLFESARSQMAYESGAIDFSRPVFENDNYPFFPAANPRAAAVDGQMTLEQQENVLESGQMNELATGLATEVAPGVMLGGGVNVTFGSYVFERFYRERDASDLLPPEDLDNPQTPYDPYFLEGTSLEGFYEFRLEERIETDISGVNLRFGLSAQVTEALRGGLLVETPTWYNLTEVFGTEMQTDFDCDFSRSGAACPQGGVEGFASGDLRGNEFEYRLRTPWRIGGGL…	0			0				0			0				1626	Protein	ref WP_013062729.1	537	1	1	1	535	1617	277 bits (709)	6e-82	207/567 (37%)
CCAB_101771	CCAB_101771	Contig_036622:372-1187	47.0789	-1.05517	-2.07796	7.88944e-05	0.00113363	82.4182	57.7394	53.1025	29.1522	20.5726	39.4882		Archaea	Euryarchaeota	Halobacteria	Haloferacales	Haloferacaceae	Haloquadratum	Haloquadratum walsbyi	Haloquadratum walsbyi C23	MTDSSSTHTETQMQDSEKEDEPETDIPSDHPRYQSLITRHRIEEGVDAGITSPQGLIAEGRGEAFDYLLGEKTTSSADDAARAAAALLLNADHPVISVNGNVAALVPEAIVELAEVVDADIEVNLFNRTEKRMTAIANHLHDHGAQTVKGLKADGQIPGLDHERGTVDADGIGAADVVLVPLEDGDRAAALDSVGKREIVIDLNPLSRSALAATVPIIDNILRAVPNITAHASDLKQADSAVLTTVIEKFDANEARKHAEQEIRRGELTSA	2	GO:0005524|GO:0016874	F:ATP binding|F:ligase activity	1	K09722	4-phosphopantoate---beta-alanine ligase [EC:6.3.2.36]	ko00410; beta-Alanine metabolism | ko00770; Pantothenate and CoA biosynthesis | ko01100; Metabolic pathways	1	PF02006	DUF137	1	COG1701	H	Archaeal phosphopantothenate synthetase	816	Protein	ref WP_021049996.1	259	1	1	37	259	813	477 bits (1228)	9e-168	258/259 (99%)
CCAB_101775	CCAB_101775	Contig_036623:789-1268	26.5687	-1.19085	-2.28288	0.000178997	0.00224561	41.2091	36.4203	35.7864	14.1344	8.41605	23.4461		Archaea	Euryarchaeota	Halobacteria	Haloferacales	Haloferacaceae	Haloquadratum	Haloquadratum walsbyi	Haloquadratum walsbyi C23	MTIQYVIRARYINAIAIMDYEEMVSEVSDDGTFGWILDHYPECIMITAGPAHEKPEEEILFVNKYFEQMTGYSKQEALGETPKMLQGEETSEHVIDKLTQSLSEEGHFIGETTNYRKSGEAYKVRWSVDALKPTEDAGVTHWISIQRDMSDDPLTNGFL	9	GO:0005737|GO:0005634|GO:0005886|GO:0005524|GO:0009882|GO:0000155|GO:0004674|GO:0035556|GO:0018298	C:cytoplasm|C:nucleus|C:plasma membrane|F:ATP binding|F:blue light photoreceptor activity|F:phosphorelay sensor kinase activity|F:protein serine/threonine kinase activity|P:intracellular signal transduction|P:protein-chromophore linkage	0				2	PF13426|PF00069	PAS_9|Pkinase	1	COG2202	T	PAS domain	480	Protein	gb ERG91394.1	159	1	1	1	159	477	333 bits (853)	3e-114	159/159 (100%)
CCAB_101794	CCAB_101794	Contig_036635:803-1843	35.1371	-0.901607	-1.86815	0.00144805	0.012904	49.7943	45.3033	43.8673	17.668	19.6374	34.5522		Archaea	Euryarchaeota	Halobacteria	Haloferacales	Haloferacaceae	Haloquadratum	Haloquadratum walsbyi	Haloquadratum walsbyi DSM 16790	MPSNTSADSLVAIQDITDAIRATTAFLWPLDLRQYLKLGFLIVFLGGVGGIGPVQLLTGLGNADTDTPGTDEAGPNIADGLSTSFDTVGLALIIGIVVAITAILIGLLLIGSVFEFIFVEVLREEQITIRAYWRQWWRQGLRLFGFRLLVGVFTLVPVAVIAFTVVTPFMTSGPSSSASFGRVVIAIAISATVITLGSLLTGLTKMFVVPVMIAQDETLFAAWQRFWPTVRGEWKEYIVYLVLRFILQLIIGTATGAVLILAGIIFAIPAILILAAGILLSETAGIISLILIIVALLVFVLGILASAVLTAIPIQTFLRYYALLLLGDTNDRFDLIADRRVPLRKS	0			0				0			0				1041	Protein	ref WP_021051880.1	346	1	1	1	346	1038	416 bits (1068)	7e-141	339/346 (98%)
CCAB_101820	CCAB_101820	Contig_036644:670-1077	45.1411	1.71085	3.27353	2.77582e-09	1.18773e-07	17.1705	30.2022	9.23521	80.3895	56.107	77.7424		Archaea	Euryarchaeota	Halobacteria	Halobacteriales	Haloarculaceae	Haloarcula	Haloarcula marismortui	Haloarcula marismortui ATCC 43049	VSSPDVLKQFRNGDAPPINSRLVRMLDLVDIINQNEVWLVRLDAAENPALVVPNCASQLFVRLELVEWVSVEGKIEESFRVVTSLDAMVNELVEERGFPDASPSHKAEKRLVLELAVGLTGTGKIIEIALLPCRE	0			0				0			0				408	Protein	ref WP_008313015.1	521	-1	29	405	163	1	196 bits (498)	8e-57	105/135 (78%)
CCAB_101823	CCAB_101823	Contig_036645:3055-4236	20.6264	-2.00424	-4.01176	1.86771e-08	6.88268e-07	32.6239	36.4203	34.632	7.06721	5.6107	7.40404		Bacteria	Bacteroidetes	Bacteroidetes (class)	Bacteroidetes Order II. Incertae sedis	Rhodothermaceae	Salinibacter	Salinibacter ruber	Salinibacter ruber M8	VQAADSLRTVGLREALRLFRENNLSLSRAQSEAQALRGEARQARAYPNPTLQATHEPLWRGSERQSETYLNVSQQIEWSGRSAQIRAARERATAARARAAADSARLVLQVTEAYVEAATAETRLRRLRQVTDVFRQADSSMTKRRSEGDASGYAARRIRLERARYEQRLAAARLEVRNAREQLALLVLPGGTPSVAAKTLPSKRPPAISVQEALQAALQQRPELRRWQSAVEAQKAARRAARREAWPDPSVTAGYKRQSDGFKGAFLGVGIPLPLFDRNRGAAEAEAERLDAARTQQSLARREIRNEVRQAHAAYTSARRQSQLLSDELLRGSGDLLRIAQTSYDEGEMSLVELLDAADAYRDARIRSVDLRVDLWTRYFSLLRAMGQPINLP	4	GO:0009279|GO:0016021|GO:0005215|GO:0046686	C:cell outer membrane|C:integral component of membrane|F:transporter activity|P:response to cadmium ion	1	K15725	outer membrane protein, cobalt-zinc-cadmium efflux system		1	PF02321	OEP	0				1182	Protein	ref WP_022836224.1	411	1	24	16	411	1179	363 bits (931)	1e-118	240/388 (62%)
CCAB_101824	CCAB_101824	Contig_036645:4393-4581	6.61592	-2.06357	-4.18018	1.70712e-05	0.000303362	10.3023	12.4362	13.8528	0	1.87023	1.23401		Bacteria	Bacteroidetes	Bacteroidetes (class)	Bacteroidetes Order II. Incertae sedis	Rhodothermaceae	Salinibacter	Salinibacter ruber	Salinibacter ruber M8	MSPFLLGLLGWTVLLLWGWIQVGRSLDDSVRDEATAETRPAAASEGNRKRDSNNVIPTIYHD	0			0				0			0				189	No hit
CCAB_101861	CCAB_101861	Contig_036655:6624-8126	234.767	1.67855	3.20105	3.75616e-24	9.67245e-22	104.74	105.708	116.595	394.88	295.497	391.18		Archaea	Euryarchaeota	Halobacteria	Haloferacales	Haloferacaceae	Haloquadratum	Haloquadratum walsbyi	Haloquadratum walsbyi DSM 16790	MTDGFRTRSLHAGQDPEKTTGARAPPLHQTTSYVFEDAETAADLYALAPDADGDVYSRISNPTVRTLENRLAALEGGVAAVATASGMAALDAATSVLARAGDNIVVAADMYGGTATYFRQMATRRGITIRTVDTLAYDEYIEAIDTETAFVHVETIANPSLKTPDIERIAEIAHSVETPLVVDNTFATPALSRPIEYGADIVWESTTKWLHGSGTTIGGILVDGGTFPWEHTDYDELSGENPTFGINFVDRYGAAAFAHVARQRALRTLGNQQSPFDAWQTIQGLETLPLRMERHCANARTVALFLRDHDDVAWVSYPGFADHPTHDTATQYLGTDTVESGYGGMLTFGVKGGFEVAKRTCEETSLISFLANVGDAKTLIIHPASTTHAQLSVEEQQAA…	8	GO:0005737|GO:0005829|GO:0005634|GO:0004124|GO:0003961|GO:0030170|GO:0006535|GO:0071269	C:cytoplasm|C:cytosol|C:nucleus|F:cysteine synthase activity|F:O-acetylhomoserine aminocarboxypropyltransferase activity|F:pyridoxal phosphate binding|P:cysteine biosynthetic process from serine|P:L-homocysteine biosynthetic process	1	K17069	O-acetylhomoserine/O-acetylserine sulfhydrylase [EC:2.5.1.49 2.5.1.47]	ko00270; Cysteine and methionine metabolism | ko00920; Sulfur metabolism | ko01100; Metabolic pathways | ko01110; Biosynthesis of secondary metabolites | ko01120; Microbial metabolism in diverse environments | ko01130; Biosynthesis of antibiotics | ko01200; Carbon metabolism | ko01230; Biosynthesis of amino acids	1	PF01053	Cys_Met_Meta_PP	0				1503	Protein	ref WP_009367219.1	445	1	1	1	441	1287	538 bits (1387)	0	303/443 (68%)
CCAB_101871	CCAB_101871	Contig_036655:13518-15275	67.9105	-1.01658	-2.02312	5.48222e-06	0.000111826	100.447	101.266	73.8817	39.753	47.6909	44.4242		Archaea	Euryarchaeota	Halobacteria	Haloferacales	Haloferacaceae	Haloquadratum	Haloquadratum walsbyi	Haloquadratum walsbyi DSM 16790	MKQRELRDRAAELPAEPGVYQFLEGETVRYVGKALELRDRVRSYADPRSERIKQMVARADDIDIALTETETQALLLEANLIKRHQPRYNVRLKDDKSYPLVQLTNHSIPRIEVTRDPDPDATVFGPYTEVKRLETAVKALREVYGLRGCSDHKYENRDRPCLDYEVGLCAAPCTDEIDTTAYQSAVESAVEFFEGKTGILADPLRQEMKTAAAAEEFERAANIRDRLAVIESFHGGGEAAVSSENNGQNSRTTSERAVDVLGVAIEGTTATVARLHSDNGQLVDRSQHRLDAPTGEDRASTVITAFLTQYYAERSLPDAILCSEHPDDDDVREWLTTEGVDIRVPGAGRESTLIDLALKNARSGSVHDNESAALADALDLPVIDRIEGFDVSHSQGRAV…	6	GO:0005737|GO:0009380|GO:0003677|GO:0009381|GO:0006289|GO:0009432	C:cytoplasm|C:excinuclease repair complex|F:DNA binding|F:excinuclease ABC activity|P:nucleotide-excision repair|P:SOS response	0				2	PF02151|PF08459	UVR|UvrC_HhH_N	0				1758	Protein	ref WP_004058847.1	579	1	8	22	579	1755	760 bits (1962)	0	394/580 (68%)
CCAB_101876	CCAB_101876	Contig_036655:5419-6627	120.189	1.01232	2.01715	0.00677381	0.0435617	70.3989	79.0586	66.9553	179.33	82.2902	243.099		Archaea	Euryarchaeota	Halobacteria	Haloferacales	Haloferacaceae	Haloquadratum	Haloquadratum walsbyi	Haloquadratum walsbyi DSM 16790	MKTESGTASLGRFDFACGDEIESLEVAYETYGEFDGDNAVLVCHALTGSQNVAGYTDEKTDGQARAWWNDIVGPGKAIDTTKYYVVCANVPGSCYGTTGPASTDPEGEIYATDFPPVTVQDWTRAQRQVLDTLGVGRVHAVVGGSVGGMNALDWARQYPDDAECIIAVAAAPRLDAQSLALDAIARRAITTDPDWNDGEYYTTDTAPTDGLAIARQIGHVMYLSKSSMQQKFARRAAGRDARRDSFPVDPAAAFFPYRDVESYLDYQAEKFVDRFDPNSYLYLTRAMDDYDLAEGYEDDAHAIAAFEGKTLLVSFTGDWHFTTQQSEALAEAFRSVSTPVAHHVIESDHGHDAFLVEPGKVGPPLRDFLVDGMSGRAVHDTAEQNTDNDSGFAPVHASL…	3	GO:0005737|GO:0004414|GO:0009086	C:cytoplasm|F:homoserine O-acetyltransferase activity|P:methionine biosynthetic process	1	K00641	homoserine O-acetyltransferase [EC:2.3.1.31]	ko00270; Cysteine and methionine metabolism | ko01100; Metabolic pathways | ko01130; Biosynthesis of antibiotics	1	PF00561	Abhydrolase_1	1	COG2021	E	Homoserine acetyltransferase	1209	Protein	ref WP_007543927.1	415	1	11	4	415	1206	571 bits (1472)	0	287/405 (71%)
CCAB_1019	CCAB_1019	Contig_000397:1283-2095	43.8782	0.722186	1.64968	0.00583181	0.0388427	22.3216	32.8671	42.7129	52.1206	62.6528	50.5943		Bacteria	Bacteroidetes	Bacteroidetes (class)	Bacteroidetes Order II. Incertae sedis	Rhodothermaceae	Salinibacter	Salinibacter ruber	Salinibacter ruber DSM 13855	MDLAIWDYPPAEFLASGFTSGAVDNPFDIKRYRPEECAARFVEDDVDVALLPTMLALQASDAIDVIPSVGLVSWDYPYARLVWGGGLHDFPETIAYDRRVAQERVTTRIVLQEHYGVDPTFVPYDGRAPTELLDTDEDAALLVGPNVPSLQTEPFTIDIGQEWYELVNYPMVWGLFVTKRDQATDEVIEALIASARAAEENRDVWVQAQETSAALNAFYREDLRTGLDKLAIASLTEFRKFLFYYDVTEDVPDLPLVFLDEDEEEEEGEQ	0			0				0			0				813	Protein	ref WP_011404371.1	271	1	1	1	248	744	420 bits (1079)	7e-145	212/248 (85%)
CCAB_101905	CCAB_101905	Contig_036658:7723-8529	28.2431	1.74595	3.35415	2.34608e-07	6.80428e-06	9.44376	15.9894	8.08081	42.4032	66.3933	27.1481		Archaea	Euryarchaeota	Halobacteria	Haloferacales	Haloferacaceae	Haloferax	Haloferax volcanii	Haloferax volcanii DS2	MASLRDLGLSEYEARAYRSLLETGPTTAKELSRASDVPMGRIYDVLNSIGQYNLVRSQSASRPKKYVAVEPATALERLLEDKRRELDEKAQQYEGIVDELEGELETSEPVEETFWTAAVGPEETVDLLVERLAAADERIALVLSTYTQSFFDVDTVGNMLLDGLQEALDRGVEVNLLMRPDLVPVLPESIGERYRESFSAYDSFEVRTSENVSGTFNLIDDNETAIEVPHPLESQQVFAMIDLKDTEFAESVRSEFEPRWDQAEPLEF	3	GO:0003677|GO:0006355|GO:0006351	F:DNA binding|P:regulation of transcription, DNA-templated|P:transcription, DNA-templated	0				2	PF11495|PF01978	Regulator_TrmB|TrmB	1	COG1378	K	Sugar-specific transcriptional regulator TrmB	807	Protein	ref WP_011322976.1	268	1	1	1	268	804	395 bits (1014)	4e-135	205/268 (76%)
CCAB_101912	CCAB_101912	Contig_036660:14709-16235	17.4472	1.37981	2.60234	0.000388125	0.00429231	6.00966	10.6596	8.08081	15.9012	46.7558	17.2761		Archaea	Euryarchaeota	Halobacteria	Haloferacales	Haloferacaceae	Haloferax	Haloferax volcanii	Haloferax volcanii DS2	MRAALVILDGWGEGSGEATGDHRDAVATAETPAFDGFRAEGASGTLRTDGRNVGLPDGQFGNSEVGHLNIGAGRVVVQDSTRVSDAVAEGSLGENDAITSAFDHADANGGRVHLMGLVSDGGVHSSQAHLHALMRAAADRGTEAVTHAFTDGRDTAPMGGAGYLADLESVADEAGTGDVATVTGRYYAMDRDRNWERTKRAYDAIVDRDAPHKAENAVAACEASYERGDTDEFVEPTLVESGPALADGDSVVFFNFRADRARQLTRMLADIRPEWTFDTTPPETRLVTMTEYDAMFDLPVAFAPNQPEQVLGEVVPDADLSQLRVAETEKYAHVTYFVNGGREVEFDGELREIVPSPDVPTYDLRPEMSAPAVTDRTVDIIKSDDPDLLVLNYANPDMV…	5	GO:0005737|GO:0046537|GO:0030145|GO:0006007|GO:0006096	C:cytoplasm|F:2,3-bisphosphoglycerate-independent phosphoglycerate mutase activity|F:manganese ion binding|P:glucose catabolic process|P:glycolytic process	1	K15633	2,3-bisphosphoglycerate-independent phosphoglycerate mutase [EC:5.4.2.12]	ko00010; Glycolysis / Gluconeogenesis | ko00260; Glycine, serine and threonine metabolism | ko00680; Methane metabolism | ko01100; Metabolic pathways | ko01110; Biosynthesis of secondary metabolites | ko01120; Microbial metabolism in diverse environments | ko01130; Biosynthesis of antibiotics | ko01200; Carbon metabolism | ko01230; Biosynthesis of amino acids	2	PF06415|PF01676	iPGM_N|Metalloenzyme	1	COG0696	G	Phosphoglycerate mutase (BPG-independent, AlkP superfamily)	1527	Protein	ref WP_050459664.1	526	1	1	1	526	1521	684 bits (1764)	0	351/532 (66%)
CCAB_101913	CCAB_101913	Contig_036660:16232-17035	42.6296	1.28917	2.44388	1.06751e-06	2.61879e-05	24.8972	19.5426	26.5512	60.9547	72.004	51.8283		Archaea	Euryarchaeota	Halobacteria	Haloferacales	Haloferacaceae	Haloferax	Haloferax volcanii	Haloferax volcanii DS2	MLLDSQIESWLAEDVGHRDVTNDVSGETEGRLVAKASGVVAGLDAAHAVFDYLDCEVVESLADGDCVEPGDTVFRVEGPAREVLRGERPATNATMHASGIATRTARAVAAARKVSDSVRIAGTRKTTPGLRGIEKRAVEAGGGDTHRLDLSHMVMVKENHVEELGLEGAIERFRERVSFATKLEVEVEAPEDAPLAAAAGADIVLLDNMSPAETRESVELLGGAALAEASGGITLDDIPDYATTGVDIVSMGGVTYGASWLDCSFRL	5	GO:0005737|GO:0004514|GO:0009435|GO:0034213|GO:0046874	C:cytoplasm|F:nicotinate-nucleotide diphosphorylase (carboxylating) activity|P:NAD biosynthetic process|P:quinolinate catabolic process|P:quinolinate metabolic process	1	K00767	nicotinate-nucleotide pyrophosphorylase (carboxylating) [EC:2.4.2.19]	ko00760; Nicotinate and nicotinamide metabolism | ko01100; Metabolic pathways	2	PF01729|PF02749	QRPTase_C|QRPTase_N	1	COG0157	H	Nicotinate-nucleotide pyrophosphorylase	804	Protein	ref WP_049926309.1	271	1	1	1	268	798	288 bits (738)	2e-93	184/268 (69%)
CCAB_101914	CCAB_101914	Contig_036660:17035-18570	103.969	1.35003	2.54917	1.90437e-11	1.20409e-09	64.3892	54.1863	51.9481	146.645	179.542	127.103		Archaea	Euryarchaeota	Halobacteria	Haloferacales	Haloferacaceae	Haloferax	Haloferax volcanii	Haloferax volcanii DS2	MEARDTELLVVGSGIAGCAAALAAAREGASVTLATKASRPEEATTYWAQGGVAVAREDPDSFAADIREAGVGECDPAAVERLVAESNAAVEDVLVETLEVPFDTEGGSDERDYTREAAHSAERILHVDASTGREILPRFLDHLDGLGNVEILEDTAALELLTHEGRVHGAVLERDGEWAPCYAGATVLAMGGIGACYTDSTNPAGATGDGTGMAALAGADVTDLEYVQFHPTAFDAETAGVDSAEEAPGGTFLLSEALRGEGAHLVNGEGERFMPAVHAEAELAPRDVVARAVAGEREATGEVRLDVSPLDPAFESQFPDLATRCAEYGVDPSDGIPVKPAEHFLCGGLTVDHDGRTTLDRLYAVGECARTGVHGANRLASTSLLEGLVWGLAAGEAAS…	4	GO:0005737|GO:0008734|GO:0044318|GO:0009435	C:cytoplasm|F:L-aspartate oxidase activity|F:L-aspartate:fumarate oxidoreductase activity|P:NAD biosynthetic process	1	K00278	L-aspartate oxidase [EC:1.4.3.16]	ko00250; Alanine, aspartate and glutamate metabolism | ko00760; Nicotinate and nicotinamide metabolism | ko01100; Metabolic pathways	2	PF00890|PF02910	FAD_binding_2|Succ_DH_flav_C	1	COG0029	H	Aspartate oxidase	1536	Protein	ref WP_021043326.1	501	1	1	1	499	1509	530 bits (1365)	0	322/503 (64%)
CCAB_101915	CCAB_101915	Contig_036660:18572-19696	149.097	1.19342	2.28695	1.08084e-10	5.92563e-09	91.862	76.3937	99.2785	193.465	253.417	180.165		Archaea	Euryarchaeota	Halobacteria	Haloferacales	Haloferacaceae	Haloferax	Haloferax volcanii	Haloferax volcanii DS2	METADFETDLSLFKYDNLEQLPPRYRELTEAQRADRIVAAKEALGDDVLVLGHNYQRREIVEHADFIGDSYQLSVEAAESDAEYVVFCGVTFMAESADIITGDDQTVLLPSMEASCPMAGMAEALQVDAAWAKITEAAGDRDIVPITYMNSYADLKAFCAEQGGLVCTSSNASRAFEWAFERGDAVLFLPDKHLGENTAWGLGLQDSMAEWDPWDPASADAAEVADADVILWDGYCQVHERFTPEHVAVVRERHPGVNVVVHPECRREVVEAADVVGSTATICETVANADPGEQWAIGTEIHLAEHLARWHPEVEVLPLCGDACMDCNAMRQIDPNYLTWILEELVEGRERNVVAVAPREKELAKLALDRMLEV	6	GO:0005737|GO:0051539|GO:0046872|GO:0008987|GO:0016765|GO:0009435	C:cytoplasm|F:4 iron, 4 sulfur cluster binding|F:metal ion binding|F:quinolinate synthetase A activity|F:transferase activity, transferring alkyl or aryl (other than methyl) groups|P:NAD biosynthetic process	0				1	PF02445	NadA	0				1125	Protein	ref WP_012941749.1	377	1	4	1	377	1122	595 bits (1534)	0	302/374 (81%)
CCAB_10193	CCAB_10193	Contig_003620:2273-2386	96.0007	-0.75681	-1.68975	0.000391334	0.00431768	158.827	95.9363	109.668	67.1385	65.4581	78.9764		Archaea	Euryarchaeota	Halobacteria	Haloferacales	Haloferacaceae	Haloquadratum	Haloquadratum walsbyi	Haloquadratum walsbyi C23	VVHRNQGSCTLLKCTPELPIQRARAMRIGSSNPQIDE	0			0				0			0				114	No hit
CCAB_101935	CCAB_101935	Contig_036664:343-2412	40.1064	0.701123	1.62577	0.00791488	0.0490873	34.3409	34.6437	19.6248	51.2372	51.4314	49.3603		Archaea	Euryarchaeota	Halobacteria	Halobacteriales	Haloarculaceae	Haloarcula	Haloarcula hispanica	Haloarcula hispanica ATCC 33960	MSGWTPTTCLRCAVGCGLQQHGEDGRGLVAVRGDPTHPVTRGQACRRGIDETVSGGERVTRPLVRDGGDLVATDWDTALDIIAERFGTALQASRDGVAVLGSGQQTNEAAYALGKLARGGFRTRYYDANTTLCMASAVTAYHQTFGSDAPPPTYNDIPEARTHLIWGANPAIAHPVLYRWIAESATDLDSQLVVVDPVDSETAEDADRHVRPEPGTDLALARAVLAALVETDGVDEAFVERVTTGFDALAARLPSVRAAAATAGVTVETVAALAEAFADPTLVYWGMGVNQSVQGTATARALIDLCLATGNLGPGSGPFSLTGQANSMGARVCSAKGTWPGHRPFEAPDHRDAVAETWGVTAADLPADPGPGPVGVVNALRDGLVDACWTVATNPVAGM…	6	GO:0005737|GO:0051539|GO:0047889|GO:0008863|GO:0030151|GO:0042128	C:cytoplasm|F:4 iron, 4 sulfur cluster binding|F:ferredoxin-nitrate reductase activity|F:formate dehydrogenase (NAD+) activity|F:molybdenum ion binding|P:nitrate assimilation	1	K00372	assimilatory nitrate reductase catalytic subunit [EC:1.7.99.-]	ko00910; Nitrogen metabolism | ko01120; Microbial metabolism in diverse environments	3	PF04879|PF00384|PF01568	Molybdop_Fe4S4|Molybdopterin|Molydop_binding	0				2070	Protein	ref WP_008418752.1	689	1	1	1	679	2040	756 bits (1951)	0	446/683 (65%)
CCAB_101948	CCAB_101948	Contig_036670:72-725	43.0396	0.692058	1.61559	0.00619219	0.0406394	29.1898	38.1969	28.86	50.3538	56.107	55.5303		Bacteria	Bacteroidetes	Bacteroidetes (class)	Bacteroidetes Order II. Incertae sedis	Rhodothermaceae	Salinibacter	Salinibacter ruber	Salinibacter ruber M8	MRLAVFASGEGTNFQAILDAVGGDRLPAEVACCISNTKDAGALKRADQHDVPTEVIPPASFESPEAFGHALLDGLAAHDVTFVALAGYMQKIPPNVVDAYRGSMTNIHPALLPAFGGQGMYGMHVHRAVIDYGVHWTGATVHLVDEEYDHGPIVLQEPVPVYADDTPEALADRVREVEHRLYPEALRLFAAGRVHQDDRCIRIDAPDHPRRSPTDSE	3	GO:0009507|GO:0004644|GO:0006189	C:chloroplast|F:phosphoribosylglycinamide formyltransferase activity|P:'de novo' IMP biosynthetic process	1	K00601	phosphoribosylglycinamide formyltransferase [EC:2.1.2.2]	ko00230; Purine metabolism | ko00670; One carbon pool by folate | ko01100; Metabolic pathways | ko01110; Biosynthesis of secondary metabolites | ko01130; Biosynthesis of antibiotics	1	PF00551	Formyl_trans_N	1	COG0299	F	Folate-dependent phosphoribosylglycinamide formyltransferase PurN	654	Protein	ref WP_011404384.1	217	1	1	1	217	651	442 bits (1136)	2e-155	216/217 (99%)
CCAB_10195	CCAB_10195	Contig_003620:29-2170	2959.35	-1.05631	-2.0796	9.05681e-22	1.98358e-19	4114.9	3893.42	4016.16	1803.9	1911.38	2016.37		Archaea	Euryarchaeota	Halobacteria	Haloferacales	Haloferacaceae	Haloquadratum	Haloquadratum walsbyi	Haloquadratum walsbyi C23	VDLVVDSDATELNSYLSNLGEQLFRITPAVESQEMSQVLSFRDCHLSRYFEDNGWKKTDTGHNGDASAAFVPEQILEGDEQVVNGFLRGVFEAIGTVSEKIEILTTSTTLADQLQSLLLSLGHVFTRDSTKLVETNNYHDDQLRQRLCGATRREDERFMNEIGSLIEPDELNLSTRADKNDTYPSSVIDHVQTLDGYDSVSESLKSRIDQSQVDGTVSRKLIKDIEAETAEIVTIADRELTGFYAATVESVTEDTAYTKDISVPSNNTYIADGFVTHNTTSMIGNTTGGCEPIYNVAYYKNVSDDVQGDEMLVEFDDYFLRVLEQNDIDVEAVKQEAQEQMANNDFDGVDGLDTVPKAIGELFVVTSDLSGKDHAGVQCACQEGIDSAISKTCNFPSSA…	8	GO:0005971|GO:0031419|GO:0050897|GO:0000166|GO:0004748|GO:0009263|GO:0071897|GO:0006260	C:ribonucleoside-diphosphate reductase complex|F:cobalamin binding|F:cobalt ion binding|F:nucleotide binding|F:ribonucleoside-diphosphate reductase activity, thioredoxin disulfide as acceptor|P:deoxyribonucleotide biosynthetic process|P:DNA biosynthetic process|P:DNA replication	1	K00525	ribonucleoside-diphosphate reductase alpha chain [EC:1.17.4.1]	ko00230; Purine metabolism | ko00240; Pyrimidine metabolism | ko01100; Metabolic pathways	2	PF08471|PF02867	Ribonuc_red_2_N|Ribonuc_red_lgC	1	COG0209	F	Ribonucleotide reductase alpha subunit	2142	Protein	ref WP_008318211.1	1035	1	632	841	1035	2139	643 bits (1659)	0	322/433 (74%)
CCAB_101987	CCAB_101987	Contig_036678:60-602	18.8286	1.49546	2.81953	2.48745e-05	0.000419605	6.00966	10.6596	9.23521	25.6186	35.5344	25.9141		Archaea	Archaea (phylum)	Archaea (class)	Archaea (order)	Archaea (family)	Archaea (genus)	halophilic archaeon DL31	halophilic archaeon DL31	MRERTVVVNGFSKAYAMTGLRLGYALGPPDAMRAINRIHQYAMLSAPTTAQYAAVEAVRSCEDDLAEMRSSFDRRRRFVVSRFNELGMNCFEATGAFYAFPEVPALFDGDDEAFAEELLREESVALVPGSVFGEGGEGHLRVSYATGMDGLKEALSRIERFVKARASGSSEASSSVSRSR	4	GO:0005737|GO:0030170|GO:0008483|GO:0008652	C:cytoplasm|F:pyridoxal phosphate binding|F:transaminase activity|P:cellular amino acid biosynthetic process	1	K10907	aminotransferase [EC:2.6.1.-]		1	PF00155	Aminotran_1_2	1	COG0436	E	Aspartate/methionine/tyrosine aminotransferase	543	Protein	ref WP_009374671.1	377	1	219	1	377	489	224 bits (572)	2e-68	122/163 (75%)
CCAB_102126	CCAB_102126	Contig_036724:1715-1837	104.932	-1.27838	-2.42566	1.8658e-09	8.18969e-08	115.901	162.559	172.006	52.1206	50.4963	76.5084		Bacteria	Bacteroidetes	Bacteroidetes (class)	Bacteroidetes Order II. Incertae sedis	Rhodothermaceae	Salinibacter	Salinibacter ruber	Salinibacter ruber DSM 13855	MVAIFVASAALAAIFYIFPVVFPFLSPLKLAVADRARLRR	0			0				0			0				123	Protein	gb AHI28176.1	47	-1	7	123	44	10	65.9 bits (159)	8e-13	29/38 (76%)
CCAB_102131	CCAB_102131	Contig_036726:2655-3011	234.921	-1.34531	-2.54086	5.57807e-16	6.45018e-14	335.683	351.766	329.004	108.658	117.825	166.591		Archaea	Euryarchaeota	Halobacteria	Haloferacales	Haloferacaceae	Haloquadratum	Haloquadratum walsbyi	Haloquadratum walsbyi DSM 16790	MYQPMHYPAQSVAYSSTHDTNTIVGYYDSLSHSQRDCLHYNLGVDGSEINWSIIDAVWRSDAQIGFTTLQDILGLDSHARFNEPGTASGNWQWRCTDSGLDDDLARRLAGLTIEHVRD	3	GO:0009501|GO:0009507|GO:0004134	C:amyloplast|C:chloroplast|F:4-alpha-glucanotransferase activity	1	K00705	4-alpha-glucanotransferase [EC:2.4.1.25]	ko00500; Starch and sucrose metabolism | ko01100; Metabolic pathways	1	PF02446	Glyco_hydro_77	1	COG1640	G	4-alpha-glucanotransferase	357	Protein	ref WP_014556248.1	540	1	423	1	540	354	212 bits (539)	5e-63	118/118 (100%)
CCAB_102132	CCAB_102132	Contig_036726:3266-3385	80.4485	-1.07123	-2.10123	4.82946e-07	1.28571e-05	129.637	101.266	100.433	58.3045	48.626	44.4242		Archaea	Euryarchaeota	Halobacteria	Haloferacales	Haloferacaceae	Haloquadratum	Haloquadratum walsbyi	Haloquadratum walsbyi DSM 16790	VTAMMVNGGEIQFMTGNIFVRRNIIGGFIDLTDSLHSSI	2	GO:0005737|GO:0004134	C:cytoplasm|F:4-alpha-glucanotransferase activity	1	K00705	4-alpha-glucanotransferase [EC:2.4.1.25]	ko00500; Starch and sucrose metabolism | ko01100; Metabolic pathways	1	PF02446	Glyco_hydro_77	1	COG1640	G	4-alpha-glucanotransferase	120	Protein	ref WP_014556248.1	540	3	299	3	337	119	86.7 bits (213)	3e-18	39/39 (100%)
CCAB_102135	CCAB_102135	Contig_036726:1353-2309	128.775	-0.793827	-1.73367	8.48284e-06	0.000164354	161.402	181.213	151.227	105.125	89.7712	83.9125		Archaea	Euryarchaeota	Halobacteria	Haloferacales	Haloferacaceae	Haloquadratum	Haloquadratum walsbyi	Haloquadratum walsbyi DSM 16790	MDYSGFESGAIDLRDIAGPFDLQATLESGQSYLWNRADSGMYDSMSVSGGSNWYETVAPPIDGISDTPIVIRVRQREDQLEWEATGDPVEVLTHLLRLDDDLTSIYDSFPDDELVTTAVGAFHGLRLVRDPPFSTLISFICSAQMRVSRIHQMQLSMADAFGTTHTVGGESFAAFPTPSQLAAQSESALRDLSLGYRAPYVQRTAEMVSTGEAHPAIAAERAYEDAREYLTQFVGVGNKVADCVLLFSLDYTEAVPLDTWIQTAIAEHFPACDRDGYVQTSRAIRDRLGGQYAGYAQTYVFYYLRGGGEVSSADTANL	4	GO:0034039|GO:0003684|GO:0006284|GO:0006289	F:8-oxo-7,8-dihydroguanine DNA N-glycosylase activity|F:damaged DNA binding|P:base-excision repair|P:nucleotide-excision repair	1	K03660	N-glycosylase/DNA lyase [EC:3.2.2.- 4.2.99.18]	ko03410; Base excision repair	3	PF00633|PF00730|PF07934	HHH|HhH-GPD|OGG_N	1	COG0122	L	3-methyladenine DNA glycosylase/8-oxoguanine DNA glycosylase	957	Protein	ref WP_021054255.1	310	1	1	1	310	930	519 bits (1337)	0	267/310 (86%)
CCAB_102143	CCAB_102143	Contig_036729:1157-2497	329.12	1.79514	3.4705	5.24611e-25	1.44741e-22	155.393	148.346	122.367	398.414	520.86	629.343		Bacteria	candidate division NC10	candidate division NC10 (class)	candidate division NC10 (order)	candidate division NC10 (family)	Candidatus Methylomirabilis	Candidatus Methylomirabilis oxyfera	Candidatus Methylomirabilis oxyfera	VSRYASNSNIFDQEEVLREDHHPDELPERSEELDQLHMALSPAARGVGANNVFLYGKAGQGKTAAAKKELSELQYHAEQESDHLDLTALYISCESHDISTSFRAASRIYMELTGNDRPTGYSTDAVVDMMYDAMNEIGGTIIIVLDEIDSLGTDDRILYSLPRARSQGYVNDNVYPSVIGISNDLQWRDNLSPKVKSSLYDDSVLFSPYNAEQLRQILRRRGAKGFRGAELVKIDENTSVDESNEKVVTIDNSGDEYVFRSGVLSTDAIPLVSAIAAQDKGDARQAIKYLRKAGEIADRAGDTTVEDTHVRAAESQVEKETVREAMLEMTTQAQLTLAAITVVELAGDTPARTKPIYGVYKSIAEEVGSDKLVQRRMRDHLKELDMQGIIDARKKTGGS…	2	GO:0005524|GO:0006260	F:ATP binding|P:DNA replication	0				2	PF13401|PF09079	AAA_22|Cdc6_C	1	COG1474	L	Cdc6-related protein, AAA superfamily ATPase	1341	Protein	ref WP_005533888.1	315	1	1	379	308	1302	403 bits (1036)	5e-135	196/308 (64%)
CCAB_102148	CCAB_102148	Contig_036731:172-519	218.367	0.646438	1.5653	1.27288e-05	0.000234942	161.402	176.772	169.697	263.253	282.405	256.673		Bacteria	Bacteroidetes	Bacteroidetes (class)	Bacteroidetes Order II. Incertae sedis	Rhodothermaceae	Salinibacter	Salinibacter ruber	Salinibacter ruber DSM 13855	MPRATNKPATRRRRKKILNKAKGYWGRRSKVYKVAKHAVEKGLQYAYRDRRQKKRRFRRLWITRINAATRQHDVSYSQFMGQYRKSDLDMNRKVLADLAVHDPDAFEQIVDHVME	5	GO:0005840|GO:0019843|GO:0003735|GO:0000027|GO:0006412	C:ribosome|F:rRNA binding|F:structural constituent of ribosome|P:ribosomal large subunit assembly|P:translation	1	K02887	large subunit ribosomal protein L20	ko03010; Ribosome	1	PF00453	Ribosomal_L20	1	COG0292	J	Ribosomal protein L20	348	Protein	ref WP_011405508.1	115	1	1	1	115	345	210 bits (534)	3e-67	115/115 (100%)
CCAB_102152	CCAB_102152	Contig_036733:128-679	26.2333	-1.55252	-2.9333	1.62503e-06	3.78541e-05	49.7943	29.3139	42.7129	13.251	11.2214	11.1061		Archaea	Euryarchaeota	Halobacteria	Haloferacales	Haloferacaceae	Haloquadratum	Haloquadratum walsbyi	Haloquadratum walsbyi DSM 16790	MQSNMPLPSSRRQCLQYIAVGVTGAGFAGCVGDSPAQSETTTEDSDITQVHAEYETTDVRIESAEGDRLGTVTAAIADTGELRYLGLSDTENLPENRGMLFIYDSSGNRTFVMREMDFGIDIIYADSEGVITSIHHADAPGPDEDGNNQQYPGQGQYVLEINKDWTTARDIEAGDVLVSEAIA	0			0				0			0				552	Protein	ref WP_011570496.1	183	1	1	1	183	549	345 bits (886)	2e-118	182/183 (99%)
CCAB_102154	CCAB_102154	Contig_036734:61-822	39.5788	1.52345	2.87477	4.28549e-08	1.46019e-06	18.029	18.6543	20.7792	74.2057	58.9123	46.8923		Archaea	Euryarchaeota	Halobacteria	Halobacteriales	Halobacteriaceae	Halalkalicoccus	Halalkalicoccus jeotgali	Halalkalicoccus jeotgali B3	MYERFMDLGVDMAAEPVEVAPTAHYGMGGVHVDEYGETDVEGLFAIGETMAGVHGANRLGGNSLAETIAYGAVTGERVANRIDGPGAVPDDLLTSAVEPHLSELVTTANRSGEHDVETVLEELRNLMWEHTGILRDEASLQQGLEQLEAVREKARAVRVGGVTSRSFELAIDLGFMLTAAEAVLSGALERTESRGAHYRTDHPGMDPDWRQNIRFERADIGRMAPHTEPVDAPSEAVQAALDQGHELNYHQLE	1	GO:0016491	F:oxidoreductase activity	1	K18209	fumarate reductase (CoM/CoB) subunit A [EC:1.3.4.1]	ko00720; Carbon fixation pathways in prokaryotes | ko01120; Microbial metabolism in diverse environments | ko01200; Carbon metabolism	2	PF00890|PF02910	FAD_binding_2|Succ_DH_flav_C	1	COG1053	C	Succinate dehydrogenase/fumarate reductase, flavoprotein subunit	762	Protein	ref WP_006629092.1	593	1	341	1	593	759	380 bits (976)	3e-125	187/253 (74%)
CCAB_102193	CCAB_102193	Contig_036756:2053-2484	197.949	-0.74613	-1.67729	3.00888e-05	0.000491936	245.538	238.064	263.204	128.093	117.825	194.973		Archaea	Euryarchaeota	Halobacteria	Haloferacales	Haloferacaceae	Haloquadratum	Haloquadratum walsbyi	Haloquadratum walsbyi DSM 16790	VSGSFSASSQYNPQFDEATISVAVNNQPADPIIEEATVNGSTATLGDVGTDATVTITEELTVGDELNVTHNITGEITAEGTTFDTDPKSVTVRDIEPQSLVDEFDQDGNGDIEITELGQAGQAFASGEISITELGEVGAAFAS	0			0				0			0				432	Protein	ref WP_011570493.1	409	1	266	1	409	429	163 bits (413)	3e-45	86/144 (60%)
CCAB_102220	CCAB_102220	Contig_036767:2884-5172	152.958	0.736148	1.66572	4.08897e-05	0.00064133	98.7302	133.245	108.514	170.496	225.363	181.399		Archaea	Euryarchaeota	Halobacteria	Haloferacales	Halorubraceae	Halorubrum	Halorubrum lacusprofundi	Halorubrum lacusprofundi ATCC 49239	MRERDAHSDYIRRGDRELDAAYEPPLSLPEYVERAFERPSITSHAAKYLLEAVESMGTRMVVEEGEERERYRFFDDPHNDGEHAVLGNTEVLNGFVDDLRTIAANRGKGEKIVWFDGPTATGKSELKRCLINGLREYSKTEAGRRYTVEWNVASTAAGDARGLSYGEPVPDDESDWYESPVQTHPLSVFPKSVREELLADLNEASGDHIPTVVPAELDPFSREAYDHLEERYRRDGREELFSAVTDTMHLRVKNFVVDIGQGIGVLHAEDDGTPKERLVGSWMPGMLRELGSRGRKNPQAFSYDGVLSQGNGLLTIVEDASQHADLLRKLLNVPDEGRVKLDKSVGMDIDTQLVVISNPDLDAELDKFADRNGRDPLKALKRRLDRHEFGYLTNLSLEA…	0			0				0			0				2289	Protein	gb ELZ81662.1	759	1	5	25	759	2286	1038 bits (2683)	0	548/759 (72%)
CCAB_102221	CCAB_102221	Contig_036767:5163-6464	48.3837	0.86023	1.81533	0.000935325	0.00900953	27.4727	40.8618	31.1688	45.0534	72.9391	72.8064		Archaea	Euryarchaeota	Halobacteria	Haloferacales	Halorubraceae	Halorubrum	Halorubrum lacusprofundi	Halorubrum lacusprofundi ATCC 49239	VGLREDLERFREVGEERREDLTEFIEHGDLGGSGPDAVRVPIKIVDLPEFAYDQRDVGGIGQGQGGTPEPGQPVDPGDDGDEDGQPGEEGGDHEYYEMDPEEFAKELDEALGLDLEPKGKEVVEEVDGEFTELTRSGPNSTLDFERFFKSGLRRKLATDFDESYVREAVRVAGVGPDDVFHWLREQNVLVSRAFVIDAWEGAPDHDRWASFEEMDANVERETAVERIRREGLNQIPFRRDDERYRHPETVTRRERNVVVVNVRDVSGSMRERKRELVERTFSPLDWYLQGKYDRAEFVYIAHDADAWEVEREEFFGIRSGGGTRISSAYELTREILDERYPWNEWNRYVLAAGDSENSSNDTTENVVPMMREIPANLHGYVETQPGGTAINATHAEEVE…	0			1	K09786	uncharacterized protein		1	PF04285	DUF444	1	COG2718	R	Uncharacterized conserved protein YeaH/YhbH, required for sporulation, DUF444 family	1302	Protein	gb ESS05965.1	436	1	1	1	433	1299	588 bits (1517)	0	375/433 (87%)
CCAB_102222	CCAB_102222	Contig_036767:6461-8521	90.6965	0.671122	1.59231	0.000982281	0.0093958	63.5307	70.1756	73.8817	93.6405	135.592	107.359		Archaea	Euryarchaeota	Halobacteria	Haloferacales	Halorubraceae	Halorubrum	Halorubrum lacusprofundi	Halorubrum lacusprofundi ATCC 49239	MRDDRTAARRAAARLEEPVREAGRLARKLGLDPYRVNYWVVTNDEMNQLIAYDGFQSRFPHWRWGMKYDRQRKQSQFGLGKAFEIVNNDDPANAFLQESNSLADQKAVITHVEAHGDFFANNGWFGLFTDGDGQTGPSAGTQVDRDDDDRPRGPDAAALLERHAETVAGYMEDPEIGRETVERFIDTVSTLTDTIDQHSAYAEAVKTGEDIDPEDLRERLDAMDLSSDVRGQVFDEEWLEERAEAEAEARLDEPRRDVLAYLREHGMCYDEETDRAVEMADWQRETLEILRREAYYFAGQRVTKVMNEGWAAYWESLMMGEERFAGVDEFLTYADHQARVLGSPGLNPYKLGKELWEYVENTTNRREVIERLLRVEGVTWRNFHEAVDFDEAERLLEPH…	1	GO:0030435	P:sporulation resulting in formation of a cellular spore	1	K06415	stage V sporulation protein R		1	PF04293	SpoVR	1	COG2719	D	Stage V sporulation protein SpoVR/YcgB, involved in spore cortex formation (function unknown)	2061	Protein	ref WP_006601553.1	669	1	17	43	669	2055	853 bits (2205)	0	446/674 (66%)
CCAB_102286	CCAB_102286	Contig_036794:3369-3536	244.313	1.6153	3.06375	2.91408e-08	1.03009e-06	108.174	114.591	107.359	283.572	549.848	302.332		Archaea	Euryarchaeota	Halobacteria	Haloferacales	Haloferacaceae	Haloquadratum	Haloquadratum walsbyi	Haloquadratum walsbyi C23	MTPDVTTQSDASRAEVMSSVDATPTQSEFVIADVTCDDAWLSMRTTEAPLLEEWA	0			0				0			0				168	Protein	emb CCC41832.1	55	1	1	1	55	165	108 bits (271)	3e-29	55/55 (100%)
CCAB_102295	CCAB_102295	Contig_036799:737-1378	11.2331	1.29879	2.46023	0.00141982	0.0126943	5.15114	4.4415	6.92641	17.668	19.6374	13.5741		Archaea	Euryarchaeota	Halobacteria	Natrialbales	Natrialbaceae	Salinarchaeum	Salinarchaeum sp. Harcht-Bsk1	Salinarchaeum sp. Harcht-Bsk1	VATDHPLVAVDLSGHGGSDDISAMPGYETLSAYVDDVVAVAEAVDADVLLGNSLGAAVVLTATVERDLDPSGVVLAGAGCRLPVLQDLLEWASADFPRAVEFFHAPGHLFHDADDETLAVSRAALRETGSAVLDRDLRTAHAVDLRGRLSGVDAPTLAVVGEHDRFTPPHFHEALCEELPDCETVVIDDAAHLTMLEAPVAFNDELAAFLKPA	3	GO:0005737|GO:0052689|GO:0009102	C:cytoplasm|F:carboxylic ester hydrolase activity|P:biotin biosynthetic process	1	K02170	pimeloyl-[acyl-carrier protein] methyl ester esterase [EC:3.1.1.85]	ko00780; Biotin metabolism | ko01100; Metabolic pathways	1	PF00561	Abhydrolase_1	1	COG0596	HR	Pimeloyl-ACP methyl ester carboxylesterase	642	Protein	ref WP_049986954.1	259	1	44	1	253	630	265 bits (677)	4e-85	148/210 (70%)
CCAB_102307	CCAB_102307	Contig_036803:1144-1476	165.208	-1.06645	-2.09427	1.53295e-09	6.86336e-08	195.743	241.617	237.807	84.8065	110.344	120.933		Archaea	Euryarchaeota	Halobacteria	Haloferacales	Haloferacaceae	Haloquadratum	Haloquadratum walsbyi	Haloquadratum walsbyi C23	MPRPEVLERIKTAEDEAAEIIDEAEVEREERIAAAEEKAETIREEAQQEADEYESKRLSEAREEIETEREQIIEEANTARKQLIESAEDRIDQAVEYTINQFEEEVNAQT	0			0				0			0				333	Protein	ref WP_021052654.1	110	1	1	1	110	330	92.8 bits (229)	2e-21	110/110 (100%)
CCAB_10231	CCAB_10231	Contig_003638:1979-2455	57.7939	0.761235	1.69494	0.0031903	0.0242882	48.0773	40.8618	36.9409	79.5061	98.1872	43.1902		Archaea	Euryarchaeota	Halobacteria	Halobacteriales	Haloarculaceae	Natronomonas	Natronomonas moolapensis	Natronomonas moolapensis 8.8.11	MVQTGDTAPTFHATLANGDVEEFDLADHLGDGAVVLAFFPGAFTPPCANEMVALQDHIDEFETAGGTVLGVSADSAFSLNAFRDEFDLEFDLVSDTDRGAIEDYGMLIDIESIGLHGVANRAVFVLDEEGTVTYAWVAGEPPEEPDYEELVEAVETAA	2	GO:0004601|GO:0051920	F:peroxidase activity|F:peroxiredoxin activity	1	K03564	peroxiredoxin Q/BCP [EC:1.11.1.15]		1	PF00578	AhpC-TSA	1	COG1225	O	Peroxiredoxin	477	Protein	gb ESS06685.1	158	1	1	1	147	441	250 bits (638)	1e-81	122/147 (83%)
CCAB_102340	CCAB_102340	Contig_036820:202-1191	1170.56	-1.54532	-2.9187	2.14698e-18	3.3172e-16	1657.81	1624.7	1993.65	391.347	630.268	725.596		Archaea	Euryarchaeota	Halobacteria	Haloferacales	Haloferacaceae	Haloquadratum	Haloquadratum walsbyi	Haloquadratum walsbyi C23	MTRSTRQRERDSERTRWQGEREEDTDTDEAVDDIDLDNVDDKDLVRTGDGEIIHEPTGIVVEEEQIDRGPEWRAFNHSERQSKSRVGAPTTKTMHDKGLTTTIDWKDKDAYGRSLSSEKRSQMHRLRKWQERIRTKDAGERNLQFALSEVDRMASALGVPRSVREVASVIYRRALSEDLIRGRSIEGVSTSALYAACRKEGIPRSLEEISEVSRVERKEIGRTYRYISQELGLEMKPVDPKKYVPRFCSELDLSKEVQSKADEIIETTAEQGLLSGKSPTGYAAAAIYAASLLCNEKKTQREVADVAQVTEVTIRNRYQEQIEAMGIPT	3	GO:0003700|GO:0008270|GO:0006352	F:transcription factor activity, sequence-specific DNA binding|F:zinc ion binding|P:DNA-templated transcription, initiation	1	K03124	transcription initiation factor TFIIB	ko03022; Basal transcription factors | ko05169; Epstein-Barr virus infection | ko05203; Viral carcinogenesis	2	PF08271|PF00382	TF_Zn_Ribbon|TFIIB	1	COG1405	K	Transcription initiation factor TFIIIB, Brf1 subunit/Transcription initiation factor TFIIB	990	Protein	ref WP_049937058.1	322	1	1	1	320	981	525 bits (1351)	0	278/327 (85%)
CCAB_102343	CCAB_102343	Contig_036821:1606-1911	47.4257	1.51973	2.86737	3.84307e-09	1.60244e-07	24.0387	22.2075	23.088	66.2551	86.0307	62.9343		Archaea	Euryarchaeota	Halobacteria	Haloferacales	Haloferacaceae	Haloquadratum	Haloquadratum walsbyi	Haloquadratum walsbyi C23	VFELHVIRTTASGTAYEDTVEHLSESEREVTGLIFALAGYLVHDLYETVPFMLLDSLEAIDSNRIAALISYFSEYVEYLVVALLPEDAQSINKEYARITDI	1	GO:0005737	C:cytoplasm	0				0			0				306	Protein	ref WP_048066970.1	664	1	564	1	664	303	209 bits (531)	2e-61	101/101 (100%)
CCAB_10238	CCAB_10238	Contig_003640:1032-1541	121.186	-0.757536	-1.6906	2.85467e-05	0.000471037	141.656	165.224	152.381	76.8559	93.5116	97.4865		Archaea	Euryarchaeota	Halobacteria	Haloferacales	Haloferacaceae	Haloquadratum	Haloquadratum walsbyi	Haloquadratum walsbyi DSM 16790	VDMTLLPIMPTVTVGTTTIECDHGAILRDVLQRYDLGIDPHNGAASVINCRGHGTCGTCAVEIRSNNHHRKDTGTSNETITSTDTNNSVEMTADIDTSSSQDSTNDRESGDAAVRINSRTAIERVRLSVPPHTSDSELRLACQTRVLDDIRVIKHDGLWGHHTDDDQDK	0			0				0			0				510	Protein	ref WP_011571583.1	161	1	1	25	161	507	324 bits (830)	1e-110	161/161 (100%)
CCAB_102420	CCAB_102420	Contig_036843:2376-3401	769.898	0.585965	1.50104	1.92322e-05	0.000336973	636.166	667.113	532.179	856.015	879.009	1048.91		Archaea	Euryarchaeota	Halobacteria	Haloferacales	Haloferacaceae	Haloquadratum	Haloquadratum walsbyi	Haloquadratum walsbyi C23	MNLIIQGPPGVGKTAAVRAFTQEVHTDPDADLIEINVADFFNRSKKQIREDPRFERFLQGQTAFSKQYRRGNKGNKYKRDWSKRDMISHVMQELASYQPASGTYKTVLLDNAETIREDFQQALRRVMERYHKNTQFIIATRQPTTLIPPIRSRCFPVPIRAPTADEIESVVTDIAAVEGVKTDEMAVTLIASKADGDLRYAILAAQHAAIEGDGAITTDAAQEAIADVGYEDTFQEILDTAAAQDISDARDQITTLLDDEGFNGQELLRELLSVANTYPETYGTENVIRLHRLAGAVDRDLAEGGEDRLHLTHLLTAWASGQSTLDETAEISEAQTSGNRV	4	GO:0005663|GO:0005524|GO:0003689|GO:0006260	C:DNA replication factor C complex|F:ATP binding|F:DNA clamp loader activity|P:DNA replication	1	K04801	replication factor C small subunit	ko03030; DNA replication	2	PF00004|PF08542	AAA|Rep_fac_C	1	COG0470	L	DNA polymerase III, delta prime subunit	1026	Protein	ref WP_049985577.1	364	1	34	1	362	987	531 bits (1367)	0	247/329 (75%)
CCAB_102422	CCAB_102422	Contig_036843:422-1378	119.194	-0.732031	-1.66098	0.00010536	0.00144455	139.939	135.91	173.16	77.7393	82.2902	106.125		Archaea	Euryarchaeota	Halobacteria	Haloferacales	Haloferacaceae	Haloquadratum	Haloquadratum walsbyi	Haloquadratum walsbyi C23	MRATFLGTGGAVPTTERGPSAFFVERDGERLLFDCGEGTQRQMMRFGTGFSLSHIFVTHLHGDHILGIPGLIQTLDFNDRTDALAIHGPPGSKPHLRHLVETAGYRPGYPINIREIRPGTVAVDTEEYIIRSFETSHRGVTSIGYALIESDRKGRFNRDRAESLGVPVGPKFGRLHDGESVKLADGSIVHPEQVVGDSRPGRRVVYTGDTRPTETTVEAANNADLLVHDATFAADRASRAKQTGHSTAQEAAQIATRADARQLALTHVSSRYAGDVTPLESDATAAFDGQRAFVPDDGYTLDIPFPDADDNHLSDNIP	2	GO:0042781|GO:0008270	F:3'-tRNA processing endoribonuclease activity|F:zinc ion binding	1	K00784	ribonuclease Z [EC:3.1.26.11]	ko03013; RNA transport	1	PF12706	Lactamase_B_2	1	COG1234	J	Ribonuclease BN, tRNA processing enzyme	957	Protein	ref WP_021052992.1	312	1	1	1	310	930	565 bits (1456)	0	285/310 (92%)
CCAB_10244	CCAB_10244	Contig_003642:455-850	40.5541	2.94965	7.72561	3.29283e-20	6.05668e-18	6.86819	11.5479	2.3088	72.4389	82.2902	67.8704		Archaea	Euryarchaeota	Halobacteria	Haloferacales	Haloferacaceae	Haloquadratum	Haloquadratum walsbyi	Haloquadratum walsbyi C23	VNMISGVYTNRHNIYTVSYIIVICMSRIIQYHSTEDNEFGDKYELFENHFNNNFSEYVSGTQFYITTNNHGWMNNSGNFEKEYSEGHEFLREIIADIGSFRLDVEFDDGYCSVTLYSHDNPLGANFELLEA	0			0				0			0				396	Protein	ref WP_045472741.1	401	1	218	64	294	291	41.2 bits (95)	0.13	24/79 (30%)
CCAB_102450	CCAB_102450	Contig_036851:201-1079	117.575	-1.15193	-2.22212	7.114e-10	3.37119e-08	186.3	157.229	147.763	78.6227	70.1337	65.4024		Archaea	Euryarchaeota	Halobacteria	Haloferacales	Haloferacaceae	Haloquadratum	Haloquadratum walsbyi	Haloquadratum walsbyi DSM 16790	VDMIVPGSSSQALASVLATELNTPLAAVTYDRFPDGETLAAVPEFDGDRAIIVATTDTNDTWVELLQLQDAVREAGATEVITVIPYMGYTRQDRAFNSGHPVSARAMARAISPTTDRVILINPHEQSVADFFDGHVTICDAAPHLAESLPPDLSEPLFIAPDAGAIELATAVRDTYGTGSTDYFEKTRHSGTDVEMVTSDTNVSNRDVIVVDDIIATGVTMSTAVGHLNDGGAARVYIGCIHPLLARGARTKLERAGIEQLIGTDTIEQEVSVVSVAPTVAAAINAVDVEKS	9	GO:0005737|GO:0005524|GO:0016301|GO:0000287|GO:0004749|GO:0006015|GO:0009116|GO:0009165|GO:0009156	C:cytoplasm|F:ATP binding|F:kinase activity|F:magnesium ion binding|F:ribose phosphate diphosphokinase activity|P:5-phosphoribose 1-diphosphate biosynthetic process|P:nucleoside metabolic process|P:nucleotide biosynthetic process|P:ribonucleoside monophosphate biosynthetic process	0				2	PF00156|PF13793	Pribosyltran|Pribosyltran_N	0				879	Protein	ref WP_021055300.1	290	1	1	7	288	870	523 bits (1347)	0	270/288 (94%)
CCAB_102471	CCAB_102471	Contig_036856:360-1913	17.123	-0.953098	-1.93603	0.00677596	0.043569	27.4727	22.2075	20.7792	11.4842	12.1565	8.63805		Bacteria	Bacteroidetes	Bacteroidetes (class)	Bacteroidetes Order II. Incertae sedis	Rhodothermaceae	Salinibacter	Salinibacter ruber	Salinibacter ruber DSM 13855	MLTTLDFVVLTVYLLGVAAFGVWAGGAQESTEDYFLGGRDLPWWAVCFSVVATETSTLTVVGVPAVAYGGTLTFLQITLGYLVGRILVGAYVLPRYYAGQLETAYAFLGDRYGSTMQGAASVTFLGTRLLADGVRLFATAIPLKVIANMSGVDATYFQIILVIGVATAVYTLVGGIRAVVWMDVVQMGLYVGGALAAIGFLLGDVPPGWWGKAAAAGKTNLIDLGLDASFGRWWTQPYTLGTAVVGGAIFSMASHGTDQLIVQRLLACRSEADSQKAVVGSALIVMVQFALFLGVGLLLWAHYDGASVEALGLQRGDEVFPKYIIEGLPAGLSGLILAGIVAAAMSSLSSSLNALASSSVNDLYERISGHSMSADRGLRVSRLLTLFWGVVFIGFASLF…	14	GO:0070062|GO:1903561|GO:0016021|GO:0005887|GO:0005634|GO:0005886|GO:0015111|GO:0008507|GO:0071320|GO:0071371|GO:0015705|GO:0006811|GO:0006590|GO:0006810	C:extracellular exosome|C:extracellular vesicle|C:integral component of membrane|C:integral component of plasma membrane|C:nucleus|C:plasma membrane|F:iodide transmembrane transporter activity|F:sodium:iodide symporter activity|P:cellular response to cAMP|P:cellular response to gonadotropin stimulus|P:iodide transport|P:ion transport|P:thyroid hormone generation|P:transport	1	K14385	solute carrier family 5 (sodium/iodide cotransporter), member 5	ko04918; Thyroid hormone synthesis	1	PF00474	SSF	1	COG0591	E	Na+/proline symporter	1554	Protein	gb ERH11580.1	453	1	1	247	401	1449	645 bits (1665)	0	389/401 (97%)
CCAB_10249	CCAB_10249	Contig_003644:1388-1681	44.0255	1.21076	2.31459	4.86039e-06	0.000100444	28.3313	25.7607	21.9336	74.2057	68.2635	45.6582		Archaea	Euryarchaeota	Halobacteria	Haloferacales	Haloferacaceae	Halogeometricum	Halogeometricum borinquense	Halogeometricum borinquense DSM 11551	VRCRGKPRRLRRGGGHTFAIVERRLLYTPAADNVITYVRVQVHPAPTVEMGFVPRLRLTRRIQTAYIPSIVYLEVTLAGLLVGCARPLPSCRRTRVL	0			0				0			0				294	No hit
CCAB_102494	CCAB_102494	Contig_036867:34-2052	83.1279	3.20668	9.23226	3.62556e-35	2.20066e-32	17.1705	14.2128	9.23521	153.712	174.867	129.571		Archaea	Euryarchaeota	Halobacteria	Halobacteriales	Haloarculaceae	Halorhabdus	Halorhabdus utahensis	Halorhabdus utahensis DSM 12940	MSGKDPEVLSHPLDPLSPEEVGTAYSILTSQEDIGEDSLCIKVELKEPLKDTLQAYENGGDIPERRARIVVRNSADRKTIEAIVSLDREAVTEFEHVEGAQPSLAIEEFLACEETVKANTEWREALRERGVENPDRAMVDPWSAGHEFIPEDIDRSKRLAHGLTFLRPDEESGDEGYATPVTGLHTFVDLDRMKVLKVVDYGPPDEDEPFPPETMQYREDDVEFRDMTAYNVDQPQGPSWTVDGHKLEWQGWHMRVGWTQREGLVLYEIGYEDDGEVRTIMDRASCAEMAVPYGSQNRNDRFKNALDVGEYNIGRLAKSLTNGCDCLGHMHYWDAVMNTADGEPNVLENAICLHEEDNGTLWERSDWRTGNAEVRRRRRLVVSFVAAVGNYDYIFNWYF…	8	GO:0052595|GO:0052594|GO:0005507|GO:0052596|GO:0008131|GO:0048038|GO:0052593|GO:0009308	F:aliphatic-amine oxidase activity|F:aminoacetone:oxygen oxidoreductase(deaminating) activity|F:copper ion binding|F:phenethylamine:oxygen oxidoreductase (deaminating) activity|F:primary amine oxidase activity|F:quinone binding|F:tryptamine:oxygen oxidoreductase (deaminating) activity|P:amine metabolic process	0				3	PF01179|PF02727|PF02728	Cu_amine_oxid|Cu_amine_oxidN2|Cu_amine_oxidN3	0				2019	Protein	ref WP_049893224.1	678	1	1	1	662	1971	616 bits (1589)	0	342/664 (52%)
CCAB_10252	CCAB_10252	Contig_003644:2293-2673	88.5813	-0.640481	-1.55885	0.00126287	0.0115269	125.344	97.7129	102.742	68.0219	67.3284	70.3384		Archaea	Euryarchaeota	Halobacteria	Haloferacales	Haloferacaceae	Halogeometricum	Halogeometricum borinquense	Halogeometricum borinquense DSM 11551	VTEDDDELRQLIERKQQAGSGTAFLLEKKYEKRLRSLMQERRDELRSKLWRTAESIAVEVAEQPATATLEQQSSPESDKTIGCLAVRVPADAESTLGQRLDEFVDETGAAVRFTGPWPPYTFVSDL	2	GO:0031411|GO:0031412	C:gas vesicle|P:gas vesicle organization	0				1	PF06386	GvpL_GvpF	0				381	Protein	ref WP_049934345.1	280	1	155	1	280	378	254 bits (648)	4e-82	126/126 (100%)
CCAB_102560	CCAB_102560	Contig_036894:3392-3616	4248.59	-0.724749	-1.65261	9.95267e-09	3.85838e-07	4709.86	5892.09	5328.72	2897.55	3359.87	3303.44		Bacteria	Proteobacteria	Alphaproteobacteria	Rickettsiales	Anaplasmataceae	Anaplasma	Anaplasma centrale	Anaplasma centrale str. Israel (Anaplasma marginale subsp. centrale	VLNRIIALVQSIPRGDTTALPVYDVTCVDKEVDHCAQNRASISIVSGSWIHPLIRVLFTFPLRYLCDIGLIDHI	0			0				0			0				225	Protein	ref WP_008723445.1	909	1	296	4	343	147	35.8 bits (81)	3.6	13/48 (27%)
CCAB_102561	CCAB_102561	Contig_036894:4106-4273	2871.06	-0.89653	-1.86158	0.00288978	0.0224059	5455.06	3540.76	2480.81	1779.17	2086.24	1884.33		Bacteria	Proteobacteria	Alphaproteobacteria	Rickettsiales	Anaplasmataceae	Anaplasma	Anaplasma centrale	Anaplasma centrale str. Israel (Anaplasma marginale subsp. centrale	MEKVVVIATGGTYKSLHRAETEMVPLMNWLAFGHPLMRICKSQGLTHFAASFFDQ	0			0				0			0				168	Protein	ref WP_037593260.1	461	1	138	7	185	147	37.7 bits (86)	0.42	19/48 (40%)
CCAB_102562	CCAB_102562	Contig_036894:5379-5540	4658.18	-0.623408	-1.54051	6.15344e-08	2.0315e-06	5725.49	5526.11	5737.38	3970	3638.54	3351.56		Bacteria	Proteobacteria	Alphaproteobacteria	Rickettsiales	Anaplasmataceae	Anaplasma	Anaplasma centrale	Anaplasma centrale str. Israel (Anaplasma marginale subsp. centrale	MEAQEMCQLSLLTVLLECRNFTSAPAIPVPYISLLLLDATDAYGQQLIYSVSC	0			0				0			0				162	No hit
CCAB_102596	CCAB_102596	Contig_036907:408-695	50.483	1.1137	2.164	1.01854e-05	0.000193027	25.7557	39.0852	26.5512	57.4211	73.8742	80.2104		Bacteria	Verrucomicrobia	Opitutae	Puniceicoccales	Puniceicoccaceae	Coraliomargarita	Coraliomargarita akajimensis	Coraliomargarita akajimensis DSM 45221	MGELETEAEKTRSEIASYLCELAEQLDGDGAVTLELGGKQVQLDPTDPVTFKLEGESDWSEGDTEAKQSIEFELVWWCEAQTAEEGALDITTEGQ	0			0				0			0				288	Protein	ref WP_021050859.1	95	1	1	1	95	285	180 bits (457)	4e-56	93/95 (98%)
CCAB_102633	CCAB_102633	Contig_036920:1044-1160	73.6764	-1.28947	-2.44438	2.03131e-09	8.87033e-08	101.306	117.255	99.2785	43.2866	40.21	40.7222		Archaea	Euryarchaeota	Halobacteria	Haloferacales	Haloferacaceae	Haloquadratum	Haloquadratum walsbyi	Haloquadratum walsbyi C23	MNVDQAIQNMHHTEMSARYQMQLTHVFAVVPQLEHHQL	0			0				0			0				117	Protein	ref WP_014555619.1	499	-3	175	115	212	2	82.8 bits (203)	5e-17	38/38 (100%)
CCAB_102635	CCAB_102635	Contig_036920:366-527	20.504	-1.07578	-2.10786	0.00150423	0.0133047	25.7557	34.6437	25.3968	10.6008	9.35116	17.2761		Archaea	Euryarchaeota	Halobacteria	Haloferacales	Haloferacaceae	Haloquadratum	Haloquadratum walsbyi	Haloquadratum walsbyi C23	MYNQAYYDDNTAATQVTVHLSINPHMNYYCTGRYRGDSIIVRPESSCAYQGAI	0			0				0			0				162	No hit
CCAB_102699	CCAB_102699	Contig_036953:2613-2840	53.7148	0.829051	1.77652	0.00097509	0.00933542	47.2188	35.532	28.86	64.4883	56.107	90.0825		Archaea	Euryarchaeota	Halobacteria	Haloferacales	Haloferacaceae	Haloquadratum	Haloquadratum walsbyi	Haloquadratum walsbyi C23	MVDVNQHTLVPEHTLVDEDDIEAILTEYDIRRADLPQIKRRDPALPDDAEPGDVVKIVRDSRTTDRAVSYRLVIE	3	GO:0003677|GO:0003899|GO:0006351	F:DNA binding|F:DNA-directed RNA polymerase activity|P:transcription, DNA-templated	0				1	PF01191	RNA_pol_Rpb5_C	0				228	Protein	ref WP_021052986.1	75	1	1	1	75	225	146 bits (368)	2e-43	75/75 (100%)
CCAB_10271	CCAB_10271	Contig_003650:124-765	86.3931	0.58599	1.50107	0.00288061	0.0223592	76.4086	63.9575	64.6465	108.658	104.733	99.9545		Archaea	Euryarchaeota	Halobacteria	Natrialbales	Natrialbaceae	Halopiger	Halopiger xanaduensis	Halopiger xanaduensis SH-6	VTDEAGGQSDDARSETQRAAALQSLSAFDDGRKHSLPGEPEWPVEEVVVEYDAGWYVGGYDLVVQPDGSTKRYYWAELPPATVVIAVADGQVLFVEQYRPTVRNTQLELPAGIVEAGESYTVAGARELAEETGFDPTSTTLLQEVWCSTGVLRHRRGYVFATGLEPVDVDHDSNEFLVPRTVPVEEALAVARDPPTNDATLEGLLLAAHEGVL	2	GO:0047631|GO:0046872	F:ADP-ribose diphosphatase activity|F:metal ion binding	1	K01515	ADP-ribose pyrophosphatase [EC:3.6.1.13]	ko00230; Purine metabolism	1	PF00293	NUDIX	1	COG0494	V	8-oxo-dGTP pyrophosphatase MutT and related house-cleaning NTP pyrophosphohydrolases, NUDIX family	642	Protein	ref WP_008002095.1	225	1	14	7	225	639	312 bits (800)	3e-104	167/212 (79%)
CCAB_10272	CCAB_10272	Contig_003651:87-512	47.8111	0.924089	1.89749	0.000397078	0.00437353	23.1801	39.9735	32.3232	66.2551	48.626	76.5084		Bacteria	Bacteroidetes	Bacteroidetes (class)	Bacteroidetes Order II. Incertae sedis	Rhodothermaceae	Salinibacter	Salinibacter ruber	Salinibacter ruber M8	VLLGFLLLGCATVQHAGTRGLPQKRGTASYYADKYVGRTTANGEVFDQSVLTAAHRTLPFGTRVRATRIDVPSRPSVVVRINDRGPFKDNRIIDLSKSAARRLGMLPEGLAEVQLEVVAYPEGAAAPLDTGRTERPPHVAW	0			1	K03642	rare lipoprotein A		1	PF03330	DPBB_1	0				426	Protein	ref WP_013062456.1	166	1	21	1	146	378	186 bits (471)	1e-56	88/126 (70%)
CCAB_102722	CCAB_102722	Contig_036959:40063-40635	21.9849	1.10303	2.14805	0.00110694	0.0103733	14.5949	7.99469	16.1616	21.2016	37.4047	34.5522		Archaea	Euryarchaeota	Halobacteria	Haloferacales	Haloferacaceae	Haloferax	Haloferax volcanii	Haloferax volcanii DS2	MYLRHLHPPVSDTDELLAEVNRLTDEEVRAGDTERGKPGRHETESEPTRPAPEAETSPESRSLRDRLLSPSRPSVPTVLTPQGLLLTLALTVAGFLVGGFVPLVGGVTGLLGIAVAGFALGALGRARYLELALAGAATGATAFFLDRLVLSTLAGFAVPLTLVGGTAGLLAAVLGGYSGRDLRDGLTRDV	0			0				0			0				573	No hit
CCAB_102736	CCAB_102736	Contig_036959:62033-62164	39.0806	1.10168	2.14604	0.00013656	0.00179638	24.8972	22.2075	24.2424	72.4389	59.8474	30.8502		Archaea	Euryarchaeota	Halobacteria	Haloferacales	Haloferacaceae	Haloferax	Haloferax volcanii	Haloferax volcanii DS2	VGHSESTPVETALPADTDSVSAKRVVEAGSPTLKERAASAASE	0			0				0			0				132	Protein	ref WP_008308679.1	409	1	367	1	409	129	77.8 bits (190)	2e-15	40/43 (93%)
CCAB_102771	CCAB_102771	Contig_036959:5699-7615	33.0673	0.822139	1.76803	0.00373292	0.0275027	30.0483	22.2075	16.1616	45.0534	39.2749	45.6582		Archaea	Euryarchaeota	Halobacteria	Haloferacales	Haloferacaceae	Haloferax	Haloferax volcanii	Haloferax volcanii DS2	MDRKQFRDLAPPEAAHDAIASLDLTPEPETVPLAEATGRVLTERVDATLDVPGFDRASVDGYALRATDTFGADEADPASLELVGEVHAGVEPDVEVGEGECAEISTGAVVPPGADAVVMIERTDRVARSDTDQASDATEVLVRTSLAPGDRIMFAGSDVAGGERTLGPGTELSAREIGLLSALGVSEVPVRGQPTVGIVSTGDELVRPGEELDSARGQIYDVNSYSVAAGVREAGGGPVLYEHAGDDYDAMECVLHRAATDCDLVLSSGSTSASAVDVIYRVIEERGELLLHGVAVKPGKPMLVGRVADSAYVGLPGYPVSALTIFRTFVAPAIRKAAGLPEPRTATVSGRMAVEERYAEGRLRLMPVGLVEDADGETLAYPVDKGSGATTSLVEADGI…	3	GO:0005737|GO:0006777|GO:0032324	C:cytoplasm|P:Mo-molybdopterin cofactor biosynthetic process|P:molybdopterin cofactor biosynthetic process	2	K03750|K07219	molybdopterin molybdotransferase [EC:2.10.1.1]|putative molybdopterin biosynthesis protein	ko00790; Folate biosynthesis | ko01100; Metabolic pathways	4	PF00994|PF03454|PF03453|PF12727	MoCF_biosynth|MoeA_C|MoeA_N|PBP_like	2	COG0303|COG1910	H|P	Molybdopterin biosynthesis enzyme|Periplasmic molybdate-binding protein/domain	1917	Protein	ref WP_015298705.1	619	1	1	1	612	1866	783 bits (2022)	0	437/622 (70%)
CCAB_102821	CCAB_102821	Contig_036968:190-963	370.194	-0.639753	-1.55806	2.18431e-05	0.000375442	455.876	460.139	439.827	261.487	249.676	354.16		Archaea	Euryarchaeota	Halobacteria	Haloferacales	Haloferacaceae	Haloquadratum	Haloquadratum walsbyi	Haloquadratum walsbyi C23	VSTSFPDQSPIEIVINTTLKQALTIDRPVDKTSSDDSDNPADTDDVTADDIDINLPKDAAVKTMKSNSSDKAANRINTHITADKSASDTQESTIVSTRHHLAVAGALIRTISPTIDLNLTESNAQTSVFEDSGSHDTSPLSIEIDAEKVPISNAEAGTNMNTDRTATMLGESLLSALLTSTLIAYALDSSMNHATDPWNPSSLDFYGMSDLSPSDQSLFIITGAVAACRRFDVEVETVATRAQIPYETLTKYLQKSE	0			0				0			0				774	Protein	ref WP_014556214.1	257	1	1	1	257	771	401 bits (1031)	4e-138	249/257 (97%)
CCAB_102833	CCAB_102833	Contig_036973:1193-1381	28.9708	2.57004	5.93828	4.71755e-14	4.28299e-12	6.00966	3.5532	10.3896	45.9368	56.107	51.8283		Archaea	Euryarchaeota	Halobacteria	Haloferacales	Haloferacaceae	Haloquadratum	Haloquadratum walsbyi	Haloquadratum walsbyi DSM 16790	MVQQVVLFNEMVDHGNHIILLLVICSGFRDTSTANLSPVAISTLSVTWTILVTVTTTPAVST	0			0				0			0				189	Protein	ref WP_048067133.1	220	-1	107	126	148	1	94.0 bits (232)	1e-21	42/42 (100%)
CCAB_102834	CCAB_102834	Contig_036973:506-775	8.79611	2.18237	4.53898	2.05488e-06	4.66648e-05	0.858523	2.6649	1.1544	11.4842	20.5726	16.0421		Archaea	Euryarchaeota	Halobacteria	Haloferacales	Haloferacaceae	Haloquadratum	Haloquadratum walsbyi	Haloquadratum walsbyi DSM 16790	MTYDIIYREPSLEASSELTTEEQNRVFAKLSKIATSETREPWDWDYKNLKDHRQLDGRFRIGDLRVLITLHKDKDMIEIHSIVQRKNGY	0			0				0			0				270	Protein	ref WP_048067134.1	89	1	1	1	89	267	154 bits (388)	5e-46	89/89 (100%)
CCAB_102835	CCAB_102835	Contig_036973:340-477	15.0413	1.46984	2.76992	0.00304068	0.0233584	3.43409	7.99469	0	15.0178	24.313	39.4882		Archaea	Euryarchaeota	Halobacteria	Haloferacales	Haloferacaceae	Haloquadratum	Haloquadratum walsbyi	Haloquadratum walsbyi DSM 16790	MNGAEELVSGDYLFTALNKKDKHDRIKNLANRTDVEMTLRGKWQE	0			0				0			0				138	Protein	emb CAJ51093.1	248	1	204	1	248	135	92.8 bits (229)	2e-21	44/45 (98%)
CCAB_102836	CCAB_102836	Contig_036973:73-282	11.554	1.96791	3.91201	3.13e-06	6.77142e-05	2.57557	2.6649	4.61761	18.5514	18.7023	22.2121		Archaea	Euryarchaeota	Halobacteria	Haloferacales	Haloferacaceae	Haloquadratum	Haloquadratum walsbyi	Haloquadratum walsbyi DSM 16790	MGARKLDMVQQVVLFNEMVDHGNHIVLLLVMCSGFRDTSPANFSPVAIPTLSITRIVLVTVTTTPSVSV	0			0				0			0				210	Protein	ref WP_048067135.1	219	-1	104	156	155	1	112 bits (280)	1e-28	51/52 (98%)
CCAB_102845	CCAB_102845	Contig_036980:72-929	29.6431	-1.07569	-2.10772	0.000344995	0.00388099	37.775	39.9735	46.1761	22.9684	11.2214	19.7441		Archaea	Euryarchaeota	Halobacteria	Haloferacales	Halorubraceae	Halorubrum	Halorubrum lacusprofundi	Halorubrum lacusprofundi ATCC 49239	MIFQDPMSSFNPSLTVGEQIAEAVEVQRRASATPRSTRARTQGYGFGRFIVDTLVPGRGYVTTPSKERAVELLEQVGIPDPTERAEEYPNQFSGGMLQRAMIAQALAGEPDLLIADEPTTALDVTIQAQILNLLRDIQTERGMSVILITHDLGVIARMCDRVCVMYAGEVVERGSLDDIFERPTHPYTQGLLGSIPDVQDPQPRLQPIEGNVPGLLDEEMGNRCYFADRCPKAMDVCLETPPERDARGSSDHAAKCVLTDREYAPAEALPETHFEAAETRGETDE	6	GO:0005886|GO:0005524|GO:0016887|GO:0015833|GO:0015031|GO:0030435	C:plasma membrane|F:ATP binding|F:ATPase activity|P:peptide transport|P:protein transport|P:sporulation resulting in formation of a cellular spore	1	K16202	dipeptide transport system ATP-binding protein	ko02010; ABC transporters	2	PF00005|PF08352	ABC_tran|oligo_HPY	1	COG0444	EP	ABC-type dipeptide/oligopeptide/nickel transport system, ATPase component	858	Protein	ref WP_017342291.1	426	1	130	1	408	834	420 bits (1079)	2e-142	214/279 (77%)
CCAB_102889	CCAB_102889	Contig_036997:3398-3865	14.286	-1.09286	-2.13296	0.00377473	0.0277482	18.8875	23.0958	19.6248	7.95061	11.2214	4.93603		Archaea	Euryarchaeota	Halobacteria	Haloferacales	Haloferacaceae	Haloferax	Haloferax volcanii	Haloferax volcanii DS2	MSEVERTFVMVKPDGVQRGLIGEVIGRLEDRGLKLVGAKFMQIDEDLAEQHYAEHKNKSFFDGLVEFITAGPVMAMVWEGQDATRQVRNMMGETDPAESPAGTIRGDLGLDLERNVIHGSDDQDPGANEREIELFFHEDELIDWERIDEQWLYEA	7	GO:0005737|GO:0005524|GO:0046872|GO:0004550|GO:0006241|GO:0006183|GO:0006228	C:cytoplasm|F:ATP binding|F:metal ion binding|F:nucleoside diphosphate kinase activity|P:CTP biosynthetic process|P:GTP biosynthetic process|P:UTP biosynthetic process	1	K00940	nucleoside-diphosphate kinase [EC:2.7.4.6]	ko00230; Purine metabolism | ko00240; Pyrimidine metabolism | ko01100; Metabolic pathways | ko01110; Biosynthesis of secondary metabolites | ko01130; Biosynthesis of antibiotics | ko04016; MAPK signaling pathway - plant	1	PF00334	NDK	1	COG0105	F	Nucleoside diphosphate kinase	468	Protein	ref WP_004593498.1	154	1	1	1	154	462	257 bits (657)	1e-84	123/154 (80%)
CCAB_10290	CCAB_10290	Contig_003658:353-991	55.6954	0.745179	1.67618	0.00203753	0.0169318	51.5114	33.7554	36.9409	84.8065	65.4581	61.7003		Bacteria	Bacteroidetes	Bacteroidetes (class)	Bacteroidetes Order II. Incertae sedis	Rhodothermaceae	Salinibacter	Salinibacter ruber	Salinibacter ruber M8	MQTVTSKLTASIATLLLLAGLALPAASQAQSPVDIGVRGGLTQATFYGDDVASNDFRPGFTGGVFVNYQVNEAFAIQPEVLYSVRGAKNHFNEAGTVQDVRVRQDVIEIPVLLKLSAPLSPITPRVYVGPALGIITNNEIDGADRDDSFADVDFSGVVGGEIAYAVDKGPLSEIAVDGRYNLGFVNLGERGPNFEDVSTSAFTGTLSLRFDL	0			0				0			0				639	Protein	ref WP_011402867.1	210	1	30	88	210	636	293 bits (749)	8e-97	148/184 (80%)
CCAB_102919	CCAB_102919	Contig_037003:1086-1802	488.751	-0.690837	-1.61422	6.77776e-06	0.000134458	627.58	562.293	626.84	351.594	303.913	460.284		Archaea	Euryarchaeota	Halobacteria	Haloferacales	Haloferacaceae	Haloquadratum	Haloquadratum walsbyi	Haloquadratum walsbyi DSM 16790	MTLLDVSGLKSGYGEFIVIHDVDLSIERDEMVTIIGPNGAGKSTLLKSIVGLTDIKTGEILLNDIDVTDVPPEEKIYNGICYVPQVDNVFPNLTILENLKMGAWALDSTDDTFEDRVEEVYKRFPVLEERPQQKARTLSGGQQQMVAMGAALMLDPNLLILDEPSAGLAPQLVDDVFEKIVEINEQSETAVLMVEQNARRALEESDRGVVLDLGETKMRGAGTELLESDEAQELYLGT	3	GO:0005524|GO:0016887|GO:0006865	F:ATP binding|F:ATPase activity|P:amino acid transport	1	K01996	branched-chain amino acid transport system ATP-binding protein	ko02010; ABC transporters | ko02024; Quorum sensing	1	PF00005	ABC_tran	1	COG0410	E	ABC-type branched-chain amino acid transport system, ATPase component	717	Protein	ref WP_011572500.1	238	1	1	1	238	714	477 bits (1228)	1e-168	238/238 (100%)
CCAB_102926	CCAB_102926	Contig_037008:291-560	95.8724	0.598979	1.51464	0.00384533	0.0281746	60.0966	78.1703	87.7345	95.4073	113.149	140.677		Archaea	Euryarchaeota	Thermoplasmata	Thermoplasmatales	Thermoplasmatales (family)	Thermoplasmatales (genus)	Thermoplasmatales archaeon BRNA1	Thermoplasmatales archaeon BRNA1	VADNILDYSEITGKDVFTRKGSYCGKLSNIELDLGKFTVRAVVVKAREGSYLAEKVGGEKSVVIPYHMVESTDDIVVIKDFKTQNVEEE	0			0				1	PF05239	PRC	1	COG1873	R	Sporulation protein YlmC, PRC-barrel domain family	270	Protein	gb EGQ40211.1	89	1	1	1	89	267	176 bits (447)	6e-55	87/89 (98%)
CCAB_102945	CCAB_102945	Contig_037022:95-673	98.0425	0.853894	1.80737	3.543e-05	0.000566573	70.3989	59.516	77.3449	146.645	139.332	95.0185		Archaea	Euryarchaeota	Halobacteria	Natrialbales	Natrialbaceae	Salinarchaeum	Salinarchaeum sp. Harcht-Bsk1	Salinarchaeum sp. Harcht-Bsk1	MEYVPVFLALVVLGGGRPSADDMLLAVASTRDTYYGRIDPVHHLKAFLDETLAPFRRYVPVVLRVGMGVTFVYLGLIEKLADPGRGLLVVEKYDLTAVVPVDPGLWVVGAGVTEIAVGLALVAGFFTRGAAAVSFVLFTTTLFGLPDDPVLAHVALFGIASAVFTLGAGPLSFDRWFGRPALDADEQAIPAD	0			0				0			0				579	Protein	gb ESS04686.1	364	1	173	1	364	576	334 bits (857)	3e-111	169/192 (88%)
CCAB_102955	CCAB_102955	Contig_037031:158-1261	30.0411	0.920848	1.89323	0.00158323	0.0138443	17.1705	20.4309	21.9336	37.9862	34.5993	48.1263		Archaea	Archaea (phylum)	Archaea (class)	Archaea (order)	Archaea (family)	Archaea (genus)	halophilic archaeon DL31	halophilic archaeon DL31	MSTDTQQSAEERARERLVDLAAEFYDQMASGEIPQLRLPTRSKSNIEYDEDAGVWVYGDRTSTRTAKSVGGARKLLKASYAVEFLVRQLKQDRSSTLRELYYLSESWDSEQAAFNDQSESDKLVEDLEIVTSVTREDFHMRPEESGATLIGPLQLIEQTRRGEREIHCQEDVGEGGYQIPNNPDTIQFVDHDIDFVLAVETGGMRDRLVENGFDDGMNALVVHLKGQPARATRRITKRLHDELGLPVVVFTDGDPWSYRIFGSVAYGSIKSAHLSRYLATPEARFVGIQPTDIVEYDLPTDPLADSDVNALESELEDPRFQTSYWEEQIELQLDIGKKAEQQALAARGLDFVTDTYLPERLGKMGVL	8	GO:0005694|GO:0005524|GO:0003677|GO:0003918|GO:0000287|GO:0000737|GO:0006265|GO:0006268	C:chromosome|F:ATP binding|F:DNA binding|F:DNA topoisomerase type II (ATP-hydrolyzing) activity|F:magnesium ion binding|P:DNA catabolic process, endonucleolytic|P:DNA topological change|P:DNA unwinding involved in DNA replication	1	K03166	DNA topoisomerase VI subunit A [EC:5.99.1.3]		1	PF04406	TP6A_N	1	COG1697	L	DNA topoisomerase VI, subunit A	1104	Protein	ref WP_004056801.1	366	1	6	19	366	1101	630 bits (1624)	0	296/361 (82%)
CCAB_102956	CCAB_102956	Contig_037031:1258-3657	66.7462	1.0366	2.05139	7.96123e-06	0.00015531	30.0483	55.9628	41.5585	88.3401	98.1872	86.3805		Archaea	Archaea (phylum)	Archaea (class)	Archaea (order)	Archaea (family)	Archaea (genus)	halophilic archaeon DL31	halophilic archaeon DL31	MTSFQTELGGEAGVAEELAESQRAISIAEFFEKNKHMLGFDSGARGLVTAVKEAVDNALDATEEAGHLPDIYIEIREVGDYYRLVVEDNGPGITREQVPKVFGKLLYGSRFHKREQNRGQQGIGISAAVLYSQLTSGKAAKITSRTQGDDRARYFELIVDTDENEPEVRAEKETTWDRSHGTRIELEMEANMRARSALHDYVAQTAVVNPHARIELREPGLDDPLKFERATDQLPAETEEIRPHPHGVELGQLLKLIDATDSYSVSGFLQEEFTRVGAKTARNVLNAFRDRHYGREMSWGHPQADETDLEVAVRDAVANKTSEATAAFAAGVADRLRSADRAAHGDVARAVDEAANEIEDAHKETFGTTVRENAVVAAWSALTDSDRLRADCHRLVDEA…	5	GO:0005524|GO:0003677|GO:0003918|GO:0006265|GO:0006268	F:ATP binding|F:DNA binding|F:DNA topoisomerase type II (ATP-hydrolyzing) activity|P:DNA topological change|P:DNA unwinding involved in DNA replication	0				2	PF02518|PF09239	HATPase_c|Topo-VIb_trans	0				2400	Protein	ref WP_006113651.1	815	1	1	1	813	2385	1053 bits (2722)	0	550/814 (68%)
CCAB_102958	CCAB_102958	Contig_037031:3899-5821	206.075	1.347	2.54383	3.45221e-13	2.74684e-11	93.579	135.91	110.823	242.052	366.566	287.524		Archaea	Archaea (phylum)	Archaea (class)	Archaea (order)	Archaea (family)	Archaea (genus)	halophilic archaeon DL31	halophilic archaeon DL31	MPDGNEYAAGQIQVMEGLQAVRKRPAMYIGSTDARGLHHLVYEVVDNSIDEALAGYCDEIKVRLDEDGSVTVTDDGRGIPVDTHEEYDRPAVEVIMTVLHAGGKFDKQSYQVSGGLHGVGVSVVNALSKWLEVEVRRDGAVWSHRFDHGEPVEDTFERVRDLRPDEETGTSITFWPDPEIFNHIEFTTETLDSRLRELAFLNPGVEITLTDARSEEANERVHKYDGGIREFVAFLNETKTPLHDDVVFFETENRDVSVEVAMQATDELQGSLHAFANNINTREGGTHLTGFKTALTRVVNDYAASNGLMADLDGNLRGKDVREGLTAVVSVKHPDPQFEGQTKTKLGNSEVRGIVESAVHQHLGTYFEEHPDTARTIISKAVEAAKARKAAKKAEELTR…	8	GO:0005694|GO:0005737|GO:0005524|GO:0003677|GO:0003918|GO:0000287|GO:0006265|GO:0006261	C:chromosome|C:cytoplasm|F:ATP binding|F:DNA binding|F:DNA topoisomerase type II (ATP-hydrolyzing) activity|F:magnesium ion binding|P:DNA topological change|P:DNA-dependent DNA replication	0				4	PF00204|PF00986|PF02518|PF01751	DNA_gyraseB|DNA_gyraseB_C|HATPase_c|Toprim	0				1923	Protein	ref WP_007273637.1	639	1	1	1	639	1920	977 bits (2525)	0	513/641 (80%)
CCAB_102959	CCAB_102959	Contig_037031:6399-7619	139.034	1.8534	3.61351	4.44356e-21	9.25502e-19	57.5211	65.7341	49.6393	209.366	269.313	182.633		Archaea	Archaea (phylum)	Archaea (class)	Archaea (order)	Archaea (family)	Archaea (genus)	halophilic archaeon DL31	halophilic archaeon DL31	VVGLQLVDLPVVGETEQVVVGVRDKHRRHPVALLQVGTNDAFTAAVLRGELRERHALDVVRLAHHDDVVALFDQVLAGHFVGTRDERRPAVVGVLCLCVEQFLADDTHQDVLVAEDRLEFLNARSNVLVLRLNTLNLHRGQRAKLHRDNVFGLSLGEVVGCLERYHRRVAVLRVSDCLDNILGTVERFQPPLKDVSAVLALCELVLRAPAHYLATVVEIDLKCLFEVQHAWLAVDEREGDDTERRLEVAVEQLVLDYIRLCAPFEFDHDANPVAVGLVAQVTNAVYLPLVHVVGDALDQPRFVCLIGEFGDDDAVVSHLVVRADADPPAPSFEGVENPLGTDDCRAGRKVRPLHRTRRASAALKQVVGVDEVHDVEVWVVDQRHRGVDYLSEIVRRDIR…	7	GO:0005694|GO:0005737|GO:0005524|GO:0003677|GO:0003918|GO:0006265|GO:0006261	C:chromosome|C:cytoplasm|F:ATP binding|F:DNA binding|F:DNA topoisomerase type II (ATP-hydrolyzing) activity|P:DNA topological change|P:DNA-dependent DNA replication	1	K02469	DNA gyrase subunit A [EC:5.99.1.3]		2	PF03989|PF00521	DNA_gyraseA_C|DNA_topoisoIV	1	COG0188	L	DNA gyrase/topoisomerase IV, subunit A	1221	Protein	ref WP_021061973.1	841	-1	180	1221	575	1	539 bits (1389)	0	274/409 (67%)
CCAB_102960	CCAB_102960	Contig_037032:6-935	17.0643	1.36721	2.57971	0.000169362	0.00214615	12.0193	7.99469	4.61761	25.6186	29.9237	22.2121		Archaea	Euryarchaeota	Halobacteria	Halobacteriales	Haloarculaceae	Halomicrobium	Halomicrobium mukohataei	Halomicrobium mukohataei DSM 12286	MDAIALRGVTKQFGDVTAVDGLDLAVPEGEVFGFLGPNGAGKSTTINMLLDFVRPTTGTVKVLGRNAQAESVAVRQRTGVLPEGFDVYDRLTGRTHVEFAMESKDVDGDPDRLLERTGIADAADRKAGGYSKGMRQRLALAMALVGEPKLLILDEPSSGLDPSGAKEMREIVRAEAERGATVFFSSHVLGQVEAVCDRVGILREGSLVAEDSIADLRDAVDGGERLVVNVAGSADAVDLSGVSALSGVSSADAVDGEIVVSCDADAKPAVVDAVEGAGVAVKNFRTEEASLEDLFLAYTEGDEPQEVRA	4	GO:0005524|GO:0016887|GO:0046677|GO:0006810	F:ATP binding|F:ATPase activity|P:response to antibiotic|P:transport	0				1	PF00005	ABC_tran	0				930	Protein	gb ESS06413.1	323	1	20	16	322	924	431 bits (1107)	8e-148	255/303 (84%)
CCAB_102961	CCAB_102961	Contig_037032:1965-4310	22.7828	0.925494	1.89933	0.0040572	0.0293523	11.1608	15.1011	18.4704	25.6186	31.794	34.5522		Archaea	Euryarchaeota	Halobacteria	Halobacteriales	Haloarculaceae	Halomicrobium	Halomicrobium mukohataei	Halomicrobium mukohataei DSM 12286	VEYPGYRRPVGGKTGLLAGSREVQTLGAPVISMSEAEGENPYLRDPPTEFYPVNELDEATAAEQAARLREAIREHDYRYYVEADPVIGDRAYDALFARLKELEDRFDLDTVDSPTQRVGGEPLDELESVQHVVPMLSIGQSGEADEVYEWDERVRGDIGEGQYVCEPKFDGLSVEVIYRDGVYSRAATRGDGERGDDVTAQVGTIASIPRRLRGNYPPFLAVRGEVYLPRDGFVALNRDREARGEEPFANPRNAAAGTLRQLDPSVAARRPLDCFFYDVLAASADPNADPGDAFEVGAGGVGVDGVPETQWGELTALQDWGLRTDRNHVERVGDIEHAVDYRDRLLTRRDDLNYEIDGAVVKVDPREACAELGTTSREVRWAFAYKFPARTEETTVRDV…	5	GO:0003677|GO:0003911|GO:0046872|GO:0006281|GO:0006260	F:DNA binding|F:DNA ligase (NAD+) activity|F:metal ion binding|P:DNA repair|P:DNA replication	1	K01972	DNA ligase (NAD+) [EC:6.5.1.2]	ko03030; DNA replication | ko03410; Base excision repair | ko03420; Nucleotide excision repair | ko03430; Mismatch repair	3	PF00533|PF01653|PF03120	BRCT|DNA_ligase_aden|DNA_ligase_OB	1	COG0272	L	NAD-dependent DNA ligase	2346	Protein	ref WP_023393290.1	720	1	18	106	710	2340	717 bits (1851)	0	457/749 (61%)
CCAB_102983	CCAB_102983	Contig_037040:69-443	26.1754	1.22006	2.32957	0.000155659	0.0020115	14.5949	13.3245	16.1616	52.1206	37.4047	23.4461		Archaea	Euryarchaeota	Methanopyri	Methanopyrales	Methanopyraceae	Methanopyrus	Methanopyrus kandleri	Methanopyrus kandleri AV19	MPEDLTESVSGSTELVFPDDAPGRYELRERSVYDSEEVRAELGGDVPKYGSWIPVETVTGQEAWLTAPSQLRKELVDREIRTGEQFEIVTMRKDGSEQSDPYRVEIDLPEREAVPENQSSLSET	0			0				0			0				375	Protein	ref WP_041521698.1	111	1	33	25	111	249	37.0 bits (84)	0.86	24/79 (30%)
CCAB_102984	CCAB_102984	Contig_037040:648-971	28.3196	1.29584	2.4552	2.56032e-05	0.000429304	12.8778	13.3245	19.6248	44.17	31.794	48.1263		Archaea	Euryarchaeota	Methanopyri	Methanopyrales	Methanopyraceae	Methanopyrus	Methanopyrus kandleri	Methanopyrus kandleri AV19	MGTTTARIEEQDYETIRDISEQVDVSVPEVLSEVLDRVDLEQILEEARDGYVGRCPECGAGIPQSNVSSYLLSNRVEAVCPEAERDDDVHVNQPRGKYDVTELEPDE	0			0				0			0				324	Protein	ref WP_006302679.1	144	1	80	115	126	255	36.2 bits (82)	2.4	18/47 (38%)
CCAB_103004	CCAB_103004	Contig_037050:71-937	511.235	-0.740427	-1.67067	7.00782e-07	1.78922e-05	756.359	627.139	542.569	405.481	338.512	397.35		Bacteria	Proteobacteria	Deltaproteobacteria	Desulfuromonadales	Geobacteraceae	Geobacter	Geobacter sulfurreducens	Geobacter sulfurreducens KN400	MKQRPWLFLLPALLLVSISAFIPLMTVMNYSQLTLLPGTQPYFAGLENFVAILQDPAFQGALGRQFLFSFLVLITEIPLGLALALCMPKDGPGVGASLVLLGIPLLIPWNVVGIIWRVFTRSDIGVLPEVFEWFGATYNVSQFTGDAWWTVLAMDIWHWTPLVVLICYAGLQAIPEEFYMAAKIDRASPWKTFRYVTLPNLRGVLIIAVLLRLMDSFKIYAEPFVLTGGGPGSATTFLSTYTSRMAIGGFQMGRGAATSLIYFFIVILLSFVVYIIMLNLGQGAGNDS	3	GO:0016021|GO:0005886|GO:0006810	C:integral component of membrane|C:plasma membrane|P:transport	1	K02025	multiple sugar transport system permease protein		1	PF00528	BPD_transp_1	0				867	Protein	ref WP_011404218.1	288	1	1	1	288	864	506 bits (1304)	1e-178	259/288 (90%)
CCAB_103019	CCAB_103019	Contig_037061:364-1620	456.787	0.961901	1.94787	8.98626e-11	5.02391e-09	312.502	294.915	311.688	573.327	518.99	729.298		Bacteria	Armatimonadetes	Chthonomonadetes	Chthonomonadales	Chthonomonadaceae	Chthonomonas	Chthonomonas calidirosea	Chthonomonas calidirosea T49	MKRFAVCALAFVLVSCASSASLSSEDAKERYPKASEDASVVLSMISNVTETTFYVDSTRIATGQRVKALINNDPHTIIANPDGYRPKETYIQPPYLEESPLRFTFMIGDKVEEPEQISDRQSEAIKSRDSSQVTKAQKDSPPLLDTAVPKTSTERPDDVAVIIGIREYKNPDVPSVDYAVRDARTMKKYLVRTLGFQEENIIYAENADAATMTRIFGTTDDPRGQLYDWVKPGESSVFVYYSGHGAPNPETETAYFVPSNTNPNYLSQNGYPVNQLYENLGALPTESVTVVLEACFSGVSESGAVIRDISPAVLSVENPVMGMEDGLAFTAGAANQVSTWYNEKQHGLFTYYFLKGLRGNADANDDRAVTAREMETYLTEKVPYRAQRMHSRKQTPQVI…	0			0				2	PF12894|PF00400	ANAPC4_WD40|WD40	1	COG4249	R	Uncharacterized protein, contains caspase domain	1257	Protein	ref WP_020527491.1	458	1	135	268	458	1230	311 bits (797)	2e-97	156/325 (48%)
CCAB_10302	CCAB_10302	Contig_003663:257-1306	24.8598	0.945115	1.92534	0.00214578	0.0176314	14.5949	18.6543	15.0072	32.6858	33.6642	34.5522		Archaea	Euryarchaeota	Halobacteria	Natrialbales	Natrialbaceae	Natrialba	Natrialba magadii	Natrialba magadii ATCC 43099	MVDGSGIDVDIDGEASGDDPTAALTADDQMVCWTCGSEIETDQIEATLDQLRELRSDKLDERNEIRTEIQELTDQQSSIREAQREIERAEERLDAVEAEIESTQSRIAELEDWIESKQDEIEVLEDEAESIDVDDYDEALELHREANGIELRIERLKDEIDEIDEEIDEREAAINRREELKAEREELADRLTELRTRVDRIEENAVKEFNEHMTTVLSILEYGNLDRIWIERRETEVREGRRKVMRTKFDLHIVRSSSDGTAYEDTVDHLSESEREVTGLVFALAGYLVHDVYETVPFVLLDSLEAIDSDRIARVVDYFRTHADYLVAALLPEDAAALPDEYAYIESID	0			0				0			0				1050	Protein	ref WP_049908989.1	644	1	311	46	644	1047	417 bits (1071)	3e-137	299/334 (90%)
CCAB_103020	CCAB_103020	Contig_037062:131-1474	14.7666	1.03051	2.04275	0.00615722	0.04046	6.86819	7.99469	11.544	14.1344	23.3779	24.6801		Bacteria	Bacteroidetes	Bacteroidetes (class)	Bacteroidetes Order II. Incertae sedis	Rhodothermaceae	Salinibacter	Salinibacter ruber	Salinibacter ruber M8	MSFRNLCFSSVPMRFLSSLLALLLVLSPAFGQKTPGRQGTFAITNAQIVTVTNGTIETGTIVVRDDTIAAVGTNVVIPDDAEIIDATDHHVYPGLIDSGTRLGLVEVGSLDETQDDSEIGDLTPQMRALTAVNPNSVNIPVTRVSGVTTVITEPSGGLLPGTAALIDLHGYTPTQMLHGGVEMIVLDFPSTGRRGPWDRRSEEEIEKAAQEAMEKLNDVWDRAELYARIDSARAADDAPQMPEYTPAMDALVPVVRGAMSLMIKASAAADITSALEWAEERGVRDQMVLSGVQDGWRVADDIAEAGVPVLTGPVLSIPSRESDRYDKAYANAGLMHEAGVTLALRSGEAENVRNLPFHAGFAAAYGLGKEEALRAVTIVPAQIFGVDDRLGSIEVGKQA…	0			0				0			0				1344	Protein	ref WP_011404646.1	447	1	31	94	447	1341	528 bits (1359)	0	262/417 (63%)
CCAB_103087	CCAB_103087	Contig_037083:1530-1958	98.1434	-0.856593	-1.81076	1.38134e-05	0.000252437	106.457	138.575	137.374	64.4883	65.4581	76.5084		Bacteria	Bacteroidetes	Bacteroidetes (class)	Bacteroidetes Order II. Incertae sedis	Rhodothermaceae	Salinibacter	Salinibacter ruber	Salinibacter ruber M8	MILLVLNGPNLNLLGTREPETYGTTTLADIEADLTEAFPEVAFRFAQENSEGALIDHLHAAHEDEVDGVVFNPGGYTHTSVALRDAVAAIDPPVVEVHLSNVHAREDFRRTSRIAPACVGQMSGFGADGYRLAVRFFVMREE	3	GO:0003855|GO:0009073|GO:0009423	F:3-dehydroquinate dehydratase activity|P:aromatic amino acid family biosynthetic process|P:chorismate biosynthetic process	1	K03786	3-dehydroquinate dehydratase II [EC:4.2.1.10]	ko00400; Phenylalanine, tyrosine and tryptophan biosynthesis | ko01100; Metabolic pathways | ko01110; Biosynthesis of secondary metabolites | ko01130; Biosynthesis of antibiotics | ko01230; Biosynthesis of amino acids	1	PF01220	DHquinase_II	1	COG0757	E	3-dehydroquinate dehydratase	429	Protein	ref WP_011403270.1	142	1	17	49	141	423	231 bits (590)	6e-75	114/125 (91%)
CCAB_103103	CCAB_103103	Contig_037092:4979-6166	238.392	-0.640324	-1.55868	3.35604e-05	0.000539518	270.435	285.144	318.615	163.429	180.477	212.249		Bacteria	candidate division NC10	candidate division NC10 (class)	candidate division NC10 (order)	candidate division NC10 (family)	Candidatus Methylomirabilis	Candidatus Methylomirabilis oxyfera	Candidatus Methylomirabilis oxyfera	VSGFWRISNESFLEDTDVISNLKLRASYGVTGNSDIGNFQSRQQFSGSGEYNGTPGIRPTALGNPSLTWEEKVSTNVGLDYGFFGGRITGSVDVFRDDREELLLFRDLSLDSGFGSYLDNVGEIRVEGLDFSVSTINLNDWNGLTWETNFNISFQRTEVRSLLPGDDEVTSGGSVYRVGEPAAQLRYTRYAGANPANGRPMYLDANGDLTYVGSDTNNEKLIGNLQPDFYGGFGNTISYKGFQVSAFFQYDYGRKTLNNDRFFADVGYFPYNKAERLVDNRWKEPGDVTESPAAFGSFLAGGLDTYADGTDPGIFTTRFVENASYIRLKEVKVSYTLPKSLTETVGSLRNVTVFVQGSNLATWTNYTGPDPELVGTGLGNYPQARTLTAGLDLGL	12	GO:0009279|GO:0005615|GO:0016021|GO:0019867|GO:0004181|GO:0004872|GO:0004185|GO:2001070|GO:0006518|GO:0016485|GO:0005983|GO:0006810	C:cell outer membrane|C:extracellular space|C:integral component of membrane|C:outer membrane|F:metallocarboxypeptidase activity|F:receptor activity|F:serine-type carboxypeptidase activity|F:starch binding|P:peptide metabolic process|P:protein processing|P:starch catabolic process|P:transport	1	K02014	iron complex outermembrane recepter protein		1	PF07715	Plug	0				1188	Protein	ref WP_011404908.1	1021	1	627	1	1021	1185	741 bits (1913)	0	388/395 (98%)
CCAB_103104	CCAB_103104	Contig_037092:3349-4869	315.184	-0.589554	-1.50478	3.29018e-05	0.000530135	350.277	373.086	416.739	254.419	230.039	266.545		Bacteria	candidate division NC10	candidate division NC10 (class)	candidate division NC10 (order)	candidate division NC10 (family)	Candidatus Methylomirabilis	Candidatus Methylomirabilis oxyfera	Candidatus Methylomirabilis oxyfera	MQLPNSHGPTIRKFMHDFFLKRFIGVLSVAILAFGLSACDQADLDEAQPTNSISLQQTIESKAGFEGLVTSMYDRLQGSGLYGQQYMLVPDALADNVKLRPGATSNRYPGFVSNGRFEHLGGYGAYFSTINEANNIIEDIGSLSLDRDPSVAQDIRDRIRGEALFLRGMAYFDLARVYGYTPGQEVGGFSLGVPLRTEPTRSPGAADEKPRAPNTAVFSRAAADIRSSGYLLEGNSNAKSPPQRATAAAAFGLLSRVELYRQNWEKADSAATAALGLTSAEVVDATSTSFQDEWEASSYPGSVFELSMTTGTDGAATNSNQALQSLTDGGRSDGTGAFAYEVLPSDDVKSIFASDDARTDLFAPDSLGNTYLEKYTGTIGNFTDRIPLLRVAELYLNRA…	4	GO:0009279|GO:0030247|GO:0085030|GO:2000899	C:cell outer membrane|F:polysaccharide binding|P:mutualism|P:xyloglucan catabolic process	0				1	PF07980	SusD	0				1521	Protein	ref WP_011404907.1	527	1	22	1	527	1518	944 bits (2440)	0	500/506 (99%)
CCAB_103107	CCAB_103107	Contig_037092:2705-3244	156.478	-0.720283	-1.6475	2.40155e-05	0.000408322	194.885	175.883	217.028	125.443	100.993	124.635		Bacteria	candidate division NC10	candidate division NC10 (class)	candidate division NC10 (order)	candidate division NC10 (family)	Candidatus Methylomirabilis	Candidatus Methylomirabilis oxyfera	Candidatus Methylomirabilis oxyfera	MKKIYYTPLALTVASVLILTGCFDEVSGPYDGPDRVGFSQYQQTGEFGATVPDGPNTSVSVPVQLIGPQRGESFSVGVSVQKDTAFRERQVPQGDGTDTTVVDVRANPTTAEPGEYTVPSEVSFPQDTSNVTFEVEIGDALPNSDPDTTERVTLRLEPNPDSDIEVAENFRYFEVTVTN	0			0				0			0				540	Protein	emb CBH25325.1	179	1	1	1	179	537	341 bits (875)	6e-117	172/179 (96%)
CCAB_103147	CCAB_103147	Contig_037105:43-1179	50.0694	-0.806965	-1.74953	0.00155638	0.013663	54.087	71.9522	69.2641	47.7036	32.7291	24.6801		Bacteria	Proteobacteria	Gammaproteobacteria	Alteromonadales	Alteromonadaceae	Marinobacter	Marinobacter hydrocarbonoclasticus	Marinobacter aquaeolei VT8	MQQRIQTSNIKGIEDLQSDLVTQKPQLVVDVDRDKAQRLGFSTQRVASELRTALFGKEIDQFQAGEDEYEIRLKLADEFRYNVSALLNHTISVRRGGSVQQVPISAVADMDYGTTYGSIERKDLDRVITLSSNVKEDYNANAINDQIKELLQDFKMPSGYQYKFAGEQEEQAESSSFLLRAMLIAVFTILLILVSQFNSLLKPVIIIISVLFSTIGVFLGLVVFNLQFVVVMTGIGIISLAGIVVNNAIVLIDYIDLTRERRRQELGLAAHESLPLPDYREAVVYGGKVRLRPVLLTALTTVLGLIPLAIGLNIDFYGLLASFSPDIYWGGNNALFWGPMAYTVIMGLIFATFLTLVIVPVMYVVVQRLLELVSDTPR	3	GO:0016020|GO:0005215|GO:0009877	C:membrane|F:transporter activity|P:nodulation	1	K03296	hydrophobic/amphiphilic exporter-1 (mainly G- bacteria), HAE1 family		1	PF00873	ACR_tran	0				1137	Protein	ref WP_038031379.1	1146	1	771	7	1138	1107	439 bits (1128)	7e-140	239/368 (65%)
CCAB_103159	CCAB_103159	Contig_037107:4073-4306	24.0092	-1.38596	-2.61346	2.60115e-05	0.000435633	39.4921	30.2022	39.2497	16.7846	12.1565	6.17003		Archaea	Euryarchaeota	Halobacteria	Haloferacales	Haloferacaceae	Haloquadratum	Haloquadratum walsbyi	Haloquadratum walsbyi DSM 16790	MGVANIVHAYAPLVIYVGGAVALNNPDTVLQPIRERMDEMVMSNVPEIKLTTLGDEVVVRGALASALTAGTGDRSQM	0			0				0			0				234	Protein	ref WP_021052820.1	322	1	246	1	322	231	129 bits (324)	6e-34	77/77 (100%)
CCAB_103178	CCAB_103178	Contig_037117:418-1809	199.903	0.591698	1.50702	0.000163483	0.00209307	181.148	141.24	152.381	244.702	231.909	248.035		Bacteria	Bacteroidetes	Bacteroidetes (class)	Bacteroidetes Order II. Incertae sedis	Rhodothermaceae	Salinibacter	Salinibacter ruber	Salinibacter ruber DSM 13855	MPFDDHLRPETSALYTDLYQLTMLQAYWREGMDDAPAVFDLFVRRLQGRNYLLACGLEQALEFLETLSFSEAALDYLHDQEQFDDAFLDWLSGFEFTGDVYAVPEGTPVFADEPIVEVVAPIGEAQLVETFLLNQITFQTAIASKACRVVDAARRDDADRLVADFGMRRMQGTDAAMKGARAALIAGADATSNVAAGQAYDAPITGTMAHSYVEAHDSELDALRAFAEQYPETVLLVDTYDTLDGVRKVIDLVTDPELDIEVGGIRLDSGDLAALAQQSRRLLDEAGLHDVLILASGGLDEYAIAELLDRGAPLDGFGVGTKMGTSADHPALDSAYKLSGYAGEPRMKLSTEKSNLPGRKQVVRQYENGMAVRDVIATDTEQVSGAPLLERVMANGQRT…	5	GO:0016874|GO:0004516|GO:0004514|GO:0009435|GO:0019358	F:ligase activity|F:nicotinate phosphoribosyltransferase activity|F:nicotinate-nucleotide diphosphorylase (carboxylating) activity|P:NAD biosynthetic process|P:nicotinate nucleotide salvage	1	K00763	nicotinate phosphoribosyltransferase [EC:6.3.4.21]	ko00760; Nicotinate and nicotinamide metabolism | ko01100; Metabolic pathways	1	PF04095	NAPRTase	0				1392	Protein	ref WP_011403127.1	462	1	1	1	450	1353	595 bits (1533)	0	353/451 (78%)
CCAB_1032	CCAB_1032	Contig_000404:151-435	57.8058	0.782286	1.71985	0.000569057	0.00591021	39.4921	40.8618	45.0217	80.3895	68.2635	72.8064		Bacteria	Bacteroidetes	Bacteroidetes (class)	Bacteroidetes Order II. Incertae sedis	Rhodothermaceae	Salinibacter	Salinibacter ruber	Salinibacter ruber DSM 13855	MSLYDLHNAKLNEMDGEGFAYSEKTVYGKAYKGVFFGEDEEEIEKLADDEDDATFEGILYDRSREREKSFSVEVTDVISTPSGERADFVATEKP	0			0				0			0				285	Protein	ref WP_011404867.1	94	1	1	1	94	282	173 bits (438)	2e-53	84/94 (89%)
CCAB_103232	CCAB_103232	Contig_037142:341-3898	83.6948	-0.753351	-1.6857	0.000157461	0.00203231	103.881	113.702	100.433	65.3717	60.7826	57.9983		Bacteria	Actinobacteria	Coriobacteriia	Eggerthellales	Eggerthellaceae	Eggerthella	Eggerthella lenta	Eggerthella lenta DSM 2243	MRRVTLADAAFGTAVVIGTLAALWLASVAVEAGLWLGTTPRTALAVVVGGATLGLCARYLARPVGRLLGLVSSPPDEAIARTIGDAYPEVSDRLLNLLQLAEGRSSHAPAPLVDHAVQRLAEDVESVPFEDVEDFDRARSAFRLASLPVVGVLAFVLVAPSTFFGASERLLAPQTHFQKPAPFQLAVQPGNVRLVKGDSLQITANASGAAPERVTVAMQARGEQRVETVSVAADSGGVFRHTIAGVREPLRYRVEADPVRTAWYDAEVMARPLVRTLRVTATPPRYTGLPERTLDANVGNVTGLPGTQVSVSAALGGPSVDRAALVFDDGERRVPLDVSEGTATGTFTLREEGTYAIELTSTQGVSNRDPIRYDVSLRADAQPSASFLAPEPEATVDDD…	0			0				0			0				3558	Protein	ref WP_011404554.1	1242	1	118	163	852	2394	646 bits (1666)	0	359/744 (48%)
CCAB_103246	CCAB_103246	Contig_037151:44-466	182.618	0.745977	1.67711	2.53059e-05	0.000425715	139.081	113.702	153.535	279.155	202.92	207.313		Archaea	Euryarchaeota	Halobacteria	Haloferacales	Halorubraceae	Halorubrum	Halorubrum lacusprofundi	Halorubrum lacusprofundi ATCC 49239	MGLLVVGTFAAVARIGSKRTAPGTDDAVDRYTAVTHALRDLARTPAVWSIAFVVLALGVGGLAVLAVGNFDLVEGLSGSLFAVVYGVVGLLLVGFVFAGAYFGARGRGLGNAHGIAAGSFAAGLAFLVLVVGQLIVGVIG	0			0				0			0				423	Protein	gb ESS04851.1	151	1	12	1	90	237	79.7 bits (195)	9e-16	50/79 (63%)
CCAB_103247	CCAB_103247	Contig_037151:523-723	92.8728	0.786857	1.72531	0.000213687	0.00260527	73.833	62.1809	65.8009	148.411	120.63	86.3805		Archaea	Euryarchaeota	Halobacteria	Haloferacales	Halorubraceae	Halorubrum	Halorubrum lacusprofundi	Halorubrum lacusprofundi ATCC 49239	MPDAATFRDSTQIRVPAHALNGLRDALEARCTVTIVEDGSHRRIVGSPTAIKTASAFLTRHGVSIA	0			0				0			0				201	Protein	gb ESS04850.1	66	1	1	1	66	198	89.0 bits (219)	4e-21	46/66 (70%)
CCAB_103307	CCAB_103307	Contig_037166:2015-2704	65.7741	0.590266	1.50552	0.00750987	0.0471186	41.2091	55.0745	60.0289	84.8065	79.4849	74.0404		Archaea	Euryarchaeota	Halobacteria	Halobacteriales	Haloarculaceae	Haloarcula	Haloarcula marismortui	Haloarcula marismortui ATCC 43049	VSFTTATIERISRISPDCKQYTIALTEGEFTGETGQHTVLRTEAGTKPYSVLAVDAERITLMIRAYGTDGVADYMAAQSVGETVEVDPALRGNLTLERTDTPAVFIGTGTGITPVIGLLHEYVTSGGPQAVFMFGEKTQEQLLYKSLLEQYELVHPVETRVSLSREDWHGHTGYIQEQLPDVSDTVGTDAEYYVCGVPAAVVATKEKLGELGVPSDRVHTEGWEDAQVA	4	GO:0005789|GO:0016021|GO:0005741|GO:0004128	C:endoplasmic reticulum membrane|C:integral component of membrane|C:mitochondrial outer membrane|F:cytochrome-b5 reductase activity, acting on NAD(P)H	0				2	PF00970|PF00175	FAD_binding_6|NAD_binding_1	0				690	Protein	gb ESS03332.1	229	1	1	1	229	687	380 bits (977)	7e-131	197/229 (86%)
CCAB_103328	CCAB_103328	Contig_037176:4755-6794	205.705	0.680018	1.60216	9.31016e-06	0.000178189	158.827	172.33	138.528	247.352	254.352	262.843		Archaea	Euryarchaeota	Halobacteria	Halobacteriales	Haloarculaceae	Haloarcula	Haloarcula hispanica	Haloarcula hispanica ATCC 33960	VTLRPAETVGVRTGIDFGRPRSPARVRGVYTTDGLRNYKVFRMSQERSYGADQIQVLEGLEAVQKRPAMYIGSTDTRGLHHLVYEVVDNSIDEALAGYCDTIEVTVHNDGSVSVTDDGRGIPVDTHREYDRPALEVIMTVLHAGGKFDNKSYQVSGGLHGVGVSVVNALSQWLQVEVKRDGFVYRHRFDHGEPEGDIEEVRPMKEGEETGTSIQFWPDTDIFETNEFVFSTLESRLRELAFLNPGVEIALIDERDDAESRFQYDGGIREFVGYLNETRTPLHDEVVYVNGEEDDIQVEIAMQATDGVQGSIHAFANNINTREGGTHLTGFKTALTRVINDYASSHGLGSDVDGNLKGEDIREGLTAVISIKHPDPQFEGQTKTKLGNSEVRGIVESLMH…	9	GO:0005694|GO:0005737|GO:0005524|GO:0003677|GO:0003918|GO:0000287|GO:0006265|GO:0006261|GO:0046677	C:chromosome|C:cytoplasm|F:ATP binding|F:DNA binding|F:DNA topoisomerase type II (ATP-hydrolyzing) activity|F:magnesium ion binding|P:DNA topological change|P:DNA-dependent DNA replication|P:response to antibiotic	0				4	PF00204|PF00986|PF02518|PF01751	DNA_gyraseB|DNA_gyraseB_C|HATPase_c|Toprim	1	COG0187	L	DNA gyrase/topoisomerase IV, subunit B	2040	Protein	ref WP_049980497.1	645	1	1	127	645	2037	970 bits (2508)	0	500/645 (78%)
CCAB_103329	CCAB_103329	Contig_037176:2248-4758	246.785	0.903726	1.87089	2.08643e-09	9.08304e-08	162.261	169.665	180.087	323.325	359.085	286.29		Archaea	Euryarchaeota	Halobacteria	Halobacteriales	Haloarculaceae	Haloarcula	Haloarcula hispanica	Haloarcula hispanica ATCC 33960	MSTDDVSDSQTGVAHEVRNVRIEDEMEQSYIDYAMSVIVGRALPSARDGLKPVQRRILYAMHDMGVTSNAGHRKSSNVVGEVMGNYHPHGDQSIYDALARMAQEFSLRYPLVDGQGNFGSVDGDPPAAMRYTEARMASLAEEILADIGEDTVDFAANYDDRLTEPEVLPAKLPNLLVNGASGIAVGMSTNIPPHNLREVVDAAIHLIDNPDCSVSDLIVGPNDEGYVQGPDFPTGANIVGRQGIHDAYASGRGKLRVRAEIDVEERDRGGDRIVVSELPYQENKARRIERIADDVNEGKIEGISDIRDESDRDGVRVVIDLKRGANTGVVRNKLLESHLERTFSVLSLALVDGQPRVLSLKELLEEYVDHRKAVVRRRSQYRLDEAEDRAHILKGRLKA…	8	GO:0005694|GO:0005737|GO:0005524|GO:0003677|GO:0003918|GO:0006265|GO:0006261|GO:0046677	C:chromosome|C:cytoplasm|F:ATP binding|F:DNA binding|F:DNA topoisomerase type II (ATP-hydrolyzing) activity|P:DNA topological change|P:DNA-dependent DNA replication|P:response to antibiotic	0				2	PF03989|PF00521	DNA_gyraseA_C|DNA_topoisoIV	0				2511	Protein	ref WP_004593129.1	814	1	1	1	797	2427	1088 bits (2814)	0	557/809 (69%)
CCAB_103344	CCAB_103344	Contig_037181:1398-2261	72.3627	0.964181	1.95096	1.54272e-05	0.000278575	39.4921	54.1863	50.7937	106.892	107.538	75.2744		Bacteria	Bacteroidetes	Bacteroidetes (class)	Bacteroidetes Order II. Incertae sedis	Rhodothermaceae	Salinibacter	Salinibacter ruber	Salinibacter ruber DSM 13855	VKDTDSFRFLPNDIRSTMAYDVDDFQEDVIGASEDTPVLVDFWAPWCGPCRQLSPVLESLAEEQDEWRLVKVNVDEKKEAAQAYGVRGIPAVKLFVDGEVAAEFTGAKPEHAIRSWLEDNMPSESKSRLEEARQALDDGDRREAEQLLWPVLEDDPDHDEAQVLMARALAFKDPTRAQALAEAAEVADPTLRQVRDAVQTLTRLLEWDDDPADLPEGDGRADYRAGIEALADQDFDTALDHFIDVVRTNRDYDDDGARRACIALFTLLGEKHPTTQAHRRTFDMALY	4	GO:0005623|GO:0015035|GO:0045454|GO:0006662	C:cell|F:protein disulfide oxidoreductase activity|P:cell redox homeostasis|P:glycerol ether metabolic process	0				1	PF00085	Thioredoxin	0				864	Protein	ref WP_013062459.1	270	1	1	52	270	861	389 bits (998)	2e-132	193/270 (71%)
CCAB_103417	CCAB_103417	Contig_037214:354-1589	181.25	-0.86694	-1.82379	4.25925e-07	1.14757e-05	237.811	240.729	226.263	116.609	105.668	160.421		Archaea	Euryarchaeota	Halobacteria	Haloferacales	Haloferacaceae	Haloquadratum	Haloquadratum walsbyi	Haloquadratum walsbyi C23	MSRESDQSSISAAENNHLSRITDPVFAINTDFEITYANPTMEVVFGSNRLTGRSLTDIVASGQENRLYIACETASKYQNTIQIQTSSHALVDPDISSIAVTDIPDTAYHARIFPSETGVTVYLFGYMNSTSTDTNANINTSTSTSTSTTESSQQESSTGATHERDHLVFMNQIIRHDLLNGLNVISARADILSEFVESVGESHLETVNSRVNEMVTLLEVMRSITDIKVEDNTHSHSPQSLQKAVQTAIDALDTRYRERITVSGSVPDVTVQADEHLSKVFSNLFASILRGEDGVSTAESAITINAYTQNDPNQLEAPLQTDVHNNSVDHDQDDSIATTAVITITSSKGSISIKAQQHLTATDINNLASPDDGFGLYLVGRLIDSYDGSVLVNQESENK…	0			0				0			0				1236	Protein	ref WP_014556395.1	411	1	1	1	411	1233	696 bits (1796)	0	400/411 (97%)
CCAB_103457	CCAB_103457	Contig_037227:175-819	27.8543	-0.829135	-1.77662	0.00627223	0.0410507	30.0483	45.3033	33.4776	16.7846	16.8321	24.6801		Bacteria	Bacteroidetes	Bacteroidetes (class)	Bacteroidetes Order II. Incertae sedis	Rhodothermaceae	Salinibacter	Salinibacter ruber	Salinibacter ruber M8	MVSSPRPSSCLTFTFALLLAPLLAPPATAQSDQAEVGRPAPDFTLQAADGDTHRLSDFEGTHVVLEWLNFECPFVAKHYGSGHMQALQQTYTENGVVWLSIVSSAPGKQGYYPPKQMVKEKNKHDGNMTAILMDPDGTVGKTYGATVTPHMYVIGPEGTLLYRGGIDNRPTTDEADIQGATNYVERALDAALSGEDVEPKRAKPYGCTIKYATP	6	GO:0016021|GO:0005886|GO:0016209|GO:0015036|GO:0045454|GO:0017004	C:integral component of membrane|C:plasma membrane|F:antioxidant activity|F:disulfide oxidoreductase activity|P:cell redox homeostasis|P:cytochrome complex assembly	0				1	PF00578	AhpC-TSA	0				645	Protein	ref WP_011405414.1	216	1	32	88	215	639	318 bits (814)	1e-106	147/184 (80%)
CCAB_1035	CCAB_1035	Contig_000406:36-1010	262.626	-0.847386	-1.79924	7.23769e-09	2.88212e-07	325.38	348.213	344.012	202.299	164.58	191.271		Bacteria	Bacteroidetes	Bacteroidetes (class)	Bacteroidetes Order II. Incertae sedis	Rhodothermaceae	Salinibacter	Salinibacter ruber	Salinibacter ruber DSM 13855	MRQLDDKYGLTDDSDKDLDDFIEELKKRGYLKEGEDGETVDITARTERSLRQSALEEVFSDLRKGGMGDHRTPHTGQGDERLPETKDWQFGDDLSNLDVTGTLSNSFKRSGVGDGWHLSEDDFQVHKTDHHASMATVLMIDLSHSMVLYGEDRITPARKVALALSELIMTQYPKDTLDIVAFGNEAWEVDVEDLPYLDVGPYYTNTRAGLRRARDILHRRNSRNQQIFMITDGKPSCHIENGEMYRNAYGLDRKVVNKVLDEATICRREDITITTFMIARDPGLRDFVRELTEANQGRAYYSELDDLGSFLFEDYVRNRRKHVR	0			0				0			0				975	Protein	ref WP_011404921.1	368	1	45	1	367	969	606 bits (1563)	0	299/323 (93%)
CCAB_103549	CCAB_103549	Contig_037262:983-2482	100.755	-0.633447	-1.55127	0.00271901	0.0213466	103.881	144.793	123.521	99.8243	75.7444	56.7643		Bacteria	Bacteroidetes	Bacteroidetes (class)	Bacteroidetes Order II. Incertae sedis	Rhodothermaceae	Salinibacter	Salinibacter ruber	Salinibacter ruber DSM 13855	MEPIEDIDVLSEDEVRQREEKSEDEALDRVKHGYDEAAGDKQVYIETYGCQMNVSDSGVVASVLRESGYGLTREEAEADVVLLNTCAIRENAEQKIRTRLGMLRAKKAERDGELMLGVLGCMAERLREKLLEQEDLVDVVVGPDAYRDLPRLLYEADATGQAAVNVELSKQETYADIEPVRYDSNGVSAYVSIMRGCDNMCTFCVVPFTRGREESRPVTTILSEVAQLAEEGYKEVTLLGQNVNSYHYTDDGTSVSFAELVDRVSRVSPEMRVRYSTSHPKDCTDDLLRVHRERPNVCNYIHLPVQHGNTEVLDRMRRTYTREEYLGLIERARALCPGVSFSTDLIAGFCGETEAHHRDTLSLMREVRYDHAYMFKYSERPQTYAARKYEDDVPEDVKQ…	5	GO:0005737|GO:0051539|GO:0005506|GO:0016740|GO:0006400	C:cytoplasm|F:4 iron, 4 sulfur cluster binding|F:iron ion binding|F:transferase activity|P:tRNA modification	1	K06168	tRNA-2-methylthio-N6-dimethylallyladenosine synthase [EC:2.8.4.3]		3	PF04055|PF01938|PF00919	Radical_SAM|TRAM|UPF0004	1	COG0621	J	tRNA A37 methylthiotransferase MiaB	1500	Protein	ref WP_012844554.1	482	1	1	1	456	1410	661 bits (1706)	0	333/470 (71%)
CCAB_10355	CCAB_10355	Contig_003680:2147-2599	36.5713	0.745446	1.67649	0.006427	0.041828	24.8972	22.2075	33.4776	54.7709	45.8207	38.2542		Bacteria	Actinobacteria	Actinobacteria	Frankiales	Frankiaceae	Frankia	Frankia sp. EAN1pec	Frankia sp. EAN1pec	MTRLRELGESLGGTVLEGLGRAAAQLQEQTPLPADLLEAEDRFLAVFDAPGVEAEDVKVRFENGVLRVQVDRFRGFYDGFEMRLPGRGMSLDGEVALPADAEVDPTASTAAVTETGTLRVELPKVDTDVTHSDTTALNVDEESTADHDEE	1	GO:0009507	C:chloroplast	1	K13993	HSP20 family protein	ko04141; Protein processing in endoplasmic reticulum	1	PF00011	HSP20	1	COG0071	O	Molecular chaperone IbpA, HSP20 family	453	Protein	ref WP_006885749.1	167	1	1	1	132	387	162 bits (411)	3e-47	79/132 (60%)
CCAB_103573	CCAB_103573	Contig_037272:43-255	49.4818	-1.65872	-3.15736	8.08535e-11	4.56833e-09	68.6819	76.3937	85.4257	22.9684	22.4428	20.9781		Archaea	Euryarchaeota	Halobacteria	Haloferacales	Haloferacaceae	Haloquadratum	Haloquadratum walsbyi	Haloquadratum walsbyi C23	MQELTYFSLMILFLITATFHGVNGVYNALINQGLSGTRKKATKLVLGAASIILIVQGVRTAIAWADGIPI	0			0				0			0				213	Protein	ref WP_021052546.1	123	1	54	1	123	210	140 bits (353)	2e-40	70/70 (100%)
CCAB_103574	CCAB_103574	Contig_037272:291-539	180.94	-1.19998	-2.29736	2.86036e-10	1.45899e-08	234.377	284.256	242.424	83.9231	92.5765	148.081		Archaea	Euryarchaeota	Halobacteria	Haloferacales	Haloferacaceae	Haloquadratum	Haloquadratum walsbyi	Haloquadratum walsbyi C23	VVLAVEETLLQPRWWSLRLRFVVGVVCSLVMMVVIVIVIGVHLISQDIVYLCYWLISIGIGVGVDIGYTMILWVPNTDTLLE	0			0				0			0				249	No hit
CCAB_103583	CCAB_103583	Contig_037277:1496-2083	151.884	-0.654163	-1.5737	0.000317307	0.00362227	174.28	179.436	205.483	98.0575	104.733	149.315		Bacteria	Bacteroidetes	Bacteroidetes (class)	Bacteroidetes Order II. Incertae sedis	Rhodothermaceae	Salinibacter	Salinibacter ruber	Salinibacter ruber M8	MTCFSSLAPVRSARHVLIPVLVLLLAACGGTDSSPQPSAEQQQTSEPATAATTAPDTIEVTMKDYAYEPDTLTIPAGQEITLQFTNTGAVEHYFVVGDTMASDNDGFEKNLFRGVSLEKNKPTEGHDDQEAHEEEEDDHPNEFELPPGGSGSITFTLPPEKAGTYRMACFETTGGQKHYEMGMEGALTVSAPSGN	0			0				0			0				588	Protein	emb CBH24713.1	189	1	48	172	186	576	166 bits (419)	1e-47	92/139 (66%)
CCAB_10359	CCAB_10359	Contig_003681:21-542	54.2802	0.769789	1.70502	0.00115708	0.0107413	41.2091	39.9735	36.9409	70.6721	81.3551	55.5303		Archaea	Euryarchaeota	Halobacteria	Natrialbales	Natrialbaceae	Salinarchaeum	Salinarchaeum sp. Harcht-Bsk1	Salinarchaeum sp. Harcht-Bsk1	VCLFAMLEAARRVEDPAVTIHFAATVQEEVGLRGAHALGVDIDPDLAIALDVTVANDVPQIGEPADAVTEVGEGAAIKLKDSSVITSPKVHRRLTAVATERDIPHQHEVLPAGGTDTAGFQNSHGAKPVGAISIPTRYLHTVTETAAVDDVVATIDLLTGFLETETGEHDYTL	3	GO:0004177|GO:0046872|GO:0008237	F:aminopeptidase activity|F:metal ion binding|F:metallopeptidase activity	1	K01179	endoglucanase [EC:3.2.1.4]	ko00500; Starch and sucrose metabolism | ko01100; Metabolic pathways	1	PF05343	Peptidase_M42	1	COG1363	EG	Putative aminopeptidase FrvX	522	Protein	ref WP_050033059.1	350	1	178	1	350	519	275 bits (702)	2e-88	152/173 (88%)
CCAB_103603	CCAB_103603	Contig_037285:418-951	18.2441	-1.43475	-2.70335	0.000142805	0.00186639	34.3409	36.4203	12.6984	6.18381	7.48093	12.3401		Bacteria	Verrucomicrobia	Opitutae	Puniceicoccales	Puniceicoccaceae	Coraliomargarita	Coraliomargarita akajimensis	Coraliomargarita akajimensis DSM 45221	VTAATEPDSTGILSSEWRLSIGGFIIVWALAVGLYGAGDSVTTIYALAAGTAVETNPIVRAAISIHPLVMLLLKLVIIGGLFKLADNLGTNSHPSMNDQLAALIPTVLSLIGAYGTVANLQNLNGAMVPYVVLSVLLLGFAGGATVALYKGIPLNGNKLKNYQFSEPLSSIQHESNV	0			0				0			0				534	Protein	ref WP_049934311.1	410	1	240	16	410	525	274 bits (700)	3e-87	129/171 (75%)
CCAB_103615	CCAB_103615	Contig_037293:701-997	10.4537	2.09738	4.27932	2.47431e-06	5.52048e-05	0	2.6649	4.61761	17.668	13.0916	24.6801		Archaea	Euryarchaeota	Halobacteria	Halobacteriales	Haloarculaceae	Natronomonas	Natronomonas moolapensis	Natronomonas moolapensis 8.8.11	MAKQRDETGRYTTVADPDDVLDVLDVVEGPVITTADVVDHLDVSTETARRKLNGLDDDGVLAKRKTAGRIVYWRPDRDGGDPSAESFLDPVDPRETPA	3	GO:0043565|GO:0006355|GO:0006367	F:sequence-specific DNA binding|P:regulation of transcription, DNA-templated|P:transcription initiation from RNA polymerase II promoter	1	K03136	transcription initiation factor TFIIE subunit alpha	ko03022; Basal transcription factors | ko05169; Epstein-Barr virus infection | ko05203; Viral carcinogenesis	1	PF02002	TFIIE_alpha	1	COG1675	K	Transcription initiation factor IIE, alpha subunit	297	Protein	ref WP_007981521.1	117	1	1	1	88	279	71.6 bits (174)	2e-13	42/93 (45%)
CCAB_10362	CCAB_10362	Contig_003681:944-1117	53.4028	0.756924	1.68988	0.00216183	0.0177325	38.6335	50.6331	26.5512	77.7393	66.3933	60.4663		Archaea	Euryarchaeota	Halobacteria	Natrialbales	Natrialbaceae	Salinarchaeum	Salinarchaeum sp. Harcht-Bsk1	Salinarchaeum sp. Harcht-Bsk1	MAGSFYRVVCADCENEQVVFGKAASVVSCAVCGTTLATPTGGDAELQGDVVETVEAR	4	GO:0005840|GO:0003735|GO:0008270|GO:0006412	C:ribosome|F:structural constituent of ribosome|F:zinc ion binding|P:translation	1	K02978	small subunit ribosomal protein S27e	ko03010; Ribosome	1	PF01667	Ribosomal_S27e	1	COG2051	J	Ribosomal protein S27E	174	Protein	ref WP_008004084.1	57	1	1	1	57	171	103 bits (258)	3e-27	49/57 (86%)
CCAB_103621	CCAB_103621	Contig_037295:289-891	99.5581	0.847995	1.8	9.72881e-06	0.00018545	69.5404	69.2873	71.5729	145.761	114.084	127.103		Archaea	Euryarchaeota	Halobacteria	Haloferacales	Haloferacaceae	Haloferax	Haloferax mediterranei	Haloferax mediterranei ATCC 33500	MGGIELRNGTLVVEREPNQLDELAIRCSEILGQFDIKHVYIAGYVSILAGRARSTEDVDVLIEQIDEETADELAETLDEKGFWGPAMPLTSMYEMLDNGDNIWVAPEDQITPHLEVKFARDEFDRASLENAITARIGDEAFSIGPLELQIAYKLHLSAQKDIEDAVHLYTLFEESLSMPRLEEWVTRLDVEDEYERLKRA	0			0				0			0				603	Protein	ref WP_049931923.1	200	1	1	1	200	600	384 bits (985)	6e-133	190/200 (95%)
CCAB_103662	CCAB_103662	Contig_037309:255-1451	1709.66	0.591062	1.50636	1.86675e-05	0.000327754	1359.04	1417.73	1294.08	1661.68	2191.91	2333.51		Archaea	Euryarchaeota	Halobacteria	Haloferacales	Haloferacaceae	Haloquadratum	Haloquadratum walsbyi	Haloquadratum walsbyi C23	MSTQVVVVGAGYAGTGAVNRLEDKLGSETELTWISEHDYHLVLHEVHRCIRDPSVESKVAIPIDDIKTSETDFHTGRVTNVDVNDRTVEIDNGEETVGYDYLLLAIGSGTAFYNIDGLKEHAHELKGLNDARAIHSDVATAAKEATQEDPAQVIVGGAGLSGIQTAGEIAEYRDEHRAPMEITLVEGLDEVFPGNDTELQGALRERLEARDVRILTGEFISEVDSEMVYVGGNDDNDAEKLPYDTLVWTGGITGHNEVTDVGINKDDRSQRVFADADFQTSNERIFAVGDTALIEQGSESVAPPTAQAAWQAAEVAGENVARAINEEPLQTWRHDDKGTVVSVGDDAVAHGVKFPVFGKLPINVFAGPAARTLKKGIAARWIADVASTRHALEAWESM	1	GO:0016491	F:oxidoreductase activity	1	K03885	NADH dehydrogenase [EC:1.6.99.3]	ko00190; Oxidative phosphorylation	1	PF07992	Pyr_redox_2	1	COG1252	C	NADH dehydrogenase, FAD-containing subunit	1197	Protein	ref WP_049987418.1	394	1	1	1	394	1194	527 bits (1358)	0	286/398 (72%)
CCAB_10367	CCAB_10367	Contig_003684:5223-6104	74.7398	0.750447	1.68231	0.000331181	0.00375542	62.6722	48.8565	53.1025	98.9409	97.2521	87.6145		Archaea	Euryarchaeota	Halobacteria	Haloferacales	Haloferacaceae	Haloferax	Haloferax volcanii	Haloferax volcanii DS2	VVAVNVGMLYSRIRRDEKLLLRELRDRGHEVTKIDVRKERFGLHGAPDSFGGVDLVLDRCLATSRSRYITRFVDAYDLPVVNEPDTAAICADKARNSLVLADAGVPTPNTEVAFMKEAALETIEEFGYPCVLKPVVGSWGRLMAKIDSRDAAEAILEHKETLGHYEHKVFYIQEFVEKPGRDIRVLATDGEPVAAMARSSDHWLTNAAKGATTEVIEVDDEMRELVEKASDAVGGGLLGIDLMETGDSYTVHEVNHTVEFKALNEVADVDVPGAVADWLEAKAAEYETPEASA	5	GO:0005524|GO:0016874|GO:0046872|GO:0006464|GO:0019878	F:ATP binding|F:ligase activity|F:metal ion binding|P:cellular protein modification process|P:lysine biosynthetic process via aminoadipic acid	1	K05827	[lysine-biosynthesis-protein LysW]---L-2-aminoadipate ligase [EC:6.3.2.43]	ko00300; Lysine biosynthesis | ko01100; Metabolic pathways | ko01210; 2-Oxocarboxylic acid metabolism | ko01230; Biosynthesis of amino acids	1	PF08443	RimK	1	COG0189	HJ	Glutathione synthase/RimK-type ligase, ATP-grasp superfamily	882	Protein	ref WP_011324329.1	287	1	1	10	284	861	447 bits (1149)	6e-155	238/284 (84%)
CCAB_103671	CCAB_103671	Contig_037310:552-1007	27.2061	1.00277	2.00384	0.00112557	0.0105131	11.1608	23.9841	16.1616	35.336	38.3398	38.2542		Archaea	Euryarchaeota	Halobacteria	Halobacteriales	Haloarculaceae	Haloarcula	Haloarcula hispanica	Haloarcula hispanica ATCC 33960	MPYSYKPHHFEDFEEGEEFISVGRTVTESDFVMHSALSGDWTELHTNKEYAQDQQFGERIAHGPMTFVQATGFVYRTGIVERTALAFLGMNYMDLPNPVHIGDTLQLEIVVDETKELDRDDAGLVVLDTEMEKQDGTVVFQGDMKFLIKTR	1	GO:0016620	F:oxidoreductase activity, acting on the aldehyde or oxo group of donors, NAD or NADP as acceptor	0				2	PF00171|PF01575	Aldedh|MaoC_dehydratas	1	COG2030	I	Acyl dehydratase	456	Protein	ref WP_004517456.1	152	1	1	1	151	453	268 bits (686)	4e-89	137/151 (91%)
CCAB_10368	CCAB_10368	Contig_003684:4186-5226	86.1337	0.789293	1.72823	0.000163607	0.00209319	58.3796	73.7288	54.2569	111.309	129.046	90.0825		Archaea	Euryarchaeota	Halobacteria	Haloferacales	Haloferacaceae	Haloferax	Haloferax volcanii	Haloferax volcanii DS2	VSELTAGVVGGSGFTGGELLRLLDGHPEFEPVQATSRSYTNKTVGNVHPNLRHLDLRFSDPEDLESVDVLFTATPHGVSMGQIDEFRDVADIVVDLSADFRLPSEAYYDEWYDGHERPELLEESEYALPELNRENLVGADLVAAGGCNATATICGLLPLYESGILSGDERLVVDVKVGSSEGGATGSKASHHAERSGIVRPYAPTGHRHEAEIEAYLGASVAFTVHAVDMIRGASATIHAFPGERVTKGDLWSAYRDQYEDEPFARMASGGGDVYRYPEPKAVAGSNFAEVGFELDPSNGRIVVFSAIDNMMKGSAGQAVHAANLALGLEETAGLEFTGFHPVGAP	4	GO:0005737|GO:0003942|GO:0051287|GO:0006526	C:cytoplasm|F:N-acetyl-gamma-glutamyl-phosphate reductase activity|F:NAD binding|P:arginine biosynthetic process	1	K05829	LysW-gamma-L-alpha-aminoadipyl-6-phosphate/LysW-L-glutamyl-5-phosphate reductase [EC:1.2.1.-]	ko00220; Arginine biosynthesis | ko00300; Lysine biosynthesis | ko01100; Metabolic pathways | ko01110; Biosynthesis of secondary metabolites | ko01210; 2-Oxocarboxylic acid metabolism | ko01230; Biosynthesis of amino acids	2	PF01118|PF02774	Semialdhyde_dh|Semialdhyde_dhC	1	COG0002	E	N-acetyl-gamma-glutamylphosphate reductase	1041	Protein	ref WP_004973998.1	347	1	4	7	347	1038	501 bits (1289)	2e-174	275/344 (80%)
CCAB_103697	CCAB_103697	Contig_037320:4666-4815	21.012	-1.48518	-2.79952	1.73205e-05	0.000307149	29.1898	32.8671	34.632	12.3676	4.67558	12.3401		Archaea	Euryarchaeota	Halobacteria	Haloferacales	Haloferacaceae	Haloquadratum	Haloquadratum walsbyi	Haloquadratum walsbyi C23	MIEASLCSWIITVVMITVGVTAVVLRITVNTTLLTVFARVSSVIIFHFV	0			0				0			0				150	Protein	ref WP_021050629.1	188	-1	2	150	50	4	105 bits (261)	2e-26	49/49 (100%)
CCAB_103698	CCAB_103698	Contig_037320:3562-4638	119.513	-0.811117	-1.75457	1.07739e-05	0.000202643	162.261	151.011	145.455	83.9231	72.004	102.423		Archaea	Euryarchaeota	Halobacteria	Haloferacales	Haloferacaceae	Haloquadratum	Haloquadratum walsbyi	Haloquadratum walsbyi C23	MTKDSRERKVRGSQIRSSRENKKRRRENKSLERLKRAESDGGSTTNSRSSQPQASPSPDTTSDLEDEFIPKEREFIETDAVNDIRQRMERWLTVDRPVHLIGPTGCGKTALAMHVARKRDQPVVWINGDTELSTSDLVGEYAEKERISERDQYIHNVLKSKEIVKDRWVNNPLTLAVEEGATLVYNEFSRTKPVANNVLLSVFEEGVLELPGQRGESRYVDVHPEFRAILTSNSVEYAGVHEPQDALLDRLIGVYMDFYDFETEVEIVDAQTSGDIGIETRQLVEIIRELRNRLQINVGTRAAIMVAEGASTVDTVDRQALIELFVDVLASKVAQYSEVQALRTEVETVVENTDITLS	4	GO:0031411|GO:0005524|GO:0016887|GO:0031412	C:gas vesicle|F:ATP binding|F:ATPase activity|P:gas vesicle organization	0				1	PF07728	AAA_5	0				1077	Protein	ref WP_021056301.1	356	1	1	1	356	1071	578 bits (1490)	0	311/357 (87%)
CCAB_103699	CCAB_103699	Contig_037320:2393-3565	163.253	-0.754591	-1.68715	7.52375e-06	0.000147793	229.226	194.538	193.939	127.21	103.798	130.805		Archaea	Euryarchaeota	Halobacteria	Haloferacales	Haloferacaceae	Haloquadratum	Haloquadratum walsbyi	Haloquadratum walsbyi C23	MSVRKKRDEIETTSEEFTATQREFAGYADEFAADVASKRDVSEYHAAFETFERDLAEARDAFDQYSDTFDAAVAAFLQDVSHRQDDIATLRTAFERYQDTFDTDVSEIQDISSLLIAIDEFQTAIAETGAEFDAYAEAFDADVAQIQDIDDLLAAIASVEDAFDDVEETFDAYAEAFAADIDAIHADVAAEKEAFAAVRDAFETYQSEFHTVEVQALVDAVDEFEDEIEDFGANFDATAEEFAAYIRTFYGISDNDNDNVGTTDVKQAEQTDQLEANAIGDEGNVSEAEAGSDAVSASAESESETAVDISVDEEVTEDAELESDDASETTSDATTELTIDTPDGMVTCRVCGEHYHAITEPHLQTHGMSIQDYRAEYGEDVPLRPDDETQ	6	GO:0033172|GO:0016020|GO:0003677|GO:0008270|GO:0031412|GO:0006355	C:gas vesicle shell|C:membrane|F:DNA binding|F:zinc ion binding|P:gas vesicle organization|P:regulation of transcription, DNA-templated	0				2	PF05465|PF05443	Halo_GVPC|ROS_MUCR	0				1173	Protein	ref WP_021050631.1	390	1	1	1	390	1170	504 bits (1298)	2e-174	386/390 (99%)
CCAB_103751	CCAB_103751	Contig_037344:255-1631	269.615	0.742272	1.67281	3.82749e-07	1.04516e-05	173.422	212.304	215.873	333.926	336.642	345.522		Bacteria	Bacteroidetes	Bacteroidetes (class)	Bacteroidetes Order II. Incertae sedis	Rhodothermaceae	Salinibacter	Salinibacter ruber	Salinibacter ruber DSM 13855	MDTTISKASPVEYELELHATAEEMEPKLKEALKEQRKHMDVQGFRKGKVPLGLVKKMHGDRIGYKVAEEFVQEAFETEVDDSDDIEPLGQPTITELDYEVDEDLRAVVRFGVRPEVDLQDVSTEQISMLEHEISEEDVEEEIERLRTEEADLLPMEDEPAGEEDFVNIDLQRIDPQTDTPIIGDKDEDLSFFLDDERLKEELREALVGKKAGDTFRVQLPQDPHDHDHGPGGPDHDHGEEEDRLYEVTVNDVKGRDLPPFDEAFVRRISEQEFEDPEAFRAEVRRQLQEQWDEQAREMVQGEIIDKMLELHPVPVPESVIETYLDSFVKQVEEEHDGELPDDFDEEHFRNRNRRDAEKQGRWMLIRDKIIEEEDLEVSDEELQDFFADQAAGDDEVSAQ…	6	GO:0005737|GO:0003755|GO:0007049|GO:0051301|GO:0006457|GO:0015031	C:cytoplasm|F:peptidyl-prolyl cis-trans isomerase activity|P:cell cycle|P:cell division|P:protein folding|P:protein transport	1	K03545	trigger factor		2	PF05698|PF05697	Trigger_C|Trigger_N	1	COG0544	O	FKBP-type peptidyl-prolyl cis-trans isomerase (trigger factor)	1377	Protein	ref WP_043552741.1	462	1	1	1	441	1320	528 bits (1359)	0	328/441 (74%)
CCAB_103767	CCAB_103767	Contig_037351:254-553	77.473	1.18059	2.26669	1.15343e-07	3.5877e-06	45.5017	47.9682	45.0217	119.259	128.111	78.9764		Archaea	Archaea (phylum)	Archaea (class)	Archaea (order)	Archaea (family)	Archaea (genus)	halophilic archaeon DL31	halophilic archaeon DL31	MGSTVVYEDEDTFDDGSRYEVIATGVPKSDDYPEGVKYRFQYMAEDGRTLLRFDNFPDHPRVDRHHYHTPDGVYDDIEYTGLKAHVQKFHAEMDDRRER	0			0				0			0				300	Protein	ref WP_008524448.1	99	1	1	1	99	297	172 bits (435)	1e-52	83/99 (84%)
CCAB_103768	CCAB_103768	Contig_037351:560-1090	147.268	1.23053	2.34653	3.50502e-12	2.48622e-10	74.6915	101.266	83.1169	219.083	217.882	187.569		Archaea	Archaea (phylum)	Archaea (class)	Archaea (order)	Archaea (family)	Archaea (genus)	halophilic archaeon DL31	halophilic archaeon DL31	MPDEPNIPDDTDDTDDVNSTGSGNEEIVMDDTEAEAGFLEDRDLEDYPSVLRITSDSEQVHRQDALDRLDRWEAGEEVPHVINFQNPSDLRALLTDRRVELLRSIMAERPDSIRQLAERLDRDVKTVHDDLQVLAEYDIVHFEQAGRAKRAFVPYDTIEVSLEITTPHSADDAAPA	0			0				0			0				531	Protein	emb CAJ53653.3	173	1	1	1	173	528	288 bits (738)	3e-96	149/176 (85%)
CCAB_103774	CCAB_103774	Contig_037356:293-1207	86.0284	1.10286	2.1478	3.05113e-07	8.55143e-06	51.5114	51.5214	57.7201	132.51	136.527	86.3805		Archaea	Euryarchaeota	Halobacteria	Natrialbales	Natrialbaceae	Halovivax	Halovivax ruber	Halovivax ruber XH-70	VLVDRIAERRQFDVREPAVGSGITGREPLERRSVVFQHEDGLTARRVDVGERVEPLLDGGSRRRTRLVDGLAKVGYPLALDGDRRHDGDAEVGLERVDVDLVAVAFHLVHDVERDDRRDPHVEELVGQKQVSVELCRIDDVDHRVGAEDDLSGDPLFFGERRDAVGAGCVDQSASVDRSDGCRDGGSRVVGNVRVGLGQLVEHRALADVRSPEQCDRVRIGTHDVVARRIRRRRVVAVRARTHIYSHSATVMSSATASPSAIVVPLRSSTTGPRESVVRHRTGPSSIPIRSRCARTCSSGTAWI	6	GO:0016021|GO:0005886|GO:0015093|GO:0005525|GO:0003924|GO:0055072	C:integral component of membrane|C:plasma membrane|F:ferrous iron transmembrane transporter activity|F:GTP binding|F:GTPase activity|P:iron ion homeostasis	1	K04759	ferrous iron transport protein B		3	PF07664|PF02421|PF07670	FeoB_C|FeoB_N|Gate	1	COG0370	P	Fe2+ transport system protein B	915	Protein	ref WP_008524865.1	634	-1	18	654	234	7	248 bits (634)	4e-73	132/217 (61%)
CCAB_103781	CCAB_103781	Contig_037360:6460-6795	100.24	1.40531	2.64875	1.44179e-12	1.06725e-10	49.7943	57.7394	51.9481	152.828	126.241	162.889		Bacteria	candidate division NC10	candidate division NC10 (class)	candidate division NC10 (order)	candidate division NC10 (family)	Candidatus Methylomirabilis	Candidatus Methylomirabilis oxyfera	Candidatus Methylomirabilis oxyfera	MQGLQQLVSTAREVQNYLNESIEITGLLPNNLDRRSGLVNEGLEQLREEYQSLIFETEVPWRSKIIEVSTYGTSLYEHAPSSDAVGIYEDLAREVAGRCRITQPDGSPAEE	5	GO:0005524|GO:0016787|GO:0016491|GO:0042174|GO:0030435	F:ATP binding|F:hydrolase activity|F:oxidoreductase activity|P:negative regulation of sporulation resulting in formation of a cellular spore|P:sporulation resulting in formation of a cellular spore	1	K03496	chromosome partitioning protein		1	PF13614	AAA_31	1	COG1192	N	Cellulose biosynthesis protein BcsQ	336	Protein	ref WP_011403713.1	279	1	175	1	275	303	99.4 bits (246)	1e-22	45/101 (45%)
CCAB_103786	CCAB_103786	Contig_037361:298-1071	232.929	0.898551	1.86419	7.56355e-08	2.45319e-06	127.92	195.426	159.307	332.159	300.172	282.588		Bacteria	Bacteroidetes	Bacteroidetes (class)	Bacteroidetes Order II. Incertae sedis	Rhodothermaceae	Salinibacter	Salinibacter ruber	Salinibacter ruber M8	MAQSRRILFVAGEVTPFAETSSIASLARMLPEQLQDAGDFEARVMMPCYGTIDERKHNLHEVIRLSGTDVPMGSETETLTVKVASVPDVRLQVYFMDHETYFGKEQLAADGGDVSSFEDVCRRALFFNRAALETIRKLRWGPSVIHSFGWMSGFVPHLLASEYNTDDRLSDAKAVFTPDDQDPGTHISTDLAGALGLSLDGQADSTISQTGLHYADASIHPPGASVVDGTVQFEADTDAHGRQLSALYDQMLDEVPA	4	GO:0033201|GO:0004373|GO:0009011|GO:0005978	F:alpha-1,4-glucan synthase activity|F:glycogen (starch) synthase activity|F:starch synthase activity|P:glycogen biosynthetic process	1	K00703	starch synthase [EC:2.4.1.21]	ko00500; Starch and sucrose metabolism | ko01100; Metabolic pathways | ko01110; Biosynthesis of secondary metabolites | ko02026; Biofilm formation - Escherichia coli	2	PF08323|PF00534	Glyco_transf_5|Glycos_transf_1	1	COG0297	G	Glycogen synthase	774	Protein	ref WP_011403556.1	263	1	3	1	263	771	288 bits (737)	1e-93	148/262 (56%)
CCAB_103790	CCAB_103790	Contig_037363:47-628	46.244	0.861874	1.8174	0.000557114	0.00580035	33.4824	25.7607	36.9409	55.6543	66.3933	59.2323		Archaea	Euryarchaeota	Halobacteria	Natrialbales	Natrialbaceae	Salinarchaeum	Salinarchaeum sp. Harcht-Bsk1	Salinarchaeum sp. Harcht-Bsk1	MVGRVLDALADARVTRVVAVVSPHTPETADRLRGELTEAAAVPCTVLDGRGDGYVTDLNRGLDAVGKPAVTVAADLPLLRGSDVDAAIDAAMRPDTGGDACASGDARADTEGGFSARSVTVCVPAAQKRKLGVSVDTAFEHEDRTLAPSGLNVVGDDPDRILVSESRSLAINVNRPRDRAVARAVAAEHAELR	0			0				0			0				582	Protein	gb ESS04957.1	183	1	9	1	173	534	141 bits (356)	2e-38	98/178 (55%)
CCAB_103791	CCAB_103791	Contig_037363:722-1729	90.3758	1.17551	2.25872	1.39639e-07	4.23795e-06	59.2381	45.3033	57.7201	143.994	149.619	86.3805		Archaea	Euryarchaeota	Halobacteria	Natrialbales	Natrialbaceae	Salinarchaeum	Salinarchaeum sp. Harcht-Bsk1	Salinarchaeum sp. Harcht-Bsk1	MDTTALDEVDCVAHGGTTDPHVVDFSANTNPRSPPGVAGVYESALAAARRYPCDGYTDFRTAAAEYVGCDPKAVIPTAGATAGMRLLFSILVGLGDSVAVPVPSFGEYEREVRLQGGAPVRVAHDAILEVDPTDHAAVVVCTPNNPTGELPPRRGLERLAERCRDADTTLLVDEAFLDYTPQASLAGEPGVVVARSLTKVFGLPGIRAGFLVATGRLRDRLDTARISWGLSTVAAEVSTHCLERTAFVERTRERVATERERIRERLETRWEVYPSRAPFLLVDAGEEDVDEILSTARERGVALRDARTFPGLDDHLRTAVRGPGDNDVLLEALGV	3	GO:0030170|GO:0048472|GO:0009236	F:pyridoxal phosphate binding|F:threonine-phosphate decarboxylase activity|P:cobalamin biosynthetic process	1	K04720	threonine-phosphate decarboxylase [EC:4.1.1.81]	ko00860; Porphyrin and chlorophyll metabolism	1	PF00155	Aminotran_1_2	1	COG0079	E	Histidinol-phosphate/aromatic aminotransferase or cobyric acid decarboxylase	1008	Protein	gb ESS04958.1	335	1	1	1	333	999	394 bits (1013)	5e-133	229/333 (69%)
CCAB_103792	CCAB_103792	Contig_037363:1726-2601	18.6589	1.19473	2.28902	0.00066954	0.00679925	10.3023	7.10639	13.8528	33.5692	22.4428	24.6801		Archaea	Euryarchaeota	Halobacteria	Natrialbales	Natrialbaceae	Salinarchaeum	Salinarchaeum sp. Harcht-Bsk1	Salinarchaeum sp. Harcht-Bsk1	VTAADDPAGPDGGFQAAVADGVCRFWRPHRSTRFLSTGFDGGECVASAAYNLTVPAGWGDDGRRNLRAYVSKRVAAAGFDDDGVRTDELTQTDESPALLTGVDQRHARVARLDGATVLATAGVSNPAALPVPPVPADDPSTAEGRDERGRRSEDRAERDRPVDRQVDGTVNLLVGVDRPLGPGALANLVSVVAEAKAATLLATVGVPGTTSDAVVVGCPPTDAPGGRPAAPFSGSATPVGAAVRACVRDALRVSLRSRYGPDVGDAPSSVAAAEYGVSTERTAAVSVPTER	0			0				0			0				876	Protein	gb ESS04959.1	317	1	27	40	310	864	247 bits (631)	2e-76	171/284 (60%)
CCAB_103814	CCAB_103814	Contig_037370:1706-1990	81.7231	-0.775048	-1.71125	0.000237895	0.00286019	92.7205	120.809	98.1241	60.9547	48.626	69.1044		Bacteria	Bacteroidetes	Bacteroidetes (class)	Bacteroidetes Order II. Incertae sedis	Rhodothermaceae	Salinibacter	Salinibacter ruber	Salinibacter ruber M8	MTAASPDRSPHSWRRWTLAIALLAFFGIVLWTVINPYRGQRFEKVPHGNHVHYVPRDRNPDAPMSRFPTQKPAADERITPEGRVVPMRTSEAGP	0			0				0			0				285	Protein	ref WP_013061930.1	96	1	18	46	96	282	114 bits (285)	3e-30	51/79 (65%)
CCAB_103822	CCAB_103822	Contig_037374:139-939	88.5009	0.645026	1.56377	0.00271604	0.0213298	54.9455	76.3937	73.8817	100.708	137.462	87.6145		Archaea	Euryarchaeota	Halobacteria	Natrialbales	Natrialbaceae	Salinarchaeum	Salinarchaeum sp. Harcht-Bsk1	Salinarchaeum sp. Harcht-Bsk1	VVVRVGLRDRQSVDIDPQRDDWPRPALCDRDTARVAACQLREHVGVGTRRTGAVAPRLQRLFVRDVSARFGVERVGADVYRVERARAERLDDPGGGVELTPRRLWVAVKVSAELAVLVRDGVTHTRASSSTVLKCRVAAGVAPSLGSRGHSRRWPSGFFRSTSTSTCTESGNDRLTTSRATSSAPWISIVRRYTEYSQGVNDSPPRRRLYCGTRTVSAGEACGPLHSTPLRSSVVFSVWTVSASTCRSPEANASLVTNVILGVVDR	2	GO:0016787|GO:0008152	F:hydrolase activity|P:metabolic process	0				2	PF07687|PF01546	M20_dimer|Peptidase_M20	0				801	Protein	ref WP_007999564.1	110	-2	1	779	107	459	192 bits (487)	7e-58	88/107 (82%)
CCAB_103881	CCAB_103881	Contig_037394:70-1785	50.094	0.797241	1.73777	0.000835169	0.00817827	32.6239	39.9735	34.632	61.8381	67.3284	64.1683		Archaea	Euryarchaeota	Halobacteria	Haloferacales	Haloferacaceae	Halogeometricum	Halogeometricum borinquense	Halogeometricum borinquense DSM 11551	VTFRFVTLTGDEKKEFIDGLGWDDGLGERIQAVADTYNGHRYERVVGRVNDPDAELRLLVVEDRNTTGLTGSWDGDSNYAALVRDELYSSKQDDTAGGSYGLGKSVLWTFSGASTVIFNSHLIGEYKKDSPRLIARSKFPTHQLKEDDTTYQGAGWLCQPIETDDGPRPESFWGEHASRLAEQLHVERPSISGTSAMVVEFQDPTRDERPDVEDLAQEFVDASVKYFWPAIYRGDLEITIETPDKTLTADVESVPAIRPFVEAYEERTADAQTLVNPGDVAGLNIPVNLPPRADGTETPDSSVRLSARLASPADDDSYLNNIALFRGAGMVVKYYDQSRIAYGDRNFFGVIAAGEARSERTPSDSDREIDRFLRFAEPPEHDEWESTENLREQYQRGFR…	0			0				0			0				1716	Protein	ref WP_015409160.1	636	1	63	1	632	1701	768 bits (1982)	0	369/570 (65%)
CCAB_103896	CCAB_103896	Contig_037399:215-451	370.984	-0.586847	-1.50196	8.70117e-05	0.00123112	394.062	493.006	453.68	250.002	325.42	309.736		Archaea	Archaea (phylum)	Archaea (class)	Archaea (order)	Archaea (family)	Archaea (genus)	halophilic archaeon DL31	halophilic archaeon DL31	MKKQELIHLHGLLAEVRTHYEELADATVDHEEYTALGVRPTSIHKSKTDHKAAVFALADGLTNEMNREIKEPVSAAAD	0			0				1	PF01893	UPF0058	1	COG1745	S	Uncharacterized protein	237	Protein	ref WP_015409769.1	78	1	1	1	78	234	123 bits (309)	3e-34	60/78 (77%)
CCAB_103923	CCAB_103923	Contig_037409:16019-16141	19.3415	0.974798	1.96537	0.00432684	0.0308514	17.1705	9.77129	9.23521	26.502	29.9237	23.4461		Archaea	Euryarchaeota	Halobacteria	Halobacteriales	Haloarculaceae	Natronomonas	Natronomonas moolapensis	Natronomonas moolapensis 8.8.11	VQGAYDYCDGESAFIIADVTTDDAWVAIERGAAASVETHR	0			0				0			0				123	Protein	emb CCQ35493.1	56	1	17	1	56	120	60.8 bits (146)	9e-11	30/40 (75%)
CCAB_103924	CCAB_103924	Contig_037409:15566-16018	24.9285	1.58882	3.00804	1.29436e-06	3.0958e-05	16.3119	7.10639	9.23521	34.4526	39.2749	43.1902		Archaea	Euryarchaeota	Halobacteria	Halobacteriales	Haloarculaceae	Natronomonas	Natronomonas moolapensis	Natronomonas moolapensis 8.8.11	MPHEATVHGLGVSVDGESAEGTPADGTPVVVLRADDRAVPIFISADQAKSISHAIEGEPFERPLTHDLFVEMLTEFGGAIDRIRIDGLAENTFLAKIDAEQYAAGERSELTFDARPSDAIAIALRVECPILVSDAVIEAAGRPPDAFEFR	1	GO:0004518	F:nuclease activity	1	K08999	uncharacterized protein		1	PF02577	DNase-RNase	0				453	Protein	ref WP_015408343.1	145	1	1	1	145	450	216 bits (550)	1e-68	111/150 (74%)
CCAB_103925	CCAB_103925	Contig_037409:15222-15506	20.8468	1.02863	2.04009	0.0021372	0.0175813	10.3023	15.1011	12.6984	30.919	21.5077	34.5522		Archaea	Euryarchaeota	Halobacteria	Halobacteriales	Haloarculaceae	Natronomonas	Natronomonas moolapensis	Natronomonas moolapensis 8.8.11	MDEGYVVAAKPSARRVSRAVGAWIVAEGRHRAFDSKALAREWARSASPQGYTLWIQDAHPEDDGPADGYLLARRSRMRGNEEELPGEQVGVLDP	0			0				0			0				285	Protein	ref WP_049939432.1	98	1	1	1	88	264	136 bits (342)	9e-39	65/88 (74%)
CCAB_103926	CCAB_103926	Contig_037409:14827-15006	60.46	3.53765	11.6128	2.4038e-31	1.12236e-28	8.58523	8.88299	3.4632	112.192	130.916	98.7205		Archaea	Euryarchaeota	Halobacteria	Halobacteriales	Haloarculaceae	Natronomonas	Natronomonas moolapensis	Natronomonas moolapensis 8.8.11	MSSRTLTAALALYRSGTLTLEGAAKHGDVSTTKIVSALRSRGIPVREAGHDEADGRRIN	0			0				0			0				180	Protein	ref WP_015410458.1	59	1	1	1	56	168	61.2 bits (147)	1e-10	31/56 (55%)
CCAB_103927	CCAB_103927	Contig_037409:13413-14792	102.853	3.9893	15.8817	3.01254e-48	3.36842e-45	11.1608	7.99469	9.23521	231.451	183.283	173.995		Archaea	Euryarchaeota	Halobacteria	Halobacteriales	Haloarculaceae	Natronomonas	Natronomonas moolapensis	Natronomonas moolapensis 8.8.11	MNVRIRGIYTTALTELLRDEHDIVSASPPIRERFDEQFPAAVDDVTIRTTDDRLGVGLAGQRDAVSEIRGRLEAIARDTLAWDAVAPKGAIFAGEVSETLGSGAVVDLGSVDGESVSGFLPYNRVDGYVDEGDRYRVQIATPAPPWDDRRPSLATDLRIPGGLVELRRGGGGSTRETARMADLLPVDPPDGWAPRWSKAADEASLDAMAEALRRVNDRAEAVMSAIADAGDDLGPIVAPRSGAWLWFGRESRFELDDHRRAVETTMTGHHRTKAAAEAASAAVDFVEALCDPTGEFPFEAVTRQFGPVEGDRIAIDHGKPDGRTVTLGRGEVTERDPEGSITVEREMSGGGTYDALGVERVAGDIATTTFVEGRWWYATVYKSADGERRGTYVNVCTPV…	1	GO:0017091	F:AU-rich element binding	0				1	PF04167	DUF402	1	COG1530	J	Ribonuclease G or E	1380	Protein	ref WP_011322102.1	461	1	1	1	461	1377	575 bits (1483)	0	344/461 (75%)
CCAB_103978	CCAB_103978	Contig_037424:14372-14524	18.7106	0.990655	1.98709	0.0049014	0.0338792	9.44376	9.77129	16.1616	35.336	20.5726	20.9781		Archaea	Euryarchaeota	Halobacteria	Halobacteriales	Haloarculaceae	Haloarcula	Haloarcula marismortui	Haloarcula marismortui ATCC 43049	MSPRYFTSNVQYAIARPLVQSMRHPMTVEQDGDLQNVVSFDRTPVDESVR	0			0				0			0				153	Protein	ref WP_015409172.1	300	1	244	16	287	147	65.1 bits (157)	5e-11	27/44 (61%)
CCAB_1040	CCAB_1040	Contig_000409:92-460	390.984	0.609511	1.52574	1.89829e-05	0.000332879	315.078	285.144	323.232	490.287	407.711	524.453		Bacteria	Bacteroidetes	Bacteroidetes (class)	Bacteroidetes Order II. Incertae sedis	Rhodothermaceae	Salinibacter	Salinibacter ruber	Salinibacter ruber M8	VDVEELAARCEHCSEQERTAEEAERESVKLKQVEYVKNHVGDIFEGVVSGVTKFGVFVEITDLLVEGLVHVREMNDYYTYDESTYTLRGESNGKTYRPGDAVTVKVTSASVEDREIDLLFAE	14	GO:0005829|GO:0000178|GO:0034458|GO:0000175|GO:0016896|GO:0008859|GO:0004540|GO:0008997|GO:0003723|GO:0006402|GO:0034470|GO:0009405|GO:0009409|GO:0006364	C:cytosol|C:exosome (RNase complex)|F:3'-5' RNA helicase activity|F:3'-5'-exoribonuclease activity|F:exoribonuclease activity, producing 5'-phosphomonoesters|F:exoribonuclease II activity|F:ribonuclease activity|F:ribonuclease R activity|F:RNA binding|P:mRNA catabolic process|P:ncRNA processing|P:pathogenesis|P:response to cold|P:rRNA processing	1	K12573	ribonuclease R [EC:3.1.-.-]	ko03018; RNA degradation	3	PF08461|PF08206|PF00575	HTH_12|OB_RNB|S1	1	COG0557	K	Exoribonuclease R	369	Protein	ref WP_011404276.1	666	1	545	1	666	366	194 bits (492)	2e-55	106/122 (87%)
CCAB_104000	CCAB_104000	Contig_037429:126-1136	137.777	0.744839	1.67579	4.05559e-05	0.0006368	104.74	96.8246	105.051	202.299	179.542	138.209		Archaea	Euryarchaeota	Halobacteria	Halobacteriales	Haloarculaceae	Natronomonas	Natronomonas moolapensis	Natronomonas moolapensis 8.8.11	VPPVRAVGPGDRVSVAVARLAGREVDPADHLVCGVAVVFGADELDSMAAVGHRVDVVVAIQGIVEVPHAAVGAERHDEVVSVLLCCDDCRAVRRRCDRLALGVREYRLVGRGGADRGVEFAPDEVDDDHAGRDGRDHAEHGDCSAESGRTSGRTVSAVDSATRDCRGEYAVDRTAVSWVGPRDQSPVGPEPVFPGGGRFILFRSRHTCMSTATDSGLFDLETLTPLHYLGILLAAITGVIHLQLGVGFAPSGLGISFLFAGVVFLAASAAILANYRRRLLYGLGLPFTAGQIVLWYGLNFVAGPKSFPADVGTLGAVDKIAQVSLIVVLAVLLSQD	0			0				0			0				1011	Protein	ref WP_049979747.1	128	1	1	625	111	957	133 bits (335)	3e-34	81/111 (73%)
CCAB_104031	CCAB_104031	Contig_037436:305-433	32.6884	-1.14668	-2.21404	9.72822e-05	0.00135212	52.3699	49.7448	36.9409	18.5514	26.1833	12.3401		Archaea	Euryarchaeota	Halobacteria	Haloferacales	Halorubraceae	Halorubrum	Halorubrum lacusprofundi	Halorubrum lacusprofundi ATCC 49239	MADGSTMVIKEPLSGRSDLITLRDGGHRCHAIRFHLNDIEVI	0			0				0			0				129	No hit
CCAB_104073	CCAB_104073	Contig_037454:24643-25338	10.9328	1.86699	3.64771	1.28333e-05	0.000236767	0.858523	3.5532	5.77201	19.4348	18.7023	17.2761		Archaea	Euryarchaeota	Halobacteria	Haloferacales	Halorubraceae	Halorubrum	Halorubrum lacusprofundi	Halorubrum lacusprofundi ATCC 49239	MDDVTAVTVDSYSTLVDVDSQVTVLSEVAGLDPAAAEAVSGTWRTQYLVYSMLANDINAYRPFRDLIDMGLSYALAVHGHEVDAETRDRVRREVYHERLDVFDDVRPGVGRLVDAGYPVFVLSNGDPGMLDHLVEAAGIKDLIGGTVSADEVETYKPNVEIYRHGAARVGAPISEIVHVSGGGMRDVWGAKHAGMKTAWLARPEKRLPRESLGPEPDAVVESLGEVADRLA	2	GO:0018784|GO:0008152	F:(S)-2-haloacid dehalogenase activity|P:metabolic process	0				1	PF13419	HAD_2	0				696	Protein	gb ESS06773.1	232	1	1	1	232	693	350 bits (899)	6e-119	175/232 (75%)
CCAB_104074	CCAB_104074	Contig_037454:25335-26435	109.246	2.44927	5.4614	1.78565e-25	5.16125e-23	31.7654	31.0905	30.0144	196.115	239.39	127.103		Archaea	Euryarchaeota	Halobacteria	Haloferacales	Halorubraceae	Halorubrum	Halorubrum lacusprofundi	Halorubrum lacusprofundi ATCC 49239	MPQQTRGAPAVALALLAFLVTARPAAAHVDYVTEGSTPTTPAELFAAVTGDPTSLALLAGGAVAGGAGVVTYLRHGQRIPDVDVARRTLASYRPYLPWMLRLAMGLPLVGAGFAGYYFSPSVPAEARLVQVGVGFLLLFGLATRPAALVGLLAWGVGLLTHGAPMLLSAEYVAGLTAIFLIGPGQPSADALVRRLVVTDRTFASRLRGLPTPDQVLARVGLERDLAPLVIRVGLGLNFVYLGVTQKLLAPGPALQVVAKYNLTRVVPVAPELWVAGAGLTELAVGLLLVAGAFTRGTAAIGFLLLTTTLFGLPDDPVLAHITLFGLTSALMVTGSGTYGLDRSVVPALRERLIPASRQRTEPSASD	0			0				0			0				1101	Protein	gb ESS06774.1	360	1	24	82	360	1098	366 bits (939)	6e-121	258/339 (76%)
CCAB_10411	CCAB_10411	Contig_003703:188-868	20.9457	0.886845	1.84913	0.00740165	0.0465909	11.1608	16.8777	13.8528	34.4526	27.1184	22.2121		Bacteria	Bacteroidetes	Bacteroidetes (class)	Bacteroidetes Order II. Incertae sedis	Rhodothermaceae	Salinibacter	Salinibacter ruber	Salinibacter ruber DSM 13855	VHVEAGVRRRQPVEHGAVHQVGLRPLAEEEAGLSGAVPQVRVEHREHGGEAGARGDKRDVPIQGPKVQVARWRQDRHLVPHVQFVEPHRTGAVVVLLDGQGQRVGARAAYRRVGTVNRAVLRLEPNADVLPGGVVERVALHPEQKLPDAGGNRSGGGDGGVEEIHSTGLINPFGEGHSERGGVEDASRMQWNRERGLLWGKEVSLAGGVPSGQKLPDWDRSRDGGW	5	GO:0005789|GO:0016021|GO:0005741|GO:0004128|GO:0071949	C:endoplasmic reticulum membrane|C:integral component of membrane|C:mitochondrial outer membrane|F:cytochrome-b5 reductase activity, acting on NAD(P)H|F:FAD binding	1	K00326	cytochrome-b5 reductase [EC:1.6.2.2]	ko00520; Amino sugar and nucleotide sugar metabolism	2	PF00970|PF00175	FAD_binding_6|NAD_binding_1	1	COG0543	HC	NAD(P)H-flavin reductase	681	Protein	ref WP_013060648.1	235	-1	22	438	166	4	174 bits (441)	7e-50	78/145 (54%)
CCAB_10412	CCAB_10412	Contig_003703:1036-1503	23.3536	1.06592	2.0935	0.00116534	0.0107992	10.3023	21.3192	10.3896	38.8696	30.8588	28.3822		Bacteria	Bacteroidetes	Bacteroidetes (class)	Bacteroidetes Order II. Incertae sedis	Rhodothermaceae	Salinibacter	Salinibacter ruber	Salinibacter ruber DSM 13855	MTDLPDDLTSVGRHHGNDPPTDTGQEVRSPEGPDPGSKPATPAPALFQVVRQPDADRVQIRVHSARANISPPEDEDTEELGQYRSVDDLRAALSDADVDGRIAVFEDAESDTVLTDADASPDHPWIGQPRYERITFVPDEGDVSDYVSGLDRPLA	0			0				0			0				468	Protein	ref WP_013062332.1	157	1	3	1	137	411	155 bits (393)	1e-44	79/137 (58%)
CCAB_104157	CCAB_104157	Contig_037479:4136-4771	37.9952	0.805269	1.74747	0.00242545	0.019459	24.0387	27.5373	28.86	46.8202	43.9505	56.7643		Archaea	Euryarchaeota	Halobacteria	Halobacteriales	Haloarculaceae	Natronomonas	Natronomonas moolapensis	Natronomonas moolapensis 8.8.11	MDATSYDRWVFDLDGTLVDVEPGYVHDLLGRVGDRLGYRFTDREAEAFWHGFGGERNATLEAAGVDPERFWDVFHDEEDAEARADETFLYEDAELVGEIDAPTVLVTHCQEYLTEPVLSKLDIADWFDTVVCCTAETGWKPDPTPVERALSRAGARDGPGILVGDGPHDIGAAWNAGPDGAHVERHGHERRGLCVVGDHRLEGLDDISGLS	3	GO:0004427|GO:0000287|GO:0008152	F:inorganic diphosphatase activity|F:magnesium ion binding|P:metabolic process	1	K06019	pyrophosphatase PpaX [EC:3.6.1.1]	ko00190; Oxidative phosphorylation	1	PF13419	HAD_2	1	COG0546	C	Phosphoglycolate phosphatase, HAD superfamily	636	Protein	ref WP_011322605.1	207	1	1	1	207	624	283 bits (723)	5e-93	146/208 (70%)
CCAB_104284	CCAB_104284	Contig_037522:342-1337	558.72	-0.652574	-1.57197	3.38717e-06	7.26122e-05	782.115	691.985	581.818	439.05	452.596	404.754		Archaea	Euryarchaeota	Halobacteria	Haloferacales	Haloferacaceae	Haloquadratum	Haloquadratum walsbyi	Haloquadratum walsbyi DSM 16790	MKYLLIGALSSAVFVFGISLVYAATGSLLLSDIAKSVAETELIGVLGIGILMIAGGFAFKTASVPFHFWAPEAYEGAPAPISAFLSSASKAAGFAVAFRVFVEAFPLGSLPVGVDWVLAFQVLAVATMTLGNFAAATQETVKRMLAYSSIGHAGYALIGLAALSTGGPNGDVLGASMAHLFVYGFMNTGAFLFIALVEHWGVGRTFEDYNGLVTRAPIAVVAMTVFLFSLAGLPPFGGFVSKYALFYSAIESGFWWLAAVGAVNSALSLFYYSRVIRAMWIESPTQDLSALDSRPIGLYAAVLFAGVGTLILLPAFGPVVETAQTVAAALF	6	GO:0016021|GO:0005886|GO:0008137|GO:0048038|GO:0042773|GO:0006810	C:integral component of membrane|C:plasma membrane|F:NADH dehydrogenase (ubiquinone) activity|F:quinone binding|P:ATP synthesis coupled electron transport|P:transport	1	K00343	NADH-quinone oxidoreductase subunit N [EC:1.6.5.3]	ko00190; Oxidative phosphorylation | ko01100; Metabolic pathways	1	PF00361	Proton_antipo_M	1	COG1007	C	NADH:ubiquinone oxidoreductase subunit 2 (chain N)	996	Protein	ref WP_048074733.1	507	1	177	1	507	993	561 bits (1447)	0	317/331 (96%)
CCAB_104352	CCAB_104352	Contig_037536:228-608	133.637	-1.15014	-2.21936	3.09055e-09	1.30661e-07	218.065	178.548	162.771	101.591	76.6795	64.1683		Bacteria	Bacteroidetes	Bacteroidetes (class)	Bacteroidetes Order II. Incertae sedis	Rhodothermaceae	Salinibacter	Salinibacter ruber	Salinibacter ruber M8	MADRKLQNMRGPRSTTLADLLERILDTGIVVAGDIKVNLNDVELLTVQIRLVICSVDKADQMGLDWWKSANYLQSNPQSSPSEPDAGEAVPAATQEQFEALNDRLGRLEQTMGRLAAQAEDGDDGA	3	GO:0031411|GO:0012506|GO:0005198	C:gas vesicle|C:vesicle membrane|F:structural molecule activity	0				1	PF00741	Gas_vesicle	0				381	Protein	ref WP_040605888.1	102	1	13	40	102	309	113 bits (282)	3e-29	56/91 (62%)
CCAB_104353	CCAB_104353	Contig_037536:3463-4671	874.831	-1.76347	-3.39513	1.10652e-30	4.89741e-28	1475.8	1141.46	1463.78	411.665	313.264	443.008		Bacteria	Bacteroidetes	Bacteroidetes (class)	Bacteroidetes Order II. Incertae sedis	Rhodothermaceae	Salinibacter	Salinibacter ruber	Salinibacter ruber M8	MIIVFPARFPGASRPFSQTFLFSMSALSDEIRQLKDEIEDEREDRTAALRALGEDVKSLGTEVGALLSDFGRERTAQAEADRNARRDRVSALQEEVGTAAEALRERLTQFRAERADTAAADHQRRTERLKTLRAEVETLADTLHDEIDAFRTAFTEAAADRRREWSIATAEVRSAVGDLREQTEELVSDLRAARVAGAEASRETRRAFLDDLHDAVQDLLAASTEARAGLADEIQAAAEEVLSAARDAQHEIAEEMQALHEAWTGSAGSSADAPSPADAPAPASADTAPSTPSPTAEPAPNPHTEAAPDDAPDDAPNDTEDAAQRTDPASESTPPEETADALDDFTELQGVGTKTADALHAAGIRTFEALAAHTEEEIRDQAESIPPFANVESWIEQAD…	0			0				0			0				1209	No hit
CCAB_104354	CCAB_104354	Contig_037536:3205-3459	140.201	-1.72533	-3.30656	9.63274e-21	1.89484e-18	247.255	211.415	192.785	63.6049	57.0421	69.1044		Bacteria	Bacteroidetes	Bacteroidetes (class)	Bacteroidetes Order II. Incertae sedis	Rhodothermaceae	Salinibacter	Salinibacter ruber	Salinibacter ruber M8	MFLLDDLLLAPARGLHFIASSIHDAAQDEVENERQALRDELNDLYMDLEAGALSEEAFDAREEEILDRLDELADLEADLEGDGD	0			0				0			0				255	Protein	ref WP_022834765.1	81	1	1	1	58	174	82.0 bits (201)	6e-18	37/58 (64%)
CCAB_104355	CCAB_104355	Contig_037536:1265-3166	507.713	-1.46063	-2.75228	9.80892e-25	2.60482e-22	848.221	696.427	701.876	287.989	236.584	275.183		Bacteria	Bacteroidetes	Bacteroidetes (class)	Bacteroidetes Order II. Incertae sedis	Rhodothermaceae	Salinibacter	Salinibacter ruber	Salinibacter ruber M8	MPDALPAVLADPPPLLLVGGKGGVGKTTCATAAALHLVEHRPGPVRLLSTDPAHSLRDRLPPAERPDALAVEEFDAATALDHFRSEHRETLHDIVARGTFFDDADIQELLDLSLPGLDETMGVLRLEQALTADPEGPVVVDTAPTGHTLRLLEMPERFEAWVAFLDVLLEKDRLLRERFGGGGESALDAFVNDLQARAERVLEGLRTQAAVLAVAQPEAVVLRETKRLLDRLDALGVPVGAVGLNRWPGRPLPPHCADALRAHHDWLAAEDAWTLPEAEALDTHEALAALWASARPLPAPDSLAEAPARARDAAPLVADAPPPPTADLLLFAGKGGVGKTTLACATALRLAQDAPDEQVLLLTTDPAASLGDVLGVSIDDAPTPIADGLDALRVEAPAR…	5	GO:0005783|GO:0005524|GO:0016887|GO:0045048|GO:0006810	C:endoplasmic reticulum|F:ATP binding|F:ATPase activity|P:protein insertion into ER membrane|P:transport	1	K01551	arsenite-transporting ATPase [EC:3.6.3.16]		1	PF02374	ArsA_ATPase	0				1902	Protein	ref WP_018402855.1	662	1	32	79	646	1896	304 bits (778)	1e-89	242/624 (39%)
CCAB_104356	CCAB_104356	Contig_037536:982-1215	14.9211	-1.36786	-2.58088	0.000534884	0.00560599	14.5949	26.649	26.5512	4.417	3.74047	13.5741		Bacteria	Bacteroidetes	Bacteroidetes (class)	Bacteroidetes Order II. Incertae sedis	Rhodothermaceae	Salinibacter	Salinibacter ruber	Salinibacter ruber M8	MPTPEPPPSLPADVTLAETLDRVLETGAVLRGDVVITVADVDLLYLDLRVLLSAVDTAVEHGAAAPSPQPSVSTPNE	0			0				0			0				234	Protein	ref WP_020250859.1	71	1	10	37	71	213	37.4 bits (85)	0.14	32/62 (52%)
CCAB_104357	CCAB_104357	Contig_037536:645-989	40.3908	-1.49663	-2.82184	8.40122e-08	2.69403e-06	67.8233	68.399	47.3305	25.6186	15.897	17.2761		Bacteria	Bacteroidetes	Bacteroidetes (class)	Bacteroidetes Order II. Incertae sedis	Rhodothermaceae	Salinibacter	Salinibacter ruber	Salinibacter ruber M8	MSDSPSPPAPPSDRSSPTERISLDDDTAAQGLAHLVLTLIKLLHDLLEKQAIRRMERGTLTDEEVERVGRTLQRQVQEIERLCEVFGLDVDDLDLSLGTVQTVGEPTASPDDTP	4	GO:0031411|GO:0012506|GO:0005198|GO:0031412	C:gas vesicle|C:vesicle membrane|F:structural molecule activity|P:gas vesicle organization	0				2	PF00741|PF05121	Gas_vesicle|GvpK	0				345	Protein	ref WP_040605889.1	77	1	1	88	73	306	88.6 bits (218)	4e-20	46/73 (63%)
CCAB_104428	CCAB_104428	Contig_037557:11-937	6.47398	1.93579	3.82588	4.96142e-05	0.000758021	1.71705	0.888299	1.1544	11.4842	14.9619	8.63805		Archaea	Euryarchaeota	Halobacteria	Halobacteriales	Haloarculaceae	Haloarcula	Haloarcula marismortui	Haloarcula marismortui ATCC 43049	VKNMAVVIIPAVLGTTFAVLAAFGWAGQYVCIRVGTEEGSVREAMIVAFGINVLLILPGVVFLYYPEYGLTFRSAIAFVIAGLTGSFLSRILQFKSTEAIGASLTASVVSTNALISAVLAVLFLGEGLSGLHFVGIVLIVGAVVVLSRETAEGRTASKNEAVSASAFSIPILAAVFLAIDPIFVKYGLELGTPPLVGLAIMVLTATGGYYTTLAWDSSLAMQKAFEANDRIWYLGAGILGTFSLVGYFAALMLSPVVVVVPIMQVAPLIVVGISAVLLPQRLEAVSWRLAAASTAIVCGSMIVVVAGQ	0			0				0			0				927	Protein	emb CDK38422.1	313	1	8	1	313	921	183 bits (465)	2e-51	124/309 (40%)
CCAB_104432	CCAB_104432	Contig_037561:585-1514	12.6006	1.21917	2.32813	0.0018768	0.0158788	7.72671	7.10639	4.61761	17.668	22.4428	16.0421		Archaea	Archaea (phylum)	Archaea (class)	Archaea (order)	Archaea (family)	Archaea (genus)	halophilic archaeon DL31	halophilic archaeon DL31	MSCIDDIRWGTENKGRTVVERIRELGYEDSNIGFVGSPGPAATELPANDYLTITNSLGDAEFSFVSDLMDRIRLKKSDEEVEAIREGVRLTDEAMRALEKAARPGITERELKKELMSSYLDEGEYFFQLLGSTSMDDPDMPYPWEHQSNRTIQNGDIILTEISARNPQGYSGQILRGIAVGEDPTDHFTELYDVAEQVFYDILDVLEPGATTEDVLAAATPPIESRDWTVHAPIIHGWGLGIQRPLIGTDNEGGFPNPSFKFKEGHTVVVEPNPVATDQMSGMFLGELVRITSDGVERLHEYPMEFIQT	2	GO:0016787|GO:0046872	F:hydrolase activity|F:metal ion binding	1	K01262	Xaa-Pro aminopeptidase [EC:3.4.11.9]		2	PF01321|PF00557	Creatinase_N|Peptidase_M24	1	COG0006	E	Xaa-Pro aminopeptidase	930	Protein	ref WP_029339673.1	386	1	92	16	385	927	150 bits (378)	4e-38	105/306 (34%)
CCAB_104469	CCAB_104469	Contig_037563:4615-5673	47.8374	0.774714	1.71085	0.00349932	0.0261305	32.6239	39.0852	31.1688	45.0534	86.0307	53.0623		Archaea	Euryarchaeota	Halobacteria	Haloferacales	Haloferacaceae	Haloferax	Haloferax volcanii	Haloferax volcanii DS2	METDADLDRTDRAILNAFQGGFPVCERPFDPAARALRERGIDVTSEEPLERVRRLDEAGTISRFGALVNAEAIGGTATLVAMHAPPERFDEVAEQVNAHREVAHNYEREHPHLNMWFVVSVADTEAGDRVLGDIEEETGQPTYNMPKEREFHVGAKFLLDGPIPEGDVDLSHLGPDVEPTDATTITPEERDLVVEIQGGLPVTETPYADVAEAIGADPEWVRATIKRFELEGKVRRVGLVPNHYALGYTENGMTVWNVPDEVVGEVGPHVAEFEFVTHCYRRPRHEGVWPYNFFAMTHGRSEAESDARIEEVRERMAEHWDVGEDDWDSLFSTRILKKTGIRLAERADANTV	2	GO:0043565|GO:0006355	F:sequence-specific DNA binding|P:regulation of transcription, DNA-templated	0				1	PF13404	HTH_AsnC-type	1	COG1522	K	DNA-binding transcriptional regulator, Lrp family	1059	Protein	ref WP_008575431.1	353	1	2	1	352	1053	589 bits (1518)	0	282/351 (80%)
CCAB_104478	CCAB_104478	Contig_037563:11210-12532	37.3035	0.824474	1.77089	0.00471168	0.0328672	30.9068	29.3139	17.316	45.9368	68.2635	32.0842		Archaea	Euryarchaeota	Halobacteria	Haloferacales	Haloferacaceae	Haloferax	Haloferax volcanii	Haloferax volcanii DS2	MQDTAKYLIHADIETSGVVERNDVVGAVFGQTEGLLGEELEIRDLQDSSKVGRIDVEIESRNGRSFGEMTIATSLDKVETAILAAALETIDRVGPCRSTITVRSIEDIRAAKRREVVERAKRLLAESFDGAVMSSDELVAEVRNAVRVADITEYEGYPAGPRVEDSDAIIVVEGRADVLQLLKFGVKNAVAVEGTDVPDEVAALTREKTVTAFLDGDRGGDLILKELAQVGQVDFVAFAPPSRSVEDLERHEVMAALREKVPYDVAAETAEGAAATDGRARSALDSGDEGPETPPEPGVDGDGESVEGATGTGEAADGAASNEDDEDATGTADPEPETLGGHVRSVRESGTVRLLDSEFAELRSGPAESAFDLLRDATPVPEVVVLDGTLEQRLLDVCA…	5	GO:0000178|GO:1990077|GO:0003896|GO:0000287|GO:0008143	C:exosome (RNase complex)|C:primosome complex|F:DNA primase activity|F:magnesium ion binding|F:poly(A) binding	0				1	PF13662	Toprim_4	0				1323	Protein	ref WP_008011129.1	460	1	1	1	460	1311	402 bits (1033)	2e-132	252/462 (55%)
CCAB_104480	CCAB_104480	Contig_037563:13010-14071	10.9465	1.32532	2.50589	0.00148625	0.0131863	3.43409	6.21809	5.77201	12.3676	24.313	13.5741		Archaea	Euryarchaeota	Halobacteria	Haloferacales	Haloferacaceae	Haloferax	Haloferax volcanii	Haloferax volcanii DS2	VSDGCSGGGLWRSGGGADTVTHPPRAAEGRERRLLNPKFSRAVRRRRTRAQKFGSLATCANRPSCPVMEYLERRRAAIEERLGAVLDGVEPEALTEQVRHVSLSGGKRVRPMVTVLSCESLGGEPGLDGGPGTAVDYAVGIELVHNASLVVDDVIDAADLRRGVTAAHVEYGHSSAILASDGLLGEAFALFSAEEAAMQAVSDAMVELGMGEATELVAQPTNEVEYMQLARRKTGALFRAAAELGAVAADADPYTQEAFGEYAERVGVAFQIRDDVLDEVAAAEELGKPTGQDEEMERPSIVQVTDLTPEEANQRARDESDRALEALESAGLRESRGADYLRDLAEFVVVREK	4	GO:0005737|GO:0046872|GO:0016740|GO:0008299	C:cytoplasm|F:metal ion binding|F:transferase activity|P:isoprenoid biosynthetic process	1	K13787	geranylgeranyl diphosphate synthase, type I [EC:2.5.1.1 2.5.1.10 2.5.1.29]	ko00900; Terpenoid backbone biosynthesis | ko01100; Metabolic pathways | ko01110; Biosynthesis of secondary metabolites | ko01130; Biosynthesis of antibiotics	1	PF00348	polyprenyl_synt	1	COG0142	H	Geranylgeranyl pyrophosphate synthase	1062	Protein	gb ACV47389.1	281	1	18	250	281	1059	280 bits (716)	1e-88	193/270 (71%)
CCAB_104488	CCAB_104488	Contig_037564:466-624	34.2238	-1.05772	-2.08164	0.000264576	0.00312179	50.6529	38.1969	53.1025	25.6186	13.0916	24.6801		Archaea	Euryarchaeota	Halobacteria	Haloferacales	Haloferacaceae	Haloquadratum	Haloquadratum walsbyi	Haloquadratum walsbyi C23	MCSFISSVDDSVRSIKTTVTRKIIDKTTISKTRGDSFSRRRVNHEEYDYHMR	0			0				0			0				159	Protein	ref WP_048075319.1	84	-2	58	65	78	3	37.7 bits (86)	0.059	18/21 (86%)
CCAB_1045	CCAB_1045	Contig_000413:1645-1875	727.73	1.91548	3.77238	9.15826e-05	0.00128339	119.335	109.261	173.16	1023.86	312.329	2628.43		Archaea	Euryarchaeota	Halobacteria	Haloferacales	Haloferacaceae	Haloquadratum	Haloquadratum walsbyi	Haloquadratum walsbyi DSM 16790	MSTNPRTTTQNQTESSTHATAEASSAAYPQSLASYPTTDTSWTQRCQRQFETQSTDQLHNLVDKSNLVIVSPETNH	0			0				0			0				231	Protein	ref WP_011572070.1	76	1	1	1	76	228	124 bits (312)	9e-35	75/76 (99%)
CCAB_104517	CCAB_104517	Contig_037577:788-1129	66.731	0.62301	1.54009	0.0062403	0.0408858	51.5114	47.9682	56.5657	74.2057	104.733	65.4024		Bacteria	Actinobacteria	Actinobacteria	Corynebacteriales	Gordoniaceae	Gordonia	Gordonia sp. KTR9	Gordonia sp. KTR9	VTSNKPDVRIYLKYIYKLTKCSYRSMTNVVLSMSEHTLNAEPAVRPQTYHYDDGWVVVAAVDPRIGELEIDTVDDTAICVSPAGPDPMHLELALPGPATAAHYHNGVITVEGQ	0			0				0			0				342	Protein	ref WP_008847535.1	83	1	16	139	82	339	58.9 bits (141)	6e-09	30/67 (45%)
CCAB_104532	CCAB_104532	Contig_037583:400-1704	1126.25	-1.03617	-2.05077	2.52351e-12	1.81117e-10	1420.86	1603.38	1539.97	695.236	594.734	903.293		Archaea	Euryarchaeota	Halobacteria	Haloferacales	Haloferacaceae	Haloquadratum	Haloquadratum walsbyi	Haloquadratum walsbyi DSM 16790	MVDKKTRTSRRKFLAASGSLSAAALAGCSGGGGGGGSGSGSGSGSDGRTLRQGYLLPLTGDLGSLGTAMRDAGMMATAQVQDADIEISVETQEEDTQTEVPAAIDGANALVNSDFPMMVGSATSNIEIGNRVFVPNGMLACSPSNTLPTLSTFDDDDLFFRTTPGDQYQGFAMAQAAGERLDNIETVATTYINDDYGQLLSQWFTKHFEQGYGGTVQEQVVHDPVQSSYSSKLQTALSGDPDLLVVITYPQSGVQMFNDYYAEFDTDRPIMLTDGAKDPTLPQKVGNSMEAVVGTMPAAAGPNYDSFTTAYEEEYGNSAIAFTAQTYDSSAITLLANAAAGENTGSAISDQMANVANPGGTAVSIDNLAEGVQMAANGEEVHYEGAASAVDFDENGDLQ…	0			0				0			0				1305	Protein	gb ESP88700.1	426	1	39	142	425	1302	583 bits (1503)	0	306/387 (79%)
CCAB_104553	CCAB_104553	Contig_037593:1892-2896	312.396	-0.633465	-1.55129	3.28882e-06	7.07179e-05	383.76	398.846	360.173	242.935	239.39	249.269		Bacteria	Bacteroidetes	Bacteroidetes (class)	Bacteroidetes Order II. Incertae sedis	Rhodothermaceae	Salinibacter	Salinibacter ruber	Salinibacter ruber M8	MESPRGAVAVACPFCGVCIVDIAIRRKMRSVAKRRAGGRLGSPEPRPVGMGKGNVRLGDDVGRPDTLPSDARPGAATASGNAPAPRGFACLLTRHTFPVPLSRPASFSAHARLSPLIPGPGPAAGRRPCQPRPCARLRQYPVAAVPTGRCPNAVRRPRAGHSAAGSPVHRGAPKHSLLPEAQGRVRERQALRRGPPPGGHPHRGLSHGAAADGKGPAAVPEGGRAGGQRHLGPRPAPGPKHVPDLPDGLPDPGRPAPLPKGHCGAQERTLHPRPARGVSPRVGLSVRPRRPVPHEHARVRGATRRGPEAGGIREGPPAHLCRAGSGPSGQHFGP	0			0				0			0				1005	Protein	ref WP_011404587.1	627	2	29	377	237	1003	292 bits (747)	2e-89	146/209 (70%)
CCAB_104586	CCAB_104586	Contig_037604:2941-4704	79.7548	0.680694	1.60291	0.00120568	0.01111	53.2284	67.5107	60.0289	100.708	82.2902	114.763		Bacteria	Bacteroidetes	Bacteroidetes (class)	Bacteroidetes Order II. Incertae sedis	Rhodothermaceae	Salinibacter	Salinibacter ruber	Salinibacter ruber M8	MPLLPARALALGTAVLLLVLSGCGSGTSLLRSSSPAAAPAPAPKDTILVADHDTTALAPELARLYVLHAELLAADDSVRRAHLLNRSMTKLAALLRSRPQALDRSAVRSIYGALSAEHRRFHGYPHDADSTLMARGQIFSVRARLFAALDTVSSPLLDAPPAAPEVDMTSASVPMTSNRLVQQSTDYLRDTPTRHLTHWLRRVQVYGPMIDHILAEVGVPQELKYLAMVESGLTPDARSWAGAVGMWQFMPATGRRYGLTVNAWVDERRDPEKATRAAARHLRDLYNEFGDWHLALAGFNCGSGCVRSALRRADAEDPSYWDAYEYLPRETQGYVPMFIAAARIMENPEAFDLAPAEPSSPLAYDYVPVHGSRLSLRTAARLADTTRSAIESLNPELRR…	3	GO:0016020|GO:0008933|GO:0000270	C:membrane|F:lytic transglycosylase activity|P:peptidoglycan metabolic process	0				1	PF01464	SLT	0				1764	Protein	ref WP_043551819.1	645	1	100	130	645	1761	867 bits (2241)	0	434/546 (79%)
CCAB_104597	CCAB_104597	Contig_037609:1740-2345	20.8984	1.79282	3.46491	3.67977e-07	1.01132e-05	11.1608	4.4415	8.08081	36.2194	38.3398	27.1481		Archaea	Euryarchaeota	Halobacteria	Natrialbales	Natrialbaceae	Salinarchaeum	Salinarchaeum sp. Harcht-Bsk1	Salinarchaeum sp. Harcht-Bsk1	MMLHATAEGLRVLFVDNFDSFTYNLVEYVSEHGAETEVLRNTASLDEIRGYDPDAILVSPGPGHPKNTRDVGVTMPVLREVSPEVPTLGVCLGLEAAVYEYGGSVGRAPRPVHGKAFPIGHDGRGVFEGLEQGFTAGRYHSLVATEVPDCFEVSATTEDSGEELVMGVRHREHPIECVQFHPESVLTGKGHDVVENFLRSV	3	GO:0004049|GO:0006541|GO:0000162	F:anthranilate synthase activity|P:glutamine metabolic process|P:tryptophan biosynthetic process	1	K01658	anthranilate synthase component II [EC:4.1.3.27]	ko00400; Phenylalanine, tyrosine and tryptophan biosynthesis | ko00405; Phenazine biosynthesis | ko01100; Metabolic pathways | ko01110; Biosynthesis of secondary metabolites | ko01130; Biosynthesis of antibiotics | ko01230; Biosynthesis of amino acids | ko02024; Quorum sensing | ko02025; Biofilm formation - Pseudomonas aeruginosa	1	PF00117	GATase	1	COG0512	EH	Anthranilate/para-aminobenzoate synthase component II	606	Protein	ref WP_008417867.1	200	1	2	13	197	600	331 bits (849)	2e-112	158/196 (81%)
CCAB_104598	CCAB_104598	Contig_037609:2342-3061	37.3935	1.61149	3.05566	1.17911e-08	4.51753e-07	18.029	11.5479	21.9336	56.5377	60.7826	55.5303		Archaea	Euryarchaeota	Halobacteria	Natrialbales	Natrialbaceae	Salinarchaeum	Salinarchaeum sp. Harcht-Bsk1	Salinarchaeum sp. Harcht-Bsk1	MYLLGHGDLTVVGASPETLVSVRGREVVANPIAGTCPRGSSPVEDRRLAGEMLADGKERAEHTMLVDLARNDVRRVSEPGSVRVEEFMNVLKYSHVQHIESTVTGRLAGDSDAFDATRAAFPAGTLSGAPKIRAMEIIDDLELAPRGLYGGGVGYYSWTGDADFAIVIRTATVEQEADDQRITVQAGAGIVADSDPASEYEETEQKMGGVLAALERIEVDDEETDADPDADAAHPEVPE	3	GO:0004049|GO:0046872|GO:0000162	F:anthranilate synthase activity|F:metal ion binding|P:tryptophan biosynthetic process	1	K01657	anthranilate synthase component I [EC:4.1.3.27]	ko00400; Phenylalanine, tyrosine and tryptophan biosynthesis | ko00405; Phenazine biosynthesis | ko01100; Metabolic pathways | ko01110; Biosynthesis of secondary metabolites | ko01130; Biosynthesis of antibiotics | ko01230; Biosynthesis of amino acids | ko02024; Quorum sensing | ko02025; Biofilm formation - Pseudomonas aeruginosa	2	PF04715|PF00425	Anth_synt_I_N|Chorismate_bind	1	COG0147	EH	Anthranilate/para-aminobenzoate synthases component I	720	Protein	ref WP_049924748.1	564	1	324	1	540	651	383 bits (984)	5e-127	192/217 (88%)
CCAB_104610	CCAB_104610	Contig_037615:13-816	1125.17	0.594032	1.50946	3.11461e-06	6.74156e-05	798.427	990.454	891.198	1424.04	1405.48	1241.41		Archaea	Euryarchaeota	Halobacteria	Haloferacales	Halorubraceae	Halorubrum	Halorubrum lacusprofundi	Halorubrum lacusprofundi ATCC 49239	MEGEDGSKLSKVKVRDQRIPELGDKFASRHGQKGVVGHLAPQEDMPFTEEGVVPDLVMNPHALPSRMTVGHVLEMLGGKVGSLRGSRVDGTPFQGEDEDELRSGLEEHGFKSSGKEVMYSGVTGEKIDAEIFVGTIFYHKLYHMVSNKLHARSRGPVQVLTRQPTEGRAREGGLRVGEMERDTIIGHGASMVLNERLLESSDAEQVYVSAETGLVAVEDREQRRVYDPVTGDEDDIHELEVSYAFKLLLDEMIALGIRPKLELEDAI	5	GO:0003677|GO:0003899|GO:0032549|GO:0008270|GO:0006351	F:DNA binding|F:DNA-directed RNA polymerase activity|F:ribonucleoside binding|F:zinc ion binding|P:transcription, DNA-templated	0				4	PF04566|PF04567|PF00562|PF04560	RNA_pol_Rpb2_4|RNA_pol_Rpb2_5|RNA_pol_Rpb2_6|RNA_pol_Rpb2_7	0				804	Protein	dbj BAH80374.1	609	1	343	1	609	801	525 bits (1352)	0	261/267 (98%)
CCAB_104611	CCAB_104611	Contig_037616:61-951	93.1871	0.589718	1.50495	0.00383045	0.0280801	68.6819	75.5054	76.1905	121.909	86.0307	130.805		Bacteria	Bacteroidetes	Bacteroidetes (class)	Bacteroidetes Order II. Incertae sedis	Rhodothermaceae	Salinibacter	Salinibacter ruber	Salinibacter ruber M8	MDTMDTQAVDAFHSASVPPFFATHLPSTHIHTAMLHRRPSVALLSLFFVFGGVVPAFGQSVASVVDEMQARYNKQLETVDTYIVETNLYTSYNKKVMRDGAPTYKTQTKMKGPDDTGFASTTTPSAAYGLQFDKLKQHATYTGTESLNGVRCHVLSVDDPSKVNPDLSAETTRMIYYVNAEQHVPARMVMETETQGQGGPQASTVTINLLDYTTTDGLTLPHRMEIRLSSNLSAQQRQQMERMMKQMENMPEEQRRQMEKMMGRQMDMMKRMLSGEPIAVTVERVQVNTELPSGLF	0			0				0			0				891	Protein	ref WP_011403643.1	264	1	1	100	264	888	275 bits (702)	1e-87	166/264 (63%)
CCAB_104685	CCAB_104685	Contig_037651:613-1146	15.9774	1.88032	3.68158	9.90123e-07	2.44731e-05	5.15114	7.10639	3.4632	21.2016	31.794	27.1481		Archaea	Euryarchaeota	Halobacteria	Haloferacales	Haloferacaceae	Halogeometricum	Halogeometricum borinquense	Halogeometricum borinquense DSM 11551	VTEDKTKSRRGQYRILDPLFRFWFRFVYGNEDRYERLGADAYETVIEPELADFVSPAFETRCQDILPDLYPDTMFTDIGRWWYNEYEVDVVGLAADGTMVTGECKFTSAPLDYSALASLESHTEEIRRSPDGTDVKHEYALFARNGFTQSVREAATDRDDLQLFDIKRIVDPANSAA	3	GO:0005524|GO:0004518|GO:0003676	F:ATP binding|F:nuclease activity|F:nucleic acid binding	1	K06921	uncharacterized protein		2	PF01637|PF03008	ATPase_2|DUF234	0				534	Protein	ref WP_021049768.1	464	1	288	1	464	531	366 bits (940)	1e-122	176/177 (99%)
CCAB_104691	CCAB_104691	Contig_037655:876-1664	46.6932	-0.988019	-1.98346	0.000111263	0.0015123	77.2671	49.7448	62.3377	30.0356	29.9237	30.8502		Archaea	Euryarchaeota	Halobacteria	Haloferacales	Haloferacaceae	Haloquadratum	Haloquadratum walsbyi	Haloquadratum walsbyi C23	VTRAPDINIDSQNERQNQSNDASNGGSQSGKMDTTNRGARVRTERAAPTDSDVDAGASIRAAASRGADQVTSRDLRQSVRAGETSALVIFAVDASASMRKPMRTAKGVAIELLKDAYQQRDEVALVAFAGDNADVMLPPTDNVSLAARHLKELPTGDQTPLTAGIKTTTEVLSRADPDTGIVVLVTDGRANAVGERPTAAVRSAATTLAAHNPHVVVVDAGSRSRATVTDTIVSVTNGERIPLSALTAERVDAAVSTAQSNR	5	GO:0009507|GO:0005524|GO:0016851|GO:0015995|GO:0015979	C:chloroplast|F:ATP binding|F:magnesium chelatase activity|P:chlorophyll biosynthetic process|P:photosynthesis	0				2	PF01078|PF13519	Mg_chelatase|VWA_2	0				789	Protein	ref WP_011571547.1	762	1	501	1	762	786	452 bits (1163)	6e-151	262/262 (100%)
CCAB_10477	CCAB_10477	Contig_003727:10213-11517	74.3007	-0.663659	-1.5841	0.00251066	0.0200359	73.833	89.7182	113.131	51.2372	63.5879	54.2963		Archaea	Archaea (phylum)	Archaea (class)	Archaea (order)	Archaea (family)	Archaea (genus)	halophilic archaeon DL31	halophilic archaeon DL31	VTTDEPLTMRRADIYPSEITIDRQLIALHDGLLKTAPARRDILFDRRAPAFDGGSREYISNNQGQNEAVNLAVNAQDCALVHGPPGTGKTYTLARTVRALVERGERVLLSAFTNRAVDNAVEALLAQGFEDITRVGSRTGVSPELHEFLYEGAGEPGERARALEEAPVVAATTASCGGRMLQSQAFDVAIVDEAAQLTPPGTFLATNRAERFVLVGDHQQLPPVVRGAESVLRESLFEQLIDRYPEAAVMLDRQYRMAQRIQWFSSDRFYDGALRPANGAVASRSLTDLGVSPEALPPGLDGRVSFHDPEGAQRGNTNPIEAAAIARLVEQYVAAGVDREAIGVIAPFRAQVTEITRRLPEVAVDTVDRFQGSAKELILISTTATGQVTEPIFDDHRRM…	15	GO:0005739|GO:0005634|GO:0051539|GO:0043139|GO:0017108|GO:0005524|GO:0003677|GO:0003678|GO:0046872|GO:0004518|GO:0043142|GO:0000729|GO:0006260|GO:0000076|GO:0033567	C:mitochondrion|C:nucleus|F:4 iron, 4 sulfur cluster binding|F:5'-3' DNA helicase activity|F:5'-flap endonuclease activity|F:ATP binding|F:DNA binding|F:DNA helicase activity|F:metal ion binding|F:nuclease activity|F:single-stranded DNA-dependent ATPase activity|P:DNA double-strand break processing|P:DNA replication|P:DNA replication checkpoint|P:DNA replication, Okazaki fragment processing	0				1	PF08696	Dna2	1	COG1112	L	Superfamily I DNA and/or RNA helicase	1305	Protein	ref WP_011323187.1	883	1	451	1	882	1296	542 bits (1396)	0	280/433 (65%)
CCAB_104771	CCAB_104771	Contig_037681:2357-3418	51.2051	1.00186	2.00258	7.82288e-05	0.00112445	30.9068	33.7554	33.4776	53.8875	62.6528	92.5505		Archaea	Euryarchaeota	Halobacteria	Haloferacales	Haloferacaceae	Haloquadratum	Haloquadratum walsbyi	Haloquadratum walsbyi C23	VLVHEDNVDMWGVDDAEQELRKRFGSGTTALDIGDFELELVQDNEIWIDGDSHDITMRAIGRLSHEEQYVIVRGNEILDKPQSDATLRDVGNATVVGASYLAEQIDAEVNEDGYANVDTIIGEIRSDESVFLPPDDTEIIAREAVNDFLVDDYVLEAGGRYLESLGDRDPTTVKIVPTVPDRIGEKILEYIEDLEPGKQFTVNKVTDRFDSSITEHMIRTFLLENIGKDEQPEYVVNTTGSEKASDWVPGYPFRKYETGGDTWRFEYNGDDVAAMRKKWRDEHQTGIIEYGDVTFILPDREGVPGALQGTADIERTQVNLTLRSEQDYTKVQDMFERMPNEATSLKIEINFQK	0			0				0			0				1062	Protein	ref WP_008322212.1	1069	1	717	1	1069	1059	580 bits (1495)	0	271/353 (77%)
CCAB_104781	CCAB_104781	Contig_037686:616-2340	118.822	-0.954709	-1.93819	5.30426e-07	1.39896e-05	165.695	142.128	165.079	67.1385	72.9391	99.9545		Archaea	Euryarchaeota	Halobacteria	Haloferacales	Haloferacaceae	Haloquadratum	Haloquadratum walsbyi	Haloquadratum walsbyi C23	VLGVVGPDSFGSALSAIVGLSVAIIVFEGSFHLRIQKLREAPTATLKLITIGAGIALIGTAATVRFLLSTSWNVAFLVGALLVATGPTVVTPILEVVPVRDRVEAALETEGIVNDVTAAILAVVIFEAITAGVTQPGALLQLFIERLGIGLLIGAVVAALLIYGLQYVDLSPGNAPRNARLLVLAGALVAYGTADFIATEAGIAAVATAGIILGNTDIPYEEEISAFKGDVTLIVLSFVFIALAALLEFEILQTIGLRGIGITVIVALILRPLLVFISTRGNRFTAGERLFMSLVGPRGIIPASVATLFAIELRNAGMNQAADILVGTVFLVILITVVAEGGFARQIAEYLDIIPMRVLVIGGGTVGRALADRLESRGENVVLIEQSQEIVEIGRNEGF…	2	GO:0005886|GO:0015079	C:plasma membrane|F:potassium ion transmembrane transporter activity	1	K03499	trk system potassium uptake protein		2	PF02080|PF02254	TrkA_C|TrkA_N	1	COG0569	P	Trk K+ transport system, NAD-binding component	1725	Protein	ref WP_009733089.1	624	1	49	1	622	1722	701 bits (1809)	0	423/574 (74%)
CCAB_104789	CCAB_104789	Contig_037690:149-271	91.0681	-0.760414	-1.69398	0.000179927	0.00225381	130.496	113.702	102.742	80.3895	59.8474	59.2323		Bacteria	Bacteroidetes	Bacteroidetes (class)	Bacteroidetes Order II. Incertae sedis	Rhodothermaceae	Salinibacter	Salinibacter ruber	Salinibacter ruber M8	MLVNTAPLAAQAAPGLQTMADLPVPRAFATTSSLEASSSA	0			0				0			0				123	No hit
CCAB_104790	CCAB_104790	Contig_037690:469-864	754.785	-0.968388	-1.95665	5.68938e-16	6.55111e-14	958.112	1042.86	1006.64	524.74	500.287	496.071		Bacteria	Bacteroidetes	Bacteroidetes (class)	Bacteroidetes Order II. Incertae sedis	Rhodothermaceae	Salinibacter	Salinibacter ruber	Salinibacter ruber M8	MSSREIFSFASAICSHAPRLRSMHHYLKTETDQVLGLRLDASVLGDEFYDVLAWADDRFPSYFVKQTDDHVYVCADTVKEMDASDRTALHTAPLAADGAGLTAADLSEDPTTQNDQDDSGDDGAVTEPTGL	0			0				0			0				396	Protein	ref WP_011405012.1	94	1	1	67	94	393	57.4 bits (137)	4e-08	41/109 (38%)
CCAB_104819	CCAB_104819	Contig_037701:328-591	63.7535	-0.807934	-1.7507	0.000475578	0.00507327	81.5597	79.9469	84.2713	50.3538	30.8588	55.5303		Archaea	Euryarchaeota	Halobacteria	Haloferacales	Haloferacaceae	Haloquadratum	Haloquadratum walsbyi	Haloquadratum walsbyi C23	MTVKLLDFYADWCGPCKTQDPILDELEADYNEVAFEKIDVDDEQDIANQYEVRSLPTVVIENDDGVVDRFIGVTQREDIEAAIQQAL	4	GO:0005623|GO:0015035|GO:0045454|GO:0006662	C:cell|F:protein disulfide oxidoreductase activity|P:cell redox homeostasis|P:glycerol ether metabolic process	1	K03671	thioredoxin 1	ko04621; NOD-like receptor signaling pathway | ko05418; Fluid shear stress and atherosclerosis	1	PF00085	Thioredoxin	1	COG0526	O	Thiol-disulfide isomerase or thioredoxin	264	Protein	ref WP_021050045.1	87	1	1	1	87	261	176 bits (445)	1e-54	87/87 (100%)
CCAB_104850	CCAB_104850	Contig_037712:16-591	6.77604	-1.37058	-2.58575	0.00341409	0.02567	17.1705	8.88299	6.92641	1.7668	4.67558	1.23401		Archaea	Euryarchaeota	Halobacteria	Halobacteriales	Haloarculaceae	Haloarcula	Haloarcula hispanica	Haloarcula hispanica ATCC 33960	MGGKAAILDATERALCEQGYADLTMQDIADETGITTAAIHYHFDTKEELLNAFLDDLLTRVEDQIACDASDPGERLAAFLDAVFTPAEGDDGLPVALLELKAQAPYHETYRERFADLDASIRAVVAETVREGVDSGQFAQADPDAVARFVATALNGSYVRTVALDEDPAATRQVVESYLERQLDWTPGVLA	3	GO:0003677|GO:0006355|GO:0006351	F:DNA binding|P:regulation of transcription, DNA-templated|P:transcription, DNA-templated	0				1	PF00440	TetR_N	0				576	Protein	ref WP_004970047.1	196	1	6	10	191	564	241 bits (614)	6e-77	116/186 (62%)
CCAB_104901	CCAB_104901	Contig_037732:1130-1801	17.9182	1.09625	2.13798	0.00241043	0.0193567	12.0193	6.21809	12.6984	22.085	18.7023	35.7862		Archaea	Euryarchaeota	Halobacteria	Halobacteriales	Haloarculaceae	Natronomonas	Natronomonas moolapensis	Natronomonas moolapensis 8.8.11	MPVVVEIREDPDERTMAGHYEDRHELLVSRRAATSAMARELALHEFAHMARYEEGHPSHVQSTEEALFLALAGRSVERRKLSQCYQIANHMKDIYADDITLDIGPTGKLVDFMESSLAAALAETPPPAPGEWTHETASADPEITAVNAAFALALLERHGAIDEGHRLYDLADAAAADAPGVSLPRFKRHFRSLVEDPDESEYRKALVDVTREYTLSDGTRAAD	0			0				0			0				672	Protein	ref WP_015410675.1	251	1	29	1	251	669	377 bits (967)	4e-129	213/223 (96%)
CCAB_104902	CCAB_104902	Contig_037733:120-587	214.381	-1.1128	-2.16265	3.92437e-11	2.32232e-09	303.917	289.586	290.909	140.461	100.993	160.421		Archaea	Euryarchaeota	Halobacteria	Haloferacales	Haloferacaceae	Haloquadratum	Haloquadratum walsbyi	Haloquadratum walsbyi C23	MPDRFELTYTGEDNTDHQPVMIHRALYGSYERFFMVLIEHFNGKFPLWLAPDQVRILPISDDQLGYAHRIKNELSDFRVSIEDRAWTLGRKIRAAQEERVPYMIIIGDDEVSTETISVRDRKEREKQDVDLSTFHSHLQSEYENKRLEPDFIDMN	5	GO:0005737|GO:0005524|GO:0046872|GO:0004829|GO:0006435	C:cytoplasm|F:ATP binding|F:metal ion binding|F:threonine-tRNA ligase activity|P:threonyl-tRNA aminoacylation	1	K01868	threonyl-tRNA synthetase [EC:6.1.1.3]	ko00970; Aminoacyl-tRNA biosynthesis	4	PF03129|PF02824|PF00587|PF07973	HGTP_anticodon|TGS|tRNA-synt_2b|tRNA_SAD	1	COG0441	J	Threonyl-tRNA synthetase	468	Protein	ref WP_014556249.1	642	1	488	1	642	465	323 bits (828)	4e-104	155/155 (100%)
CCAB_104905	CCAB_104905	Contig_037734:538-2163	144.117	-0.629114	-1.54661	0.000260375	0.00307993	161.402	165.224	202.02	117.492	103.798	114.763		Archaea	Euryarchaeota	Halobacteria	Halobacteriales	Haloarculaceae	Natronomonas	Natronomonas moolapensis	Natronomonas moolapensis 8.8.11	VRNGRSASVAAADPLQLRRRALKGETPGESAGRPPSGRTDRVPTPRNAGPPRDRHHTRMTDTQFQYLDGEWHDGDSDDDIVIRDPAAPDDPVVSFTGASRSQAAAAVAAAEAASETWGATPPDERDAVMYAVADRIDDHHDELAETLTREEGKPISSSRAEVGRAAELFRFFANFARASAGETLPSSDPETFTYTVREPLGVVALVTPWNFPIATPTWKLAAAIATGNTVVFKPSSETPMIARAVVEHLEAAGLPEGVVNLVVGSGSTVGDEILTDERVDAVSFTGSTDVGRHIAETVAGRGIPIQTEMGGKNPQVVLPDADIEAAADAAASGAFGLTGQACTATSRLIVHEDVAAEVTEAVVDRAEAIRTGPGMEDPDMGPAVSADQDETNVRYIEVA…	2	GO:0047533|GO:0042843	F:2,5-dioxovalerate dehydrogenase (NADP+) activity|P:D-xylose catabolic process	1	K00128	aldehyde dehydrogenase (NAD+) [EC:1.2.1.3]	ko00010; Glycolysis / Gluconeogenesis | ko00053; Ascorbate and aldarate metabolism | ko00071; Fatty acid degradation | ko00280; Valine, leucine and isoleucine degradation | ko00310; Lysine degradation | ko00330; Arginine and proline metabolism | ko00340; Histidine metabolism | ko00380; Tryptophan metabolism | ko00410; beta-Alanine metabolism | ko00561; Glycerolipid metabolism | ko00620; Pyruvate …	1	PF00171	Aldedh	0				1626	Protein	ref WP_021058264.1	470	1	15	253	470	1623	571 bits (1471)	0	322/457 (70%)
CCAB_104937	CCAB_104937	Contig_037743:29628-30605	11.9614	1.24538	2.37081	0.00182423	0.0154988	6.00966	5.3298	6.92641	15.0178	22.4428	16.0421		Archaea	Euryarchaeota	Halobacteria	Natrialbales	Natrialbaceae	Salinarchaeum	Salinarchaeum sp. Harcht-Bsk1	Salinarchaeum sp. Harcht-Bsk1	VNAAVGESVTSLHRLPGRVNDDTDGYIGAGDTGAVASADAAGEAFKLLGSATRVAILRALVEADDGHVLVTERTFTQLYEASGESTTTDFAYHLRPLVGQFLRREAGGGDEPDTYSLNYAGLQVVRGLAADTHTESVDRAPVPLDNPCPFCAVTGDEAGDGAANRAGDGALELRVRDSQAIVGCGACGQDVLSLPFPPGGFRSHDEDSLLGAFDTDHRHHIALMIDGNCPECAGSVTLAVVPADPAGEPAAGEGLRMGHRSSSPRLTVTPAATCFVARSRSPSGRTPPSSPSRTTTGSRSGPGPSGTSARSGASASSPRTRSSSG	0			0				0			0				978	Protein	ref WP_007977843.1	320	1	31	133	197	702	145 bits (367)	1e-52	78/191 (41%)
CCAB_104944	CCAB_104944	Contig_037743:47315-48841	22.0242	-1.01181	-2.01644	0.00187971	0.0158909	24.8972	32.8671	33.4776	12.3676	14.9619	13.5741		Archaea	Euryarchaeota	Halobacteria	Natrialbales	Natrialbaceae	Salinarchaeum	Salinarchaeum sp. Harcht-Bsk1	Salinarchaeum sp. Harcht-Bsk1	MNFANYLDRTAAEAPSDLAVTDPRRELTYEELAAETDAFANALLDLDVDAGDRVALYLPNSTAFVVAYFGAMKRGAVPFPVNMRFEGSEVEYVLGDAGARILVTVGQFEDAAAGFETDDLEHLVVAGGERGPDFASLVADNAGPHQIYPRKDGELAELVYTSGTTGRPKGVKHTHGNLSANAQGLVHAMGWTSSEVTLTVCPCFHVSGLNVTTTPFVIAGAENHFLPTWDLDAALSTIEERGVTYVFLIPTMLIDVLNRGVEGYDLSALETVGVGGSPMPKERIEKAEEMLGVQLLEGYGMTETTPLAAINTPGQEVYKAGSIGPPALEVVDVRIEHPETREEVGTNEKGELCWHGDTTTPGYYRMPEKNEEAFVERPAPDDREGETWTWLRSGDIGRM…	3	GO:0005524|GO:0004467|GO:0006635	F:ATP binding|F:long-chain fatty acid-CoA ligase activity|P:fatty acid beta-oxidation	1	K01897	long-chain acyl-CoA synthetase [EC:6.2.1.3]	ko00061; Fatty acid biosynthesis | ko00071; Fatty acid degradation | ko01100; Metabolic pathways | ko01212; Fatty acid metabolism | ko02024; Quorum sensing | ko03320; PPAR signaling pathway | ko04146; Peroxisome | ko04216; Ferroptosis | ko04920; Adipocytokine signaling pathway	2	PF00501|PF13193	AMP-binding|AMP-binding_C	1	COG0318	IQ	Acyl-CoA synthetase (AMP-forming)/AMP-acid ligase II	1527	Protein	ref WP_049996484.1	485	1	1	1	485	1524	462 bits (1188)	2e-154	253/513 (49%)
CCAB_104952	CCAB_104952	Contig_037743:36859-37290	40.8445	0.750142	1.68196	0.00437144	0.0311005	25.7557	29.3139	34.632	48.587	63.5879	43.1902		Archaea	Euryarchaeota	Halobacteria	Natrialbales	Natrialbaceae	Salinarchaeum	Salinarchaeum sp. Harcht-Bsk1	Salinarchaeum sp. Harcht-Bsk1	MAEFDADVVVDARDCILGRVASQVAGRAMGGERVAIVNAERAVITGGKEDVVSVYRDRVRVGSDRGPYYPKRPDGIFKRAVRGMIPYKTARGREAFENVRVYVGNPYDGDVEVLDETSLDRLSNIKFVSLGEISENLGANVTW	3	GO:0015934|GO:0003735|GO:0006412	C:large ribosomal subunit|F:structural constituent of ribosome|P:translation	1	K02871	large subunit ribosomal protein L13	ko03010; Ribosome	1	PF00572	Ribosomal_L13	1	COG0102	J	Ribosomal protein L13	432	Protein	ref WP_007143646.1	151	1	5	1	151	429	207 bits (526)	5e-65	114/147 (78%)
CCAB_104976	CCAB_104976	Contig_037743:35-853	15.9554	1.15909	2.23316	0.001439	0.0128368	7.72671	9.77129	9.23521	21.2016	28.0535	19.7441		Archaea	Euryarchaeota	Halobacteria	Natrialbales	Natrialbaceae	Salinarchaeum	Salinarchaeum sp. Harcht-Bsk1	Salinarchaeum sp. Harcht-Bsk1	VAGKHRLSATTTTRRAAFAVTPGIGVMSIAVAVVRAETPGNVGTIARAMKNFGLSELYLVDPPELDPDGEAYGFAGHAREDVLPNAREVSFDHLIERFYTVGTTAVTNKDERRHVRYPFVTPSDLADSLREVEADTCLVFGRERVGLTNEELSRLDQVCSIPASAEYPVLNLGQAATIVLYEFRELTVAETQLPDAIQRADEREVEGLYEELERFLANVNHPEEKRAKTMRLWRRVFGRAHLTGRETSTIRGLFRRASGLLENPELLCREDD	5	GO:0005829|GO:0003723|GO:0052666|GO:0052665|GO:0002128	C:cytosol|F:RNA binding|F:tRNA (cytosine-2'-O-)-methyltransferase activity|F:tRNA (uracil-2'-O-)-methyltransferase activity|P:tRNA nucleoside ribose methylation	0				1	PF00588	SpoU_methylase	1	COG0565	J	tRNA C32,U32 (ribose-2'-O)-methylase TrmJ or a related methyltransferase	819	Protein	gb ELZ27446.1	277	1	28	85	257	771	336 bits (861)	8e-112	172/230 (75%)
CCAB_104977	CCAB_104977	Contig_037743:1538-2419	20.745	-1.39652	-2.63267	5.42466e-05	0.000821172	42.0676	26.649	25.3968	12.3676	9.35116	8.63805		Archaea	Euryarchaeota	Halobacteria	Natrialbales	Natrialbaceae	Salinarchaeum	Salinarchaeum sp. Harcht-Bsk1	Salinarchaeum sp. Harcht-Bsk1	MPIEQESIKGNHPEKTIISAALTGALTTRDQCEAIPYTPEEIAEDAAQARDEGAAVAHIHARTENGSPTFETEVYQEIRDEIRDRTDILVNFSTGALHEPVESRLEYIREVQPDIAALNMGSMNYAKYSESRDDFVFDMVFENPFNEIREFLTTMNEHGVKPELECFDTGHVGNIRPFVKNGELEAPIDFSLVMGVLGGIPPTVENLAHQVRQLPDDATWQVIGISRDQWQLVSAALAMGGNVRVGLEDNFYLPDGEMSNNPELVAKAAEMSRNVGREPATPDEAAELMGIER	3	GO:0046872|GO:0016740|GO:0019475	F:metal ion binding|F:transferase activity|P:L-lysine catabolic process to acetate	1	K18013	3-keto-5-aminohexanoate cleavage enzyme [EC:2.3.1.247]	ko00310; Lysine degradation	1	PF05853	BKACE	1	COG3246	S	Uncharacterized conserved protein, DUF849 family	882	Protein	ref WP_049898518.1	292	1	4	10	292	876	472 bits (1215)	7e-165	218/289 (75%)
CCAB_10499	CCAB_10499	Contig_003731:739-1872	162.64	0.671342	1.59255	0.00013422	0.00177034	119.335	137.686	116.595	232.334	209.466	160.421		Bacteria	Bacteroidetes	Bacteroidetes (class)	Bacteroidetes Order II. Incertae sedis	Rhodothermaceae	Salinibacter	Salinibacter ruber	Salinibacter ruber DSM 13855	MKFTASSADLLEALNTVNRAVPSKSTMPILECVLFEREGDTLRLSATDLEISIVRTVSVQFETNGTPENTPIAVPAQRLLDTLRALPDLPIEFSADSDFEIRMETDQGHYKMVGHDGEDYPELPDLEGQHEINVEGGLLNRAIDKTAFAVSQDALRPAMMGVYFQMGEADTRVVATDGHRLVKLDLPELQTDADVNFIVPEKATKLAGRIVEDDAVCTIRVDEGHVSFEVEDARVLARLIEETYPNYGAVIPDENDRSLVVAREDMLNAVKRVGLYSSSMTNQIRLDITSDTVTISAEDVERSSEAEETIHCDYDSEDMEIGFNSEYLTEVLSNVTSDEVVFRLSSPNRAGIVLPQEQEEGEDILMLIMPVMLNTYA	6	GO:0005737|GO:0009360|GO:0008408|GO:0003677|GO:0003887|GO:0006260	C:cytoplasm|C:DNA polymerase III complex|F:3'-5' exonuclease activity|F:DNA binding|F:DNA-directed DNA polymerase activity|P:DNA replication	1	K02338	DNA polymerase III subunit beta [EC:2.7.7.7]	ko00230; Purine metabolism | ko00240; Pyrimidine metabolism | ko01100; Metabolic pathways | ko03030; DNA replication | ko03430; Mismatch repair | ko03440; Homologous recombination	3	PF00712|PF02767|PF02768	DNA_pol3_beta|DNA_pol3_beta_2|DNA_pol3_beta_3	1	COG0592	L	DNA polymerase III sliding clamp (beta) subunit, PCNA homolog	1134	Protein	ref WP_022836202.1	377	1	1	1	377	1131	575 bits (1481)	0	275/377 (73%)
CCAB_105009	CCAB_105009	Contig_037748:954-1529	27.6162	-0.84223	-1.79282	0.00641605	0.0418146	37.775	31.0905	39.2497	12.3676	16.8321	28.3822		Archaea	Euryarchaeota	Halobacteria	Haloferacales	Haloferacaceae	Haloquadratum	Haloquadratum walsbyi	Haloquadratum walsbyi DSM 16790	MTGTQSGRIPWSKLVGGGVSAVVIGFFVLLALSSAGNQTLLRLFGAWFLINGIFAAGLAKAAGAHWSSSLVGGAIAWLTSINPFLAPGWFTGYVELQHDPVNVSDISTLNELLSDEERPLGALITELLEVPLFRLIIVVAATNIGSIVASTIFVAYLLPLFALDLGGVSGVVNLLIEGARNGWQIIWTNIT	0			0				0			0				576	Protein	ref WP_021052066.1	554	1	364	1	554	573	351 bits (900)	2e-115	189/191 (99%)
CCAB_105044	CCAB_105044	Contig_037764:10454-11227	17.2699	1.94383	3.84726	3.38514e-07	9.38845e-06	5.15114	8.88299	2.3088	33.5692	32.7291	20.9781		Archaea	Euryarchaeota	Halobacteria	Haloferacales	Haloferacaceae	Haloferax	Haloferax volcanii	Haloferax volcanii DS2	MDTDEQLAPAVASILAAARERGGGGERVAVTDARSLPDALAAAEADGRVPVIAEVKPTSPTTEGERTDDPVELAEQMVAGGAAALSVLTEPEHFGGSAETLERVRAVVDVPVLRKDFLLHESQLDVVESDVILLIARFLGEDLEPMLEAARKRGFQVLVEVHTEAELEAAVEAGADVIGVNNRDLGRLEVDLSTFERVGAKAPEDATLIAESGIESREDVARMCRVGADGLLVGSAIMAGDIRANTERLTTPMDTKQ	2	GO:0004425|GO:0000162	F:indole-3-glycerol-phosphate synthase activity|P:tryptophan biosynthetic process	1	K01609	indole-3-glycerol phosphate synthase [EC:4.1.1.48]	ko00400; Phenylalanine, tyrosine and tryptophan biosynthesis | ko01100; Metabolic pathways | ko01110; Biosynthesis of secondary metabolites | ko01130; Biosynthesis of antibiotics | ko01230; Biosynthesis of amino acids	1	PF00218	IGPS	1	COG0134	E	Indole-3-glycerol phosphate synthase	774	Protein	ref WP_021061854.1	253	1	34	100	250	750	283 bits (725)	9e-92	165/217 (76%)
CCAB_105045	CCAB_105045	Contig_037764:9210-10457	70.1664	1.38961	2.62007	9.71669e-09	3.78269e-07	45.5017	36.4203	28.86	124.56	114.084	71.5724		Archaea	Euryarchaeota	Halobacteria	Haloferacales	Haloferacaceae	Haloferax	Haloferax volcanii	Haloferax volcanii DS2	MSESTRTDGKFGPYGGQYVPEALMPAIEELTDAYERHVLENEDRFMDEFRRRIRDFGGRPTPLQRADNLSERYGVDVYLKREDLLHGGAHKLNNALGQCLLAKYMGKERIIAETGAGQHGTATAMAAAHLDMPCEVYMGRRDVNRQRPNVFRMRINGAEVNPVDTGRGTLKEAISETMRDWATTVENTHYVIGSIVGPHPFPVMVRDFHRVIAEETKRQSVEQTGGLPDAVVACAGGGSNTMGIFSEFVEDEELGLYAVEAGGSSLSVDEDEGVAPNSASLSTGTEGVLHGARTRVLQDTDGQIMESHSVSSGLDYAGVGPELAHLVDTGRVQAVNVDDGAALEAFHRCSQDEGIIPALETAHALAYLEEHDDPSELGETVVVNLSGRGDKDLEAAIEE…	1	GO:0004834	F:tryptophan synthase activity	0				1	PF00291	PALP	0				1248	Protein	ref WP_014041089.1	436	1	1	1	429	1245	680 bits (1755)	0	337/431 (78%)
CCAB_105048	CCAB_105048	Contig_037764:6893-7771	14.2242	1.10287	2.14781	0.00355685	0.0264578	9.44376	8.88299	5.77201	26.502	18.7023	16.0421		Archaea	Euryarchaeota	Halobacteria	Haloferacales	Haloferacaceae	Haloferax	Haloferax volcanii	Haloferax volcanii DS2	MTDEIDDAFSDEGAAFVPYLAAGDPDYESSMAYCEALIEGGADVLELGLAFSEPIAEGSTIQGAVVRALESGMTPERYFEFVEELDAPMPIVCMTYYNLVYQFGRRDGTEDAGPRAFVERAAEAGIDGFVVVDLPVEEAGDLRAACDEFGLDLVSIVAPTTKGERLDRLVDLSSGYLYVQARLGVTGARADVSDQTETSLERLSGYDVPKAVGFGISSGEQAARVVRAGADGIIVGSALVDIVGEGVTEDRPVVETADRLRTLASELKEGAVAGAADRRTAGAQSRPGPEGK	1	GO:0004834	F:tryptophan synthase activity	1	K01695	tryptophan synthase alpha chain [EC:4.2.1.20]	ko00260; Glycine, serine and threonine metabolism | ko00400; Phenylalanine, tyrosine and tryptophan biosynthesis | ko01100; Metabolic pathways | ko01110; Biosynthesis of secondary metabolites | ko01130; Biosynthesis of antibiotics | ko01230; Biosynthesis of amino acids	1	PF00290	Trp_syntA	1	COG0159	E	Tryptophan synthase alpha chain	879	Protein	ref WP_004972663.1	277	1	3	13	270	834	375 bits (963)	7e-127	193/274 (70%)
CCAB_105114	CCAB_105114	Contig_037782:64-540	106.377	0.961609	1.94748	1.86294e-05	0.00032722	84.1353	78.1703	48.4849	161.662	168.321	97.4865		Archaea	Euryarchaeota	Halobacteria	Haloferacales	Halorubraceae	Halorubrum	Halorubrum lacusprofundi	Halorubrum lacusprofundi ATCC 49239	VEGVPEGVVRGVDAGVVQRRGRRGTAELRAVEAALDDAVVELVGVDPHQVDPVVEDPGRVGGVRSETLAVGSRHPLLHDERVRTLTRGRVRRGRAGGASADDGDVYAFHTERGRPPGFKFTVGSGVRLERRVVDGAGSVTLGGTSGCPDRRAEVDLYT	0			0				0			0				477	Protein	gb ESS04043.1	462	-1	1	327	109	1	153 bits (386)	9e-41	98/109 (90%)
CCAB_105116	CCAB_105116	Contig_037783:112-1344	70.9312	-0.770564	-1.70594	0.000857415	0.00836142	111.608	70.1756	88.8889	53.0041	40.21	61.7003		Bacteria	Bacteroidetes	Bacteroidetes (class)	Bacteroidetes Order II. Incertae sedis	Rhodothermaceae	Salinibacter	Salinibacter ruber	Salinibacter ruber DSM 13855	VRHRVLGARLLNARRESIPPQAPDEHRREQDREQANQQEERAVNGEQDQARQGHQCVLHAVEQQLRQALLHRHHVEEAVDQRGAVLALQGRAPHRRQAVGHLQGRGGEEAALQHVHRVVLKHVERAVEEEAHAHGPTEHDDLVGEGAQRHGVDDALRGQRDRKRKKCHDRRIDRHRDEVARLVTQQPQQAGKCLLNVFLVVVRVVVGGGVALQDGVPGAVAQEALRLPIEVEEGKGRVAVCEGAHLLEPSALRLHVVVRDLPGVGPHFFDEPDGRTGEQQQVARRGSSHQVVGRNGARRGHHAVRPPEVRQCPKERLGRDCLGLQECPQSFRRHLAPSSPPEGPKGGDGLLAEADVRGGTILGRRPDGRTARRRIAGGGHGGRMFAEMGECALPPCSRR…	0			0				0			0				1233	Protein	emb CBH24523.1	764	-1	23	1074	380	1	342 bits (876)	7e-106	228/360 (63%)
CCAB_105119	CCAB_105119	Contig_037784:301-1809	33.22	-0.870291	-1.82803	0.00252369	0.0201067	37.775	46.1916	48.4849	21.2016	30.8588	14.8081		Archaea	Euryarchaeota	Halobacteria	Halobacteriales	Haloarculaceae	Haloarcula	Haloarcula hispanica	Haloarcula hispanica ATCC 33960	VERSRLEDAFLDPEAAANVVYNPTFDQLREFASHDEVTTEFDSPSYVSKQKSRSADQTKNLVDDEFTEADWTAIEDALEAAQDRDLVCLDRQVGRHPETSYTCRLFVPKAFARIALAWGKLLEPAAGDPDFQTLQLPEWDDREGERRRIRVLPEDGLTFVLGSDYTGEAKKSFLRLFMYRAKEQGGLGLHAGTKRVTVADEDGDLNTVGQAFLGLSATGKSTLTGHGCWLDEPEGAEMLQDDVCALLPDGQVTGSEGNGLYIKTDGLDPEEQPSLYRAATHESAVFENVCVEDDCTVDFDDTELTANGRAVILREHLDSAAEDIDLEGVDQVFFITRNPLMPPVARLTDRQAAVAFMLGESIQTSAGDPDAAGETIRVVGTNPFIIGPEGEEGNRLRDL…	4	GO:0005737|GO:0005524|GO:0004612|GO:0006094	C:cytoplasm|F:ATP binding|F:phosphoenolpyruvate carboxykinase (ATP) activity|P:gluconeogenesis	1	K01610	phosphoenolpyruvate carboxykinase (ATP) [EC:4.1.1.49]	ko00010; Glycolysis / Gluconeogenesis | ko00020; Citrate cycle (TCA cycle) | ko00620; Pyruvate metabolism | ko00710; Carbon fixation in photosynthetic organisms | ko01100; Metabolic pathways | ko01110; Biosynthesis of secondary metabolites | ko01120; Microbial metabolism in diverse environments | ko01130; Biosynthesis of antibiotics | ko01200; Carbon metabolism	1	PF01293	PEPCK_ATP	1	COG1866	C	Phosphoenolpyruvate carboxykinase, ATP-dependent	1509	Protein	gb ELZ24034.1	505	1	19	34	505	1506	626 bits (1614)	0	321/492 (65%)
CCAB_105133	CCAB_105133	Contig_037789:3334-3930	11.8331	-1.34045	-2.5323	0.00110074	0.010329	14.5949	23.0958	16.1616	3.5336	3.74047	9.87205		Bacteria	Proteobacteria	Alphaproteobacteria	Rickettsiales	Anaplasmataceae	Anaplasma	Anaplasma centrale	Anaplasma centrale str. Israel (Anaplasma marginale subsp. centrale	MSRRDSLDPEELAEQARNTEIDVPEALEAELEDTEDNSGIPFPDGRPTDDTEPSQFNEPRPCHVCRAYTHTTDEKPVQTTNRSVFRNSTDDDKLISIVPLCEAHTNRGTYTQVLDLFAEAGFDGLVTGIEEYGIITFYDSVQLLPLQNEMDRFTDSPLISSLNQVGHTPPHDIQDVIRELDNRLEQSPLTDELREDLL	0			0				0			0				597	Protein	ref WP_041845059.1	357	1	185	280	288	579	39.3 bits (90)	1.9	33/108 (31%)
CCAB_105157	CCAB_105157	Contig_037796:8569-9444	58.904	-0.797541	-1.73814	0.00113336	0.0105813	93.579	80.8352	53.1025	47.7036	44.8856	33.3182		Archaea	Euryarchaeota	Halobacteria	Halobacteriales	Haloarculaceae	Natronomonas	Natronomonas moolapensis	Natronomonas moolapensis 8.8.11	VTMRVVDTHTHTWGGDTAELPWSEPVLPPGWRGSYTADDLVADMDAAGVDEAVAVTTPLYGRGARANEYTMRSIEAYPDRLWGVGVMDFYGDPGEVRAALRRVVGHDRMLGVRMHACLEYEEHPTDLDRTADWILDDELAPVWAEAAELETSVFVFPKAEQLPMVATLADRYPDVQFVVDHMAFPDGTTTPDEGPWTAFETVATHSNVAVKMSSLPRSSDRAWPYEDLWGYVRNLVKWFDPDRLMLGSDYPWMDDWAGYEDCLSWVEETPFLSARDYAYLSHRTFERVHEG	2	GO:0047554|GO:0019619	F:2-pyrone-4,6-dicarboxylate lactonase activity|P:3,4-dihydroxybenzoate catabolic process	0				1	PF04909	Amidohydro_2	1	COG3618	R	Predicted metal-dependent hydrolase, TIM-barrel fold	876	Protein	ref WP_049983413.1	289	1	1	7	289	873	476 bits (1226)	1e-166	229/289 (79%)
CCAB_105158	CCAB_105158	Contig_037796:7766-8572	85.0055	-0.586798	-1.50191	0.00348114	0.0260451	101.306	101.266	106.205	60.0713	79.4849	61.7003		Archaea	Euryarchaeota	Halobacteria	Halobacteriales	Haloarculaceae	Natronomonas	Natronomonas moolapensis	Natronomonas moolapensis 8.8.11	MGGHTTYDYDGETAVVTGSTKGIGRGIASGLADANANVVVNSRSASDVASVAAELDDCGTGRVIGVPADVASTDEVDQLLDRAIEEFGRIDLLVNNAAVWPEEESLVESTVDQWDHTMAVNIRAQYYAARRVARHMIDEGIDGSIINHTSQAGDRRTGTFGLYGISKTSINGLTWRMAQELADHEIRMNAISTDVTETAQLRHEAERTAKDDPTRTPEDVLRERGERRPIGRLGQPEDLADAVLWLASDRADYVVGEIVRVSGGGNLQ	1	GO:0016491	F:oxidoreductase activity	1	K00059	3-oxoacyl-[acyl-carrier protein] reductase [EC:1.1.1.100]	ko00061; Fatty acid biosynthesis | ko00333; Prodigiosin biosynthesis | ko00780; Biotin metabolism | ko01040; Biosynthesis of unsaturated fatty acids | ko01100; Metabolic pathways | ko01130; Biosynthesis of antibiotics | ko01212; Fatty acid metabolism	0			0				807	Protein	ref WP_049983412.1	268	1	1	1	268	804	379 bits (974)	4e-129	211/268 (79%)
CCAB_105161	CCAB_105161	Contig_037796:3246-4691	171.846	-0.818717	-1.76384	3.1412e-07	8.75909e-06	231.801	219.41	210.101	130.743	113.149	125.869		Archaea	Euryarchaeota	Halobacteria	Halobacteriales	Haloarculaceae	Natronomonas	Natronomonas moolapensis	Natronomonas moolapensis 8.8.11	MPPIRNYIGGEWAESNAGKTFATTNPAAPGETVAEYQQSGPDDATAAVAAAADARDGWASTPAPERGAILKAAGDALADRKDELTAQLTREEGKTHAEAGGEVQRAIDIFHYYAQKTYDLGGTVKSSSGQRTNLYTREEPVGVATLITPWNYPIAIPAWKIAPALAAGNTVTIKPASLAPGPAIAIVEALDDAGVPDGVINLVTGSGSTVGDALIGHDDLDAVSFTGSSAVGDVVYDLATDDGKRVQTEMGGKNPTIVSDATDIEEAADIIASGAFGVTGQACTAGSRAIVYEDVYDEFVDAIVDRADAIDVGPGDECDMGPQVSEDELESTLEYIDVAAEEGATLAAGGEALGGGRFGDGYFVAPTVCTDVDPGHRIAQEEVFGPVLAVISVEGFDDA…	2	GO:0047533|GO:0042843	F:2,5-dioxovalerate dehydrogenase (NADP+) activity|P:D-xylose catabolic process	1	K00128	aldehyde dehydrogenase (NAD+) [EC:1.2.1.3]	ko00010; Glycolysis / Gluconeogenesis | ko00053; Ascorbate and aldarate metabolism | ko00071; Fatty acid degradation | ko00280; Valine, leucine and isoleucine degradation | ko00310; Lysine degradation | ko00330; Arginine and proline metabolism | ko00340; Histidine metabolism | ko00380; Tryptophan metabolism | ko00410; beta-Alanine metabolism | ko00561; Glycerolipid metabolism | ko00620; Pyruvate …	1	PF00171	Aldedh	0				1446	Protein	ref WP_015910938.1	482	1	6	13	482	1443	547 bits (1410)	0	337/477 (71%)
CCAB_105179	CCAB_105179	Contig_037803:21-584	77.4678	1.15543	2.2275	1.05695e-06	2.59738e-05	61.8137	45.3033	31.1688	136.044	102.863	87.6145		Archaea	Euryarchaeota	Halobacteria	Natrialbales	Natrialbaceae	Halovivax	Halovivax ruber	Halovivax ruber XH-70	MAANAAADCGRSENDLVRIAHEADVERGTGLGDVVAQARGGVPLRLEPGAPQYGSLDGIPASPRVEYVSFGPLSTADVLAGDTDRLSAAGTDALDRVTDDPRLETFMAASRAFAERANLLAPPVEAAIDAVSAAGGSAAMAMLGQTVFALETGLSDAGYDPHVCRTHPSGARLLRDDSAADESIAVQ	2	GO:0005524|GO:0016301	F:ATP binding|F:kinase activity	1	K06982	pantoate kinase [EC:2.7.1.169]	ko00770; Pantothenate and CoA biosynthesis | ko01100; Metabolic pathways	1	PF00288	GHMP_kinases_N	1	COG1829	H	Archaeal pantoate kinase	564	Protein	ref WP_007998068.1	310	1	134	10	304	522	212 bits (539)	3e-64	121/171 (71%)
CCAB_105187	CCAB_105187	Contig_037805:1086-3239	77.3064	-0.715528	-1.64208	0.000698285	0.00704737	112.467	94.1597	84.2713	55.6543	65.4581	51.8283		Bacteria	Bacteroidetes	Bacteroidetes (class)	Bacteroidetes Order II. Incertae sedis	Rhodothermaceae	Salinibacter	Salinibacter ruber	Salinibacter ruber DSM 13855	MRPDFSDIQYDPPSEADATPTGDATWSTPEQIDIEPVYGPDALEDLDHLDFNAGLPPYLRGPYTTMYKFRPWTIRQYAGFSTAEESNKFYREALASGQKGLSVAFDLATHRGYDSDHDRVRGDVGKAGVAIDTVEDMKRLFEGIPLGDVSVSMTMNGAVLPVMAFYIAAAEEQGVAHEELAGTIQNDVLKEFMVRNTYIYPPQPSMRIVGEIFAYCAAEMPRFNAISVSGYHMHEAGAPADLELAYTLADGLEYLRTGLDAGLGIDDFAPRVSFFWAIGMNHFMEIAKMRAGRMLWAKLVKQFDPENPKSMALRTHCQTSGYSLAEQDPFNNVARTTIEAMAAAFGGTQSLHTNALDEAIALPSEFAARIARNTQLYLQDETDITEAVDPWAGSYYVEH…	4	GO:0031419|GO:0046872|GO:0004494|GO:0008152	F:cobalamin binding|F:metal ion binding|F:methylmalonyl-CoA mutase activity|P:metabolic process	1	K01847	methylmalonyl-CoA mutase [EC:5.4.99.2]	ko00280; Valine, leucine and isoleucine degradation | ko00630; Glyoxylate and dicarboxylate metabolism | ko00640; Propanoate metabolism | ko00720; Carbon fixation pathways in prokaryotes | ko01100; Metabolic pathways | ko01120; Microbial metabolism in diverse environments | ko01200; Carbon metabolism	2	PF02310|PF01642	B12-binding|MM_CoA_mutase	0				2154	Protein	ref WP_007650330.1	707	1	21	61	707	2121	1025 bits (2651)	0	487/687 (71%)
CCAB_105188	CCAB_105188	Contig_037805:3284-4321	18.8453	-1.54771	-2.92353	1.15996e-05	0.000216166	28.3313	31.9788	27.7056	7.06721	9.35116	8.63805		Bacteria	Bacteroidetes	Bacteroidetes (class)	Bacteroidetes Order II. Incertae sedis	Rhodothermaceae	Salinibacter	Salinibacter ruber	Salinibacter ruber DSM 13855	VAPLNPNLDHQSRPSRSDARSAADYVTGILDGNRVTLSQAITLLESTRPDHRDTARTVVEECLPHSGDSIRVAVTGVPGVGKSTFIEALGQRLVAAGRRLAVLTVDPSSERSKGSILGDKTRMGTLASEEDAFIRPSPTAGTLGGVAPRTREAILLCEAAGYDTVFVETVGVGQSEISVRSMVDFFLLLALAGAGDELQGIKRGIVEVADAIAITKADGDNRAPAKAARAEYEKALRLLSDPDSGWEPPVLTCSSQTGAGIDEVWGAVERYRAYTQETGFFEEQRRRQAQHWMEQAIEQRLHEEFFSDPDVQAARGDVEEALQDGRLSSLAAAERLLSIYRDSTS	3	GO:0005524|GO:0005525|GO:0003924	F:ATP binding|F:GTP binding|F:GTPase activity	1	K07588	LAO/AO transport system kinase [EC:2.7.-.-]		0			0				1038	Protein	ref WP_011404535.1	345	1	1	1	345	1035	616 bits (1588)	0	343/345 (99%)
CCAB_105208	CCAB_105208	Contig_037813:1184-1795	242.394	1.18673	2.27636	6.74546e-16	7.64288e-14	152.817	143.016	141.991	322.441	357.214	336.884		Archaea	Euryarchaeota	Halobacteria	Halobacteriales	Haloarculaceae	Haloarcula	Haloarcula marismortui	Haloarcula marismortui ATCC 43049	MDYHTLLDRAHESMPDGPQEGGDRLRVPDPEGETDGAFTRLTNLDRIADALSRDPKHLHRYVQREFGTNGQYEDGRGRYNGSFTLADFTAAVDGYVEAYVTCSECGLPDTRIVPEDGVEMLRCTACGAFRPVGKIKKQTSTTRPTVETGGTYEVEITGTGRKGDGVAHKGKYTVFVPGASEGQTVRVRIDNTSGDLAFASLVN	1	GO:0003743	F:translation initiation factor activity	1	K03238	translation initiation factor 2 subunit 2	ko03013; RNA transport	2	PF01873|PF01938	eIF-5_eIF-2B|TRAM	2	COG1601|COG3269	J|R	Translation initiation factor 2, beta subunit (eIF-2beta)/eIF-5 N-terminal domain|Predicted RNA-binding protein, contains TRAM domain	612	Protein	ref WP_049937097.1	203	1	1	1	203	606	289 bits (740)	1e-95	139/203 (68%)
CCAB_105212	CCAB_105212	Contig_037814:18-608	56.7461	0.988027	1.98347	8.43067e-05	0.00120084	48.0773	27.5373	34.632	95.4073	60.7826	74.0404		Archaea	Euryarchaeota	Halobacteria	Halobacteriales	Haloarculaceae	Halomicrobium	Halomicrobium mukohataei	Halomicrobium mukohataei DSM 12286	VIVDAAEVTDPPEAAARDAPTDASSDVDGTDDTDDAPGDGEPTDGDGDATDGDGDATDGDGDTTDDDDTVLDAENTAGDDGDAGATGNAAAAVDRTPRSFEEHVQEVVDGDSGRARLLDDDLGVLTEVEATDAFDAVEGAADPPMAVVLDGTVDQRLVDVAAQRGVGTLFGRDAGDLVKRPVGTRIVTVADRAVEA	5	GO:0000178|GO:1990077|GO:0003896|GO:0000287|GO:0008143	C:exosome (RNase complex)|C:primosome complex|F:DNA primase activity|F:magnesium ion binding|F:poly(A) binding	0				1	PF13662	Toprim_4	1	COG0358	L	DNA primase (bacterial type)	591	Protein	gb ESS03459.1	325	1	223	280	325	588	133 bits (334)	1e-33	70/103 (68%)
CCAB_105229	CCAB_105229	Contig_037824:100-771	60.547	1.93484	3.82336	5.73982e-06	0.000116466	26.6142	14.2128	11.544	158.129	97.2521	55.5303		Archaea	Euryarchaeota	Halobacteria	Halobacteriales	Haloarculaceae	Natronomonas	Natronomonas moolapensis	Natronomonas moolapensis 8.8.11	MSHTRTKVCGITREADLRAAVDAGTDAVGLIVDVSVDTPREVGVDRAAELADAAPPFVSVVLVTMASADGDRVRELVDRVGPDAVQVHGDPTPSAVTRLTRDLAVDVLVAVDAANPKVARYDDVADAVLLDSLTETGAGGTGETVDWERTKGVLTDLDAPVVLAGGLTPENVAEAVDTVSPFGVDVASGVERDGESGVKDHDAVRAFVTNARRVDPSGLEVDR	2	GO:0004640|GO:0000162	F:phosphoribosylanthranilate isomerase activity|P:tryptophan biosynthetic process	1	K01817	phosphoribosylanthranilate isomerase [EC:5.3.1.24]	ko00400; Phenylalanine, tyrosine and tryptophan biosynthesis | ko01100; Metabolic pathways | ko01110; Biosynthesis of secondary metabolites | ko01130; Biosynthesis of antibiotics | ko01230; Biosynthesis of amino acids	1	PF00697	PRAI	1	COG0135	E	Phosphoribosylanthranilate isomerase	672	Protein	ref WP_013878619.1	224	1	1	1	210	636	185 bits (469)	3e-54	130/213 (61%)
CCAB_105239	CCAB_105239	Contig_037829:998-1135	26.7241	1.27297	2.41659	5.54627e-05	0.000834902	11.1608	14.2128	18.4704	32.6858	50.4963	33.3182		Archaea	Euryarchaeota	Halobacteria	Haloferacales	Haloferacaceae	Halogeometricum	Halogeometricum borinquense	Halogeometricum borinquense DSM 11551	MTKRLSVDFEDDVYKEFSKKCIEVDETKSDVVRGLVNDWLNESEE	0			0				0			0				138	Protein	gb EMA52352.1	45	1	1	1	45	135	87.0 bits (214)	7e-21	44/45 (98%)
CCAB_105331	CCAB_105331	Contig_037855:207-1151	57.353	-1.95833	-3.88612	1.31719e-14	1.29252e-12	84.9938	103.043	90.0433	16.7846	19.6374	29.6162		Archaea	Euryarchaeota	Halobacteria	Haloferacales	Haloferacaceae	Haloquadratum	Haloquadratum walsbyi	Haloquadratum walsbyi C23	MNAPIGYYTKVIYKLFDNRWDDVVMKRKDDQPLAAAQSTLAPKWSVHIINAINDQDHSPGFNTIKSTLEPISSKVLSDNLEKLVSAGVVRRERVSKTPLRVKYSLSSAGQDLLPIINDLDRWGRDHLQNQNVNYAVLATGLDSSIMTQLSASLNQQYTVERCSMSRAVSVMQESNSNSNSDSDIDHNQQETAQKHILLIDYDAVASELHAVSIPDYHSVPTAVIVDGLSDKLSELTFHAEVTKPFTIIQLCDTVERLAQIINRSPEAQRLIAFGVKQRAMYQSVISRAISNDIEHHELETELRSLCQKTDSDPL	3	GO:0003677|GO:0006355|GO:0006351	F:DNA binding|P:regulation of transcription, DNA-templated|P:transcription, DNA-templated	0				1	PF01638	HxlR	1	COG1733	K	DNA-binding transcriptional regulator, HxlR family	945	Protein	gb ERG91441.1	294	1	1	73	294	942	551 bits (1421)	0	284/294 (97%)
CCAB_105339	CCAB_105339	Contig_037857:4096-5121	32.7519	-0.85577	-1.80972	0.00300148	0.0230948	56.6625	35.532	36.9409	22.085	24.313	20.9781		Bacteria	Bacteroidetes	Bacteroidetes (class)	Bacteroidetes Order II. Incertae sedis	Rhodothermaceae	Salinibacter	Salinibacter ruber	Salinibacter ruber DSM 13855	MVESYGMALAGPAGAPGYGRFMARTSDSLRTAGWHMASAQSTAPVFGGLSWLSAASLLLGTPVEHQPVLDVLRPTLPRYPHLVRLLQHHGYETATLQPPVRPRPGLSVDNRYGFDRTFYLEDLNYRGPRVGWGIVPDQYSLAVAHERFVAPASPPFFLFFETVTSHAPWTAPPPPLVDDPLSMGRPDSSASPSATEVLPAPGDSPSWADVRSRRTRLFRHVQYTWRMLRDYLRRKAPPNSLVVVVGDHQPYFADTESAATPVHLLSRDEALIRRLGPYGFEHGLQPKGRGDSLRHAGLYSLLVRVLAAHDADRRPTARSTADRPPYRPRGVGRAALLPPRP	0			0				0			0				1026	Protein	ref WP_043552612.1	571	1	261	73	569	1014	318 bits (816)	5e-100	198/322 (61%)
CCAB_105340	CCAB_105340	Contig_037858:8096-8356	8.96858	1.17898	2.26417	0.00607902	0.0401074	3.43409	4.4415	5.77201	14.1344	11.2214	14.8081		Archaea	Euryarchaeota	Halobacteria	Halobacteriales	Haloarculaceae	Natronomonas	Natronomonas moolapensis	Natronomonas moolapensis 8.8.11	MAEFTFLELHFEDSNLTANAPYSRSGADTGPGGEASTDTSGSRGGTIVALLVGLVFSLAVAYLVRKKLSSGNTDENGDDSVFDSEA	0			0				0			0				261	Protein	ref WP_015408828.1	81	1	1	1	71	216	77.8 bits (190)	3e-16	40/72 (56%)
CCAB_105372	CCAB_105372	Contig_037866:21-2378	16.7105	-0.983912	-1.97782	0.00688808	0.0441071	29.1898	20.4309	19.6248	6.18381	14.9619	9.87205		Archaea	Euryarchaeota	Halobacteria	Halobacteriales	Haloarculaceae	Haloarcula	Haloarcula hispanica	Haloarcula hispanica ATCC 33960	VPRDEFRQMCIDHTESQIGAMRETMETLGFSIDWDHEYRTMDPDYWQETQRSFVRMADEEYVYRDEHPVNWCPRCETAIADAEVETEEGVDGTLYYITFPGVDNDDSEEQRSSDPAAEPQDIEIATTRPELLAACVSMAVDPEDERYADRIGDTFEVPLFGQEVELIGDDAVDGDFGTGAVMICTFGDKQDVEWWAEYDLDLRLVFSEDGHLTVGDYEGLTIEEAKEAVVDDLDAEGYLNDAEPTEQNVGQCWRCDTPIEILSKEQWFVEVNQDEILDTAREVEWIPEHMYDRLEEWTEGMEWDWVISRQRVFATPIPAWFCEDCGHPHIAGEDELPVEPTDEEPAIDTCPECGSEAWTGETDVMDTWMDSSITPLQVRNWPNDDFEPTTLRPQGHDII…	5	GO:0005737|GO:0002161|GO:0005524|GO:0004832|GO:0006438	C:cytoplasm|F:aminoacyl-tRNA editing activity|F:ATP binding|F:valine-tRNA ligase activity|P:valyl-tRNA aminoacylation	1	K01873	valyl-tRNA synthetase [EC:6.1.1.9]	ko00970; Aminoacyl-tRNA biosynthesis	2	PF08264|PF00133	Anticodon_1|tRNA-synt_1	1	COG0525	J	Valyl-tRNA synthetase	2358	Protein	ref WP_050047620.1	880	1	104	1	879	2352	1045 bits (2702)	0	533/792 (67%)
CCAB_105418	CCAB_105418	Contig_037886:827-2068	21.8113	3.60065	12.1312	1.33619e-16	1.66981e-14	0	0.888299	2.3088	40.6364	63.5879	23.4461		Archaea	Euryarchaeota	Halobacteria	Halobacteriales	Halobacteriaceae	Halalkalicoccus	Halalkalicoccus jeotgali	Halalkalicoccus jeotgali B3	MAFELDRDRFVETMKYQAEVGATENGGLHRLTLSEADKEIRDWFLEQMEAEGLDITIDEFGNMFGYREGTDPDAGTILVGSHLDSQPYGGIYDGQLGTISALELVRTLNDEGIETKHPIEIVNWTNEEGSRFQPAMQGSGVWAGDHDLAEEYAKTDEDGNVLEAELERIGYKGDTPATPQRDYEAGLELHIEQGPYLEENDKQVGVVTGVVGFSWGAITFTGEADHSGPTPMHYRQDALVAAADVITQVRRIPDTLGERTVGTTGYIDAKPNSINIIPEEVTFTWGFRDPEKAVIEEARERVLEEAEYAANREGVEWEYTDRHWTDPVQFSEQCIDAVQKAADDCGYDSMEIVSGAGHDAVHVAKEMDTSMVFSVSEDGKSHNESEYTSWDDCYTAANT…	2	GO:0016813|GO:0008652	F:hydrolase activity, acting on carbon-nitrogen (but not peptide) bonds, in linear amidines|P:cellular amino acid biosynthetic process	0				2	PF07687|PF01546	M20_dimer|Peptidase_M20	0				1242	Protein	ref WP_008424879.1	411	1	1	1	393	1182	529 bits (1362)	0	269/394 (68%)
CCAB_105419	CCAB_105419	Contig_037886:2065-3114	16.1004	3.78995	13.8321	2.42916e-16	2.95738e-14	0	0	0	32.6858	35.5344	28.3822		Archaea	Euryarchaeota	Halobacteria	Halobacteriales	Halobacteriaceae	Halalkalicoccus	Halalkalicoccus jeotgali	Halalkalicoccus jeotgali B3	MNATFDREFTRAGIWNWEKPRIEDELHYAQYAEEAGLDSVWQGESRLVRDAMTVMGAYTQVTDEIDISPGVTNCYTRNVALMAQTFSTLHELSGGRMKLGIGAWWDPLASKVGIDRENPLRRMWEYCTVTNRLLELENVTYEGETLQVDDIELDLVRSDPEPRDVPIYVGATGETMHKLTGELVGKGVAGGIFMNYLIPPEHNLKGLEKLKEGVEKQDGAMTDVDRPQLIAVAMDEDADKAIDEARGLATQYIGQQPHITKASGIDPEQAELVKESLGGWPATAEDIERASQHVSDDVVTNIVAAGTRDDVVGRIRDYCAAGCTEPVVYPLTDNMEDVIDVLAEAKAEP	5	GO:0005737|GO:0018537|GO:0016705|GO:0019516|GO:0006730	C:cytoplasm|F:coenzyme F420-dependent N5,N10-methenyltetrahydromethanopterin reductase activity|F:oxidoreductase activity, acting on paired donors, with incorporation or reduction of molecular oxygen|P:lactate oxidation|P:one-carbon metabolic process	1	K00320	5,10-methylenetetrahydromethanopterin reductase [EC:1.5.98.2]	ko00680; Methane metabolism | ko01100; Metabolic pathways | ko01120; Microbial metabolism in diverse environments | ko01200; Carbon metabolism	1	PF00296	Bac_luciferase	1	COG2141	HR	Flavin-dependent oxidoreductase, luciferase family (includes alkanesulfonate monooxygenase SsuD and methylene tetrahydromethanopterin reductase)	1050	Protein	ref WP_007690403.1	343	1	4	25	342	1041	533 bits (1373)	0	268/339 (79%)
CCAB_105435	CCAB_105435	Contig_037892:917-1777	24.3595	1.86285	3.63724	8.38972e-08	2.69238e-06	10.3023	9.77129	5.77201	44.17	24.313	51.8283		Archaea	Euryarchaeota	Halobacteria	Haloferacales	Haloferacaceae	Haloferax	Haloferax volcanii	Haloferax volcanii DS2	MIEDINRDVFVRIQTDLLVVGDSIMTDRHHASNGNYEDNDPQNQIGGIIPAFSLSGWLRHGMEKVIQERDGTTCHPGEANANFRKDGVYNRDLDAGYHPKGDCLEDDDGNGCVILDLFGGFGNRPGKVMRRPIKFSPVRSSVDYTRGQAEGHYRRLNRNVVSRNEEDNREPLRNAELDAVANLDGCWHLSFRETKPEFVALLAEAIDYLDAHKTDFMHQLGGARNFGGGIVDCELVNPLYNETELRRVFDRGKGNTNKMDDKDKKWSEEYLPEFEAELAARVEAES	0			0				0			0				861	Protein	ref WP_050033577.1	285	1	1	1	283	849	518 bits (1334)	0	247/283 (87%)
CCAB_105451	CCAB_105451	Contig_037900:1467-1691	65.0223	1.16493	2.24222	0.00208519	0.017247	51.5114	23.9841	31.1688	115.726	112.214	55.5303		Archaea	Euryarchaeota	Halobacteria	Natrialbales	Natrialbaceae	Halovivax	Halovivax ruber	Halovivax ruber XH-70	MSHSTQSPRISLDAAFKAFGAVTILIGVVLTVGVVVVTNPFADYVTATPAVAGSLLFTGLLAAVGYAAYALRRG	0			0				0			0				225	Protein	ref WP_006630382.1	74	1	1	1	56	168	58.9 bits (141)	2e-09	37/56 (66%)
CCAB_105463	CCAB_105463	Contig_037904:1514-1801	14.0248	-1.08117	-2.11575	0.00552755	0.0372144	23.1801	17.766	18.4704	6.18381	3.74047	14.8081		Archaea	Euryarchaeota	Halobacteria	Haloferacales	Haloferacaceae	Haloquadratum	Haloquadratum walsbyi	Haloquadratum walsbyi DSM 16790	VSRHICPASASNSRIHPSRCPNCVIDASIIATRSMLQREPAVLYSFSSVEYLVSSSTIVMALRAPSFLFLPCCYLVLSTQFLTVHPEVILLLSLR	0			0				0			0				288	No hit
CCAB_105472	CCAB_105472	Contig_037908:897-1022	70.4655	-0.688817	-1.61196	0.0010207	0.00969995	91.0035	84.3884	87.7345	53.0041	52.3665	54.2963		Archaea	Euryarchaeota	Halobacteria	Haloferacales	Haloferacaceae	Haloquadratum	Haloquadratum walsbyi	Haloquadratum walsbyi DSM 16790	VICSGTVPSLNSFERYADPATLTVAQSNRLVEVIAAATLYS	0			0				0			0				126	Protein	ref WP_014556221.1	1515	-2	889	125	929	3	82.8 bits (203)	1e-16	41/41 (100%)
CCAB_105506	CCAB_105506	Contig_037922:3645-4790	35.6402	-0.867985	-1.82511	0.00152964	0.0134756	42.0676	55.0745	43.8673	24.7352	27.1184	20.9781		Archaea	Euryarchaeota	Halobacteria	Halobacteriales	Haloarculaceae	Haloarcula	Haloarcula hispanica	Haloarcula hispanica ATCC 33960	VTQGDAIDVSADVTNTGGQSGSTAVELSIDGNSVDSQNVSLNSGESTTVTFSGVDTSGLAAGEYTHTVSAGESSVSGTLTVGASSTPANFTVSSIDPESATVTQGDALDVSATVENTGGQEGTTTVALAIGDTEIDSQEVTLSAGDSQTVTFSGVSTAELSPGEYAHVVSAGESSVEGTLTVGGDQPLTGAFVAESQEGFLAIGEDSRSAADESSFPLPPSDTVPNPIVVEGTIDGSSWTSTNIDFPNLNPQALLAQVEGDLPISAEDIEISITVPDGFEGTLDQQQGLMTVNGTIMIEVSIFGTAIPVEIGLEATTGESGALSGSLDLESDPVTATVVDNQATIPEIEQTAVAGLLNSELGLPSQEGQTWVSIDFALENA	0			0				0			0				1146	Protein	ref WP_009375866.1	954	1	459	1	645	546	156 bits (395)	5e-38	92/187 (49%)
CCAB_105528	CCAB_105528	Contig_037930:218-436	16.4574	0.960808	1.9464	0.00736661	0.0463978	11.1608	10.6596	9.23521	28.2688	23.3779	16.0421		Archaea	Euryarchaeota	Halobacteria	Haloferacales	Haloferacaceae	Haloquadratum	Haloquadratum walsbyi	Haloquadratum walsbyi C23	MLPVSWTGETVIYWILSVKSVSKYHYIGITFACVVIHELNMRSSIQLSNANTRPVTYVNRGVSTVNCYDNLG	0			0				0			0				219	Protein	ref WP_049891916.1	70	3	22	3	70	149	99.0 bits (245)	7e-25	47/49 (96%)
CCAB_105530	CCAB_105530	Contig_037930:973-1104	34.5409	0.834401	1.78312	0.00259726	0.0205694	23.1801	26.649	21.9336	52.1206	36.4695	46.8923		Archaea	Euryarchaeota	Halobacteria	Haloferacales	Haloferacaceae	Haloquadratum	Haloquadratum walsbyi	Haloquadratum walsbyi C23	MTVDDEVAIVAIFTSPIFMSSGNQWIFSVVDNANSYLQIRAQI	0			0				0			0				132	No hit
CCAB_105562	CCAB_105562	Contig_037942:289-1323	144.811	1.33248	2.51836	2.74567e-12	1.9673e-10	82.4182	80.8352	76.1905	202.299	165.516	261.609		Bacteria	Bacteroidetes	Bacteroidetes (class)	Bacteroidetes Order II. Incertae sedis	Rhodothermaceae	Salinibacter	Salinibacter ruber	Salinibacter ruber M8	MTLLWACPKERGDRLVIGRKLSVRKGRHHLWYGLQAPTWAQHIVPLHLAVVGHRRRKRKRPVFGKRLRAQVHIAPSVVARRVRRKCFTGDYIVEQPRRKEIKGHGVFVRAGAGQLCTVELSVHIAPPQSPYVHKLALGDRRTRHFFDGPGRRGACRFSDRLGADGVHHRRRLSPLSKHARVRIPCGPRPHNHLIKLRGGLRQLEVQLRGAPCHNAHLRHGLPLKADKGNNQGVRARRQVIEAVAPLQIGRGAGRGALDRHVRPRKGLPPCRLHHHPGDGSRLCRRPVRRRLPVRNRRDRTVPESPQQETQKEERSGDAIEHDTHAKRRWEAAEQLYRGKTYAAF	0			0				0			0				1035	Protein	ref WP_013060974.1	943	-1	53	801	309	4	239 bits (611)	9e-68	149/267 (56%)
CCAB_105568	CCAB_105568	Contig_037948:65-1468	275.148	0.654722	1.57431	9.93607e-05	0.00137606	163.978	231.846	241.27	295.939	387.138	330.714		Bacteria	Actinobacteria	Actinobacteria	Corynebacteriales	Gordoniaceae	Gordonia	Gordonia sp. KTR9	Gordonia sp. KTR9	MESRVEPDAAETTTRVSKNVQLNVPIVTAAMDTVTEAGMAIAMAREGGLGVLHRNMRIEETVAQVERVKRADELIIRDVVTAAPDQTVREVDQMMGTEGVSGAPVVSEDDVVLGIISGTDIRPYLEVSDNDEVRAAMTSEVITAGRDLSARAALELMYEHRIERVPIVDEADRLVGLVTMQGILARREYDEAARDEGGALRVGVAVGPFEHERASAADEAGADVLFIDCAHAHNQNVIESAREIESAVAADVVVGNVGTAEAAEAIVGFADGIKVGIGPGSICTTRVVTGAGMPQVTAVSAVADVAMDHDVPVIADGGVRYSGDAIKAIAAGADAVMLGSYFAGTDEAPGRVITMNGKKYKQYRGMGSVGAMQSGGGDRYLKSESDDEEFVPEGVEAAT…	4	GO:0003938|GO:0046872|GO:0000166|GO:0006177	F:IMP dehydrogenase activity|F:metal ion binding|F:nucleotide binding|P:GMP biosynthetic process	1	K00088	IMP dehydrogenase [EC:1.1.1.205]	ko00230; Purine metabolism | ko00983; Drug metabolism - other enzymes | ko01100; Metabolic pathways | ko01110; Biosynthesis of secondary metabolites	2	PF00571|PF00478	CBS|IMPDH	2	COG0516|COG0517	F|T	IMP dehydrogenase/GMP reductase|CBS domain	1404	Protein	ref WP_050037996.1	494	1	29	4	493	1395	695 bits (1794)	0	368/465 (79%)
CCAB_105573	CCAB_105573	Contig_037950:1165-1608	569.543	-0.966647	-1.95429	1.38935e-09	6.28002e-08	763.227	715.081	793.074	310.957	341.317	493.603		Archaea	Euryarchaeota	Halobacteria	Haloferacales	Haloferacaceae	Haloquadratum	Haloquadratum walsbyi	Haloquadratum walsbyi C23	MYAGQQAVTAISEGDVSEASLWEYNERVMGDFGTRFAGLDVYNVLSTAIDVDDLMGLLASLPGEKLAEALYSGTTSFSPLLILKTIKNSYGHWGQILNFYRTKNLADDLMGQYERYPSRPEALDSWKSARDDVMDQIYDVTGADVKY	0			0				0			0				444	Protein	ref WP_014555397.1	457	1	311	1	457	441	305 bits (781)	2e-99	147/147 (100%)
CCAB_105594	CCAB_105594	Contig_037960:489-1391	605.428	0.996799	1.99557	1.96607e-09	8.61086e-08	436.13	355.32	406.349	999.126	828.513	607.131		Archaea	Euryarchaeota	Halobacteria	Natrialbales	Natrialbaceae	Halovivax	Halovivax ruber	Halovivax ruber XH-70	MSRTPDRIARLSYEYQQLVADADRMGSTDETAESYEAWVDPSVYADAIGDSPLVEELIDAERYPGEAFVSAVDPDPETIVPAFAEDVAMGAGDIVGVAGPSTQLCDDIYYALFRSVAETGAVLTTKYPDDAVRARLPDVDPVVLDCTPGATAREREAAGRGEALRCDDLTAMGVAAQSVTDRLAERDEPRVFGVSTVTQLRSHHASRPLEQFLHELVGQWRNHGVGGLVHVPPARGDQPYGAAHFDYVVEVRADAESVEARVRGKRDVDPTWRTLGSPRVTDESTQPAETSRPTAGVAPE	0			0				0			0				903	Protein	ref WP_008848656.1	308	1	1	1	300	900	252 bits (643)	4e-78	144/305 (47%)
CCAB_10562	CCAB_10562	Contig_003757:241-834	22.8627	0.965059	1.95214	0.00304909	0.0234084	10.3023	15.1011	18.4704	23.8518	33.6642	35.7862		Bacteria	Bacteroidetes	Bacteroidetes (class)	Bacteroidetes Order II. Incertae sedis	Rhodothermaceae	Salinibacter	Salinibacter ruber	Salinibacter ruber DSM 13855	MDLDPTLLTWGFVAGGLLLMVLETVVPGGVAGFLGLGGLVIAGLRALGLLLDPWTAIITWVFLSVGLTIALRPLAMRFVRGETSLSLTDEDAEAMGETVMVVEQVGEEEPGRIRYRGATWEARAVEGTLPKGAEAALLYRDNLTWIVEAADDADLDHELAEATDADLSDVGTDRDRAADDETDDSDLGYDPSARVQE	0			0				0			0				594	Protein	ref WP_011404956.1	198	1	1	1	147	441	176 bits (445)	2e-51	109/147 (74%)
CCAB_105665	CCAB_105665	Contig_037980:3359-3925	53.5856	0.688443	1.61154	0.00520674	0.0354863	30.0483	38.1969	53.1025	55.6543	72.9391	71.5724		Bacteria	Bacteroidetes	Bacteroidetes (class)	Bacteroidetes Order II. Incertae sedis	Rhodothermaceae	Salinibacter	Salinibacter ruber	Salinibacter ruber M8	VYADGEKRYIVAPDGIEVGDTVMNGPQATADTGNCLPLSSIPLGTRVHCIEMRPKKGAQLARAAGTHAQLTAREGDYATLELPSGETRLVPSTCRATIGTTSNVEHFNIEIGKAGRNRWLGRRPRTRGVAMNPIDHPMGGGEGRASGGHPRSRKGVPAKGYKTRTRNKESNKYIIRRRTESKNRKNSK	5	GO:0015934|GO:0019843|GO:0003735|GO:0016740|GO:0006412	C:large ribosomal subunit|F:rRNA binding|F:structural constituent of ribosome|F:transferase activity|P:translation	1	K02886	large subunit ribosomal protein L2	ko03010; Ribosome	2	PF00181|PF03947	Ribosomal_L2|Ribosomal_L2_C	1	COG0090	J	Ribosomal protein L2	567	Protein	ref WP_011403798.1	283	1	97	4	278	549	315 bits (807)	7e-105	157/182 (86%)
CCAB_105701	CCAB_105701	Contig_037988:2313-3557	12.9921	-1.48466	-2.79851	0.000166292	0.00211481	19.746	19.5426	21.9336	6.18381	5.6107	4.93603		Archaea	Euryarchaeota	Halobacteria	Haloferacales	Haloferacaceae	Haloquadratum	Haloquadratum walsbyi	Haloquadratum walsbyi DSM 16790	VNILFRCVDYRRMVRSTLSAIETHTHQAETTDTIRYAVVGLGWWATEMALPALTAASNATVTTLIVEEDIDTDTQELVRRYDVDTLIASEEFRAVEADADEQDDLIDSTAASTPETGTEIASDNTATSGVIDTDAYDAVYIATPNAAHLPYAKAAAAQEKAVLCEKPIEASVERANKLRTHCRQANVPLMIAYRVQMHPLVRYARELINQGEVGDVTLIQSHHTQPLLEMHPDTNQWRLDPAQTGYGTAIMDLGVYIINTARFLLNADPTAVSAVTTADAPGFEAVPDDRASAILTFSDGVQLVANTTQRGQHGSGMKIIGTQGSLDLRGIFRGQCSLTVTAGDIEGTFKHTQFTLHDEVTAVFEYFADCLLTNRSVGPDGAEAIGDLSVMRAMYADGD…	2	GO:0005576|GO:0047837	C:extracellular region|F:D-xylose 1-dehydrogenase (NADP+) activity	1	K14273	D-xylose 1-dehydrogenase (NADP+) [EC:1.1.1.179]	ko00040; Pentose and glucuronate interconversions	1	PF01408	GFO_IDH_MocA	0				1245	Protein	ref WP_021054847.1	396	1	1	37	396	1242	613 bits (1581)	0	314/402 (78%)
CCAB_105735	CCAB_105735	Contig_037994:7483-9114	289.595	-0.839422	-1.78933	2.04772e-09	8.93281e-08	367.448	383.745	367.1	201.415	194.504	223.355		Archaea	Euryarchaeota	Halobacteria	Halobacteriales	Halobacteriaceae	Halobacterium	Halobacterium salinarum	Halobacterium salinarum R1	MSRDIDRRRFLTLAGTVAGSAAIAGCTSGGGETDTATDAGGDTDTATDTATATDRPEPETREGFLQRANLVLNEEAPWIFLNRQYSVYGKSNEVEWEARTDERIDGYTINPQGSKSSVTITQSNMDSGLDPQDHRETPTDNIVTQVYEGLLERDREGRIVERLATGYERQEPGQVRFQLRSDVSFHGGDSMTKEDVAFSINRIVQSDVGNLESPQSDQLAGVTGAEPSDGNNAVIVNSDGINPIVFAQFATYCDIMNKSWVESNDSAYINSNMNGTGPFQLETYEQDVQIVFSSYDDYYLDVAPADELIIQAASEASTRVNQLLSGETDIIVNVPPQNISQVQNSENASIAAVPSTRIIYNAMKYNAEPFDSVTFRQAMNYAVDLESIITNVLSGFADQ…	5	GO:0043190|GO:0030288|GO:0015197|GO:0042938|GO:0055085	C:ATP-binding cassette (ABC) transporter complex|C:outer membrane-bounded periplasmic space|F:peptide transporter activity|P:dipeptide transport|P:transmembrane transport	1	K12368	dipeptide transport system substrate-binding protein	ko02010; ABC transporters | ko02030; Bacterial chemotaxis	1	PF00496	SBP_bac_5	1	COG0747	E	ABC-type transport system, periplasmic component	1632	Protein	ref WP_007977900.1	470	1	1	373	413	1617	552 bits (1422)	0	271/415 (65%)
CCAB_105737	CCAB_105737	Contig_037994:6534-7064	44.7255	0.818311	1.76334	0.00127785	0.0116288	39.4921	31.0905	23.088	56.5377	58.9123	59.2323		Archaea	Euryarchaeota	Halobacteria	Halobacteriales	Halobacteriaceae	Halobacterium	Halobacterium salinarum	Halobacterium salinarum R1	MAEPRVPGGRGEELDLPCGERKRVYELDMGLREFACDCGETHAVVVDVHPLSRFVPEFLVETLRATVETTTEADFSTMHLLGIVREEFPEAVVAADVSDDGEVGYAMVWVTDFDSRRLHEVAVELIVELMEHAMSHAGDDDSVSEFEAQMLQFDVTAFVDQYRKEREFTSEHDTPV	0			0				0			0				531	Protein	ref WP_049969710.1	177	1	1	1	176	525	257 bits (656)	1e-83	123/176 (70%)
CCAB_105744	CCAB_105744	Contig_037994:117-1253	63.4193	0.687286	1.61025	0.00266254	0.0209731	48.9358	40.8618	53.1025	66.2551	73.8742	97.4865		Archaea	Euryarchaeota	Halobacteria	Halobacteriales	Halobacteriaceae	Halobacterium	Halobacterium salinarum	Halobacterium salinarum R1	MSTTGRPNASAPAESLAAVCQSAGFVRLTATADGDALAALGQLGAALRATDTPFQASVRQVPDERSTDADATVVLGTDAPADVAVTDGAVAATAYDAVVALGCEPASLLALAGAFAGGFVPIDDTPLYEAADRRLARRPGVALPVADLADELAHTTLVHADFSGDADDAAAALAALELPADLDDAGRRRLASLVALRAVTDAPDRAAETVARALRPYAGGPFRTLGGYADVLDVCARTTPGIGVALAIEAARAETTDAAAAELAHASEARRAWHTHGAAAHAALHAADLARHSGLVVLQAAADAPLGTVARLAHGYRSPEPLVLVVGDEAAALYGERAAALARTVADTTEAAWAGRGATGRLAGIDPTTTAQEVRTAL	0			0				0			0				1137	Protein	ref WP_018259371.1	366	1	1	1	314	978	114 bits (284)	8e-25	142/330 (43%)
CCAB_105758	CCAB_105758	Contig_038002:56-1114	71.2914	-0.616011	-1.53263	0.00425493	0.0305024	91.0035	71.9522	98.1241	54.7709	51.4314	60.4663		Bacteria	Proteobacteria	Betaproteobacteria	Nitrosomonadales	Thiobacillaceae	Thiobacillus	Thiobacillus denitrificans	Thiobacillus denitrificans ATCC 25259	VLVLADLVQDVGRRRDGIRAVEHVEPALRPGGYEPERHGLGAADGAVRARLHRRGVHLVARRDRFDGFAVVIPFLEDVQVGVANRRLVVELLPQPLLRGLHRARVHPERQAEREHVLRAVDLLFLQIEVRQRLPGERREPDLNDGVVVERAVGKRVAVEVGQVEVAFLERLGVDDDRAPVADPIQMDLEGRRVHRHKQIHLVAGRVHVDRAEAQLEPTDAVRGARWRADFSRVVGQRSEVVLSVRRGEGELRARQLHAVAGVAGKEDRGLGNFLNVGVGGGRAHQASLWIDSKLEICNARVRAMIRPGCRLRAAFPVRFNEGSRGLLGRCPIARRMERQNLWDAPLVEMSAS	6	GO:0005618|GO:0005886|GO:0047553|GO:0016491|GO:0006979|GO:0006099	C:cell wall|C:plasma membrane|F:2-oxoglutarate synthase activity|F:oxidoreductase activity|P:response to oxidative stress|P:tricarboxylic acid cycle	1	K00174	2-oxoglutarate/2-oxoacid ferredoxin oxidoreductase subunit alpha [EC:1.2.7.3 1.2.7.11]	ko00010; Glycolysis / Gluconeogenesis | ko00020; Citrate cycle (TCA cycle) | ko00620; Pyruvate metabolism | ko00650; Butanoate metabolism | ko00720; Carbon fixation pathways in prokaryotes | ko01100; Metabolic pathways | ko01120; Microbial metabolism in diverse environments | ko01130; Biosynthesis of antibiotics | ko01200; Carbon metabolism	3	PF17147|PF01558|PF01855	PFOR_II|POR|POR_N	2	COG0674|COG1014	C|C	Pyruvate:ferredoxin oxidoreductase or related 2-oxoacid:ferredoxin oxidoreductase, alpha subunit|Pyruvate:ferredoxin oxidoreductase or related 2-oxoacid:ferredoxin oxidoreductase, gamma subunit	1059	Protein	ref WP_011403201.1	632	-1	1	852	284	1	461 bits (1186)	1e-154	222/284 (78%)
CCAB_10579	CCAB_10579	Contig_003761:7932-10100	127.344	0.65281	1.57223	0.00035779	0.00400267	113.325	99.4895	79.6537	140.461	160.84	170.293		Archaea	Euryarchaeota	Halobacteria	Halobacteriales	Haloarculaceae	Natronomonas	Natronomonas moolapensis	Natronomonas moolapensis 8.8.11	VSKTDGYRQYFPYEEPYDHQDEAMGRIREALVEERDVLFEGACGTGKTLASLVPALEYGRAAGKTVLITTNVHQQTRQFIEEARAITEREPIRTVVFRGKASMCHIDVGYEECQALRDTTRELVEKEADIAELEARESELLDASRGGDDEATQARGAVLEELEELETSAEALREERNTCAHYYNNLTVDTDAFYGWLYEDVRTPDEIYEYADEHDLCGYELLKEGMEGVDLVICNYHHLLDPTIREQFFRWLGRDPEDVIAVFDEAHNVADAARDHATRTLAERTLDAALDELDDADDARADPASNVLEAFRDAMVETYESSFGFGDREAVDEEWSDVPIDNETGRDDLSVTFLEHYTGQGFEVDLEAALALGEELDRRYERAYKEGESTTRTDCQTLT…	0			0				0			0				2169	Protein	gb AAV47486.1	717	1	2	25	717	2166	914 bits (2363)	0	491/716 (69%)
CCAB_105879	CCAB_105879	Contig_038058:285-473	40.1082	0.864314	1.82047	0.00223087	0.0181688	20.6046	31.9788	30.0144	39.753	73.8742	44.4242		Archaea	Euryarchaeota	Halobacteria	Halobacteriales	Haloarculaceae	Halorhabdus	Halorhabdus tiamatea	Halorhabdus tiamatea SARL4B	VFLLLVCPSSPATGPFRRRAPLEVHSLPLRLAVFNDSGRLRELRTERALRSVLAPSRPVEGV	0			0				0			0				189	No hit
CCAB_105900	CCAB_105900	Contig_038065:81-1169	9.47228	-1.52559	-2.87904	0.000400804	0.004405	14.5949	15.1011	16.1616	3.5336	3.74047	3.70202		Archaea	Euryarchaeota	Halobacteria	Halobacteriales	Haloarculaceae	Haloarcula	Haloarcula hispanica	Haloarcula hispanica ATCC 33960	MAFLWLCIENHKSLIFAGGTASGKTTSLNAVSLFIPSNAKIVSIEDTREVELPQRNWVASVTRPSFGEDDTGDVDEFDLLEAALRQRPDYIVMGEVRGEEGRTLFQVMSTGHTTYTTFHADSVGEVIKRFTTDPINVSKTLFTALDLVSIQTQTRVDGQKVRRNKVLTEINEYTPENDEINVRDVYEWRAETDDFMQMGSSSTLEEIKFDRGWTQERLDEELFKRKVVLAYLIQNGLNTYTEVAATVQAFINDPDTILAIISQDRLERSLEDLREMESVKINIDPDKEELVPRPDAPDPVLDQTEAVLERAELLFEQYREVDTGDLISALEGMEETEQMKTDEEAIDFGQFVPKVDTGESEE	2	GO:0005524|GO:0006810	F:ATP binding|P:transport	1	K07332	archaeal flagellar protein FlaI		1	PF00437	T2SSE	1	COG0630	U	Type IV secretory pathway ATPase VirB11/Archaellum biosynthesis ATPase	1089	Protein	ref WP_004591941.1	830	1	472	1	823	1065	593 bits (1528)	0	289/355 (81%)
CCAB_105906	CCAB_105906	Contig_038067:44-346	78.1773	-0.884149	-1.84567	6.70186e-05	0.000982254	114.184	91.4948	100.433	41.5198	48.626	72.8064		Archaea	Euryarchaeota	Halobacteria	Haloferacales	Haloferacaceae	Haloquadratum	Haloquadratum walsbyi	Haloquadratum walsbyi DSM 16790	MSGGQQQMLAMGRALMLEPELLLLDEPSAGLAPDLVDDMFDRIDGINRDGTAVLMVEQNAKEALQRCDRGYVLANGENRYMDDGDVLLNDEQVRQDFLGG	3	GO:0005524|GO:0016887|GO:0015658	F:ATP binding|F:ATPase activity|F:branched-chain amino acid transmembrane transporter activity	1	K01996	branched-chain amino acid transport system ATP-binding protein	ko02010; ABC transporters | ko02024; Quorum sensing	1	PF00005	ABC_tran	1	COG0410	E	ABC-type branched-chain amino acid transport system, ATPase component	303	Protein	gb ABQ76021.1	279	1	180	1	279	300	172 bits (436)	1e-50	100/100 (100%)
CCAB_106009	CCAB_106009	Contig_038112:193-516	23.3224	-1.04952	-2.06984	0.0014302	0.0127744	39.4921	34.6437	23.088	18.5514	9.35116	14.8081		Archaea	Euryarchaeota	Halobacteria	Halobacteriales	Haloarculaceae	Haloarcula	Haloarcula marismortui	Haloarcula marismortui ATCC 43049	VSGVLIVLGGGVIVWSARQEDTRELELAVYREQYSQWISEGEFPAGSERNYIYIDSLKGLVDIAIDTNNRVIYDSDIEVYSIVDEGVVYYHSPDPTVISSWIDFSPE	0			0				0			0				324	Protein	ref WP_021054086.1	352	1	259	43	349	315	129 bits (324)	2e-33	57/91 (63%)
CCAB_106010	CCAB_106010	Contig_038112:611-1765	9.19744	-1.13881	-2.202	0.00802076	0.049635	16.3119	11.5479	12.6984	4.417	2.80535	7.40404		Archaea	Euryarchaeota	Halobacteria	Halobacteriales	Haloarculaceae	Haloarcula	Haloarcula marismortui	Haloarcula marismortui ATCC 43049	MSIRSAVQRIAFVLVLLFALSVVAGSLLGQPMGVAYVETGSMAPTLEPGDGFIAVPTPLAGDISEGDIVVFEAVNLNDGGVVTHRVVDETQRGYITRGDANVVTDQDGAEPPVTDAQIKAEVLAIGDWVVVIPNLGTAILGGSAIVQTLQEEVAALLGTRAVLGTRGLSYLLLGFGGMTYVLSVVAEQSGKERSRSTRRSADAISATMVIAVMTTILILLLSASMLGPGGVYQIQFVSAETDAAGYDVIKQNTTETVEYTVPNDGVLPVVAVIEPATDDIAVNESTLYIQRRASDAVTLRVHAPPETGVHTEAVTEHRYLAILPVSVLLELHAIHEWAPIIVINVVVSSLFIGVAVALIGLDPIRIRRQNRGIPLRIRIRRWFE	0			0				0			0				1155	Protein	ref WP_021051742.1	384	1	29	85	384	1152	389 bits (998)	3e-129	197/356 (55%)
CCAB_106056	CCAB_106056	Contig_038129:289-870	42.5694	-0.914921	-1.88547	0.000370194	0.00411435	50.6529	58.6277	60.0289	24.7352	28.0535	33.3182		Archaea	Euryarchaeota	Halobacteria	Haloferacales	Haloferacaceae	Haloquadratum	Haloquadratum walsbyi	Haloquadratum walsbyi DSM 16790	MPVENGDVILDLGTGSGYALRALRETQDIGMSVGLDGSPEMVQNAREYTDDSLLSFTNGDFHHLPFADGAIDHIWSMEAFYYSQDPIQVLTEIRRVLRSGGTFFCAVNFFDESQHTHSWQDKISVDMQLWDQMQYREKFREAGLHIAEQDTIPDEETEIPPADDFPIENWETREAMIDRYRTWGTLLTVGVAP	5	GO:0005783|GO:0005811|GO:0005741|GO:0003838|GO:0006696	C:endoplasmic reticulum|C:lipid particle|C:mitochondrial outer membrane|F:sterol 24-C-methyltransferase activity|P:ergosterol biosynthetic process	1	K00559	sterol 24-C-methyltransferase [EC:2.1.1.41]	ko00100; Steroid biosynthesis | ko01100; Metabolic pathways | ko01110; Biosynthesis of secondary metabolites | ko01130; Biosynthesis of antibiotics	2	PF08241|PF08498	Methyltransf_11|Sterol_MT_C	0				582	Protein	ref WP_014557138.1	226	1	34	1	226	579	374 bits (959)	1e-128	177/193 (92%)
CCAB_1061	CCAB_1061	Contig_000421:598-1755	67.8025	-0.614333	-1.53085	0.00481981	0.0334513	84.1353	86.165	78.4993	51.2372	63.5879	43.1902		Archaea	Euryarchaeota	Halobacteria	Halobacteriales	Haloarculaceae	Halorhabdus	Halorhabdus utahensis	Halorhabdus utahensis DSM 12940	MSETVAVIGGSMTKFGQRESWIRELLAEAGQACLADAGVPSDAVEHLYVSNMASGEFEGQTGVMNALAHDLGLIPAYSQRVDQTSASGGAGIYAAWQSIASGASEMTLLVGGEKMTHRSTAESTDIIASIAHPAEYKHGVTLPSFAGLTARMYLDRFDAPRESLARVAVKNHENGTRNEKAQFQKEITVEKALDSPIIADPLRLYDFCPVTDGSAALLFCPVEVAEEYADDYVVLSGVGGATDTHVVHEREDPTTMGGVVDSSDQAFEMADLDPDDIDVAELHDMFTILEFLQMEGIGFAEKGRAWEHAMDGRTKIDGDRPINPSGGLKSKGHPLGASGVAQAYEIYEQLMGEAGERQVSADTGLACNVGGFGNCVTTAIFEANQ	2	GO:0016747|GO:0008152	F:transferase activity, transferring acyl groups other than amino-acyl groups|P:metabolic process	1	K00626	acetyl-CoA C-acetyltransferase [EC:2.3.1.9]	ko00071; Fatty acid degradation | ko00072; Synthesis and degradation of ketone bodies | ko00280; Valine, leucine and isoleucine degradation | ko00310; Lysine degradation | ko00362; Benzoate degradation | ko00380; Tryptophan metabolism | ko00620; Pyruvate metabolism | ko00630; Glyoxylate and dicarboxylate metabolism | ko00640; Propanoate metabolism | ko00650; Butanoate metabolism | ko00720; Carbon…	2	PF02803|PF00108	Thiolase_C|Thiolase_N	1	COG0183	I	Acetyl-CoA acetyltransferase	1158	Protein	ref WP_004961328.1	383	1	3	13	381	1149	630 bits (1625)	0	300/379 (79%)
CCAB_106159	CCAB_106159	Contig_038170:20-655	29.0306	0.81368	1.75769	0.00595892	0.0394679	21.4631	21.3192	17.316	29.1522	39.2749	45.6582		Archaea	Euryarchaeota	Halobacteria	Halobacteriales	Haloarculaceae	Haloarcula	Haloarcula marismortui	Haloarcula marismortui ATCC 43049	VLEHHRAVADLELQHEQLESELAEIADTIESYETALQTRDELTAQRDEITAQLEQLRTRVERIEADAIAAFNEHMETLLDLLAYENLARIWIERREVSVREGRQTVTKGQFDLHVIRSNEDGAAYEDTVAHLSESEREVTGLVFALAGYLVHEVYAEVPVMCLDSLEAIDAQRIARLIDYLHDYVPHLVVALLPEDADALADSHTYITTID	1	GO:0005737	C:cytoplasm	0				0			0				636	Protein	ref WP_049955024.1	649	1	440	1	649	630	218 bits (554)	8e-63	132/210 (63%)
CCAB_106200	CCAB_106200	Contig_038185:3855-4220	15.0924	2.03435	4.09639	2.13723e-07	6.24546e-06	4.29262	5.3298	3.4632	24.7352	28.0535	24.6801		Bacteria	Bacteroidetes	Bacteroidetes (class)	Bacteroidetes Order II. Incertae sedis	Rhodothermaceae	Salinibacter	Salinibacter ruber	Salinibacter ruber M8	MHSLSLYAVAALFVGTGVAHFLWPSVFVRTMPPYLPRPLLLVYLSGIAEGLGGLGVLVPALRLYAGWGLILLLCAVFPVHVYMVRHPEAFADIPLWALYARLPLQWVLMTWVYWTACRATG	0			0				0			0				366	Protein	ref WP_011405486.1	122	1	1	1	115	345	102 bits (253)	1e-24	71/115 (62%)
CCAB_106201	CCAB_106201	Contig_038185:1707-2249	477.015	3.13037	8.75657	3.06893e-95	2.24186e-91	106.457	93.2714	78.4993	908.136	864.983	810.742		Bacteria	Bacteroidetes	Bacteroidetes (class)	Bacteroidetes Order II. Incertae sedis	Rhodothermaceae	Salinibacter	Salinibacter ruber	Salinibacter ruber M8	VGSEAKRNRQREFVAHSIDEIDAKILELLQGSGRMKRSDVADEVGLSISAVSERMRKLEERGVIEGYTAIVDAKRLRLDITAFIRVSVDGSEHYPEFVERVQDMEHVLELHSITGEGSHLMKVRVKDTTYLERFLSRIQALPGVGHTTTSIVLSTFKDTRAVPTEPMELYDYDSAEDPVP	4	GO:0005622|GO:0043565|GO:0003700|GO:0006351	C:intracellular|F:sequence-specific DNA binding|F:transcription factor activity, sequence-specific DNA binding|P:transcription, DNA-templated	1	K03718	Lrp/AsnC family transcriptional regulator, regulator for asnA, asnC and gidA		2	PF01037|PF13404	AsnC_trans_reg|HTH_AsnC-type	1	COG1522	K	DNA-binding transcriptional regulator, Lrp family	543	Protein	ref WP_011403162.1	165	1	1	40	164	531	257 bits (656)	7e-84	130/164 (79%)
CCAB_106202	CCAB_106202	Contig_038185:2327-3667	1221.23	2.78508	6.89276	3.1658e-95	2.24186e-91	344.268	278.926	274.748	2351.61	2044.16	2033.64		Bacteria	Bacteroidetes	Bacteroidetes (class)	Bacteroidetes Order II. Incertae sedis	Rhodothermaceae	Salinibacter	Salinibacter ruber	Salinibacter ruber M8	MPTKSDVLEQIEAKGVDFLRLQFTDILGTVKNISIPASQAEKAFGEGIYFDGSSIEGFVRIQESDMRLKPDPDTFSVLPWRSARSDDTVTARMICDVINTSTNEPFAGDPRFVLKRAIAKAEEMGFNMNTGPEPEFFVFENDEDGRATTVTHDAGGYFDLAPKDMAQEIRAEIIYTLEAMGFEVEASHHEVARGQHEIDFKYADALTTADNVATFRSVVRATAELHDVHATFMPKPISGINGSGMHTHMSLFEDGENAFHDEDDEFNLSTLAYQFLGGILEHAPALTAVCNPTVNSYKRLVPGYEAPIYVAWSDVNRSALVRKPAARVPAASRIELRSPDPTCNPYLAFAVMLSAGLDGIEKGNEAPGPVRENIYEFTEADRLERGIETLPSTLGQAVS…	5	GO:0005737|GO:0005524|GO:0004356|GO:0006542|GO:0009399	C:cytoplasm|F:ATP binding|F:glutamate-ammonia ligase activity|P:glutamine biosynthetic process|P:nitrogen fixation	0				2	PF00120|PF03951	Gln-synt_C|Gln-synt_N	0				1341	Protein	ref WP_050047447.1	445	1	1	1	445	1338	698 bits (1801)	0	337/447 (75%)
CCAB_106241	CCAB_106241	Contig_038203:1862-2545	12.7869	1.13519	2.19647	0.00358366	0.0266199	4.29262	8.88299	8.08081	18.5514	19.6374	17.2761		Archaea	Archaea (phylum)	Archaea (class)	Archaea (order)	Archaea (family)	Archaea (genus)	halophilic archaeon DL31	halophilic archaeon DL31	VALRCAWGIVAINLAGTAFGFWYYIPQFRLEPVVMWPIVPDSPTATLFIACSLALYKLGRSNEYLNMLAFFGCIKLGLWTPYVLTVFADAFLATVTPPPQVVPLLGRELASNVMYAFLFVSHLGMVVQAFLIHRYSDFPGRAILAAVLWYGFNDLVDYFVPIVGTPHHTLLPVEPIVNATVQHVSPAHEIAAVGAVALTLVATVVAVLTRREKQSIRVGTDSATSSQ	2	GO:0016021|GO:0005886	C:integral component of membrane|C:plasma membrane	0				1	PF07187	DUF1405	1	COG4347	S	Uncharacterized membrane protein YpjA	684	Protein	ref WP_010612016.1	244	1	23	1	237	645	308 bits (789)	4e-102	173/215 (80%)
CCAB_106242	CCAB_106242	Contig_038203:2592-3482	104.945	1.54354	2.9151	1.6662e-15	1.81062e-13	58.3796	50.6331	46.1761	159.012	167.386	148.081		Archaea	Archaea (phylum)	Archaea (class)	Archaea (order)	Archaea (family)	Archaea (genus)	halophilic archaeon DL31	halophilic archaeon DL31	MSTDRSEERTPLVDLQCEAHTYPDGTVGMHDVDFSVYPDEVVALVGGNGAGKSTLLEHLNATLVPDEGELVVDGTAITEDNKAHARKQVGFVFQDADTQLVAPTVLDDVLFGLQNYGMAGEEADHRAREALATVDAAHLEDRVPHYLSGGEKRLVGLAGVLVLEPSVVVLDEPLAGLDPERSRLVADRIRQIHEEGISVVLSTHDLEFAAEIADRACVMADGNVVGNGTPREVFYDDELLERANLHPPAAIRVARDAGLDTGARPVTEADLVALLSEREAPSETIRAESLDGSSGD	4	GO:0043190|GO:0005524|GO:0016887|GO:0006824	C:ATP-binding cassette (ABC) transporter complex|F:ATP binding|F:ATPase activity|P:cobalt ion transport	1	K02006	cobalt/nickel transport system ATP-binding protein	ko02010; ABC transporters	1	PF00005	ABC_tran	1	COG1122	PR	Energy-coupling factor transporter ATP-binding protein EcfA2	891	Protein	ref WP_049926722.1	297	1	7	16	297	888	512 bits (1318)	2e-180	255/291 (88%)
CCAB_106245	CCAB_106245	Contig_038204:3797-4270	225.266	2.00577	4.01602	6.78936e-27	2.1854e-24	104.74	83.5001	69.2641	408.131	405.84	280.12		Archaea	Euryarchaeota	Halobacteria	Haloferacales	Halorubraceae	Halorubrum	Halorubrum lacusprofundi	Halorubrum lacusprofundi ATCC 49239	MKIINLNIFRSSCCYMSVVSVSMPEELLNRIDQFADDHGYTGRSEVLREASRNLLGEFEDKKLEDRELMGVVTVVFDYETTSVEEKMMHLRHEHEDIVASNFHSHVGGHHCMELFVLEGSLEEISTFVGKIRATKDTLTIDYSVLPVDDFGPLADMN	5	GO:0003677|GO:0016151|GO:0003700|GO:0010045|GO:0006351	F:DNA binding|F:nickel cation binding|F:transcription factor activity, sequence-specific DNA binding|P:response to nickel cation|P:transcription, DNA-templated	1	K07722	CopG family transcriptional regulator, nickel-responsive regulator		2	PF08753|PF01402	NikR_C|RHH_1	1	COG0864	K	Metal-responsive transcriptional regulator, contains CopG/Arc/MetJ DNA-binding domain	474	Protein	ref WP_021061350.1	170	1	15	4	170	471	276 bits (705)	1e-91	145/156 (93%)
CCAB_106252	CCAB_106252	Contig_038204:180-752	23.418	1.00216	2.003	0.00224536	0.018259	13.7364	8.88299	21.9336	37.9862	27.1184	30.8502		Archaea	Euryarchaeota	Halobacteria	Haloferacales	Halorubraceae	Halorubrum	Halorubrum lacusprofundi	Halorubrum lacusprofundi ATCC 49239	VIIRGEAALAELCADGVVIGREVEVVDEDGPGVVDSRRTACHPITGPVRRVVERRDERMDIHRRRPTDGDFLVARADERGELGPESLAVVEPVGGRLGPPLDGVLAPLLDDPVERRLRVRRDRPERVAVHVRPRYVEPVPEVGERVGLVGRTSALATDFERFGDAWRVHTPVTDGEHRGLSTRSVNRISR	8	GO:0005737|GO:0030429|GO:0030170|GO:0034354|GO:0043420|GO:0097053|GO:0019805|GO:0006569	C:cytoplasm|F:kynureninase activity|F:pyridoxal phosphate binding|P:'de novo' NAD biosynthetic process from tryptophan|P:anthranilate metabolic process|P:L-kynurenine catabolic process|P:quinolinate biosynthetic process|P:tryptophan catabolic process	1	K01556	kynureninase [EC:3.7.1.3]	ko00380; Tryptophan metabolism | ko01100; Metabolic pathways	1	PF00266	Aminotran_5	1	COG3844	E	Kynureninase	573	Protein	ref WP_009374441.1	428	-1	18	438	154	1	181 bits (460)	3e-51	93/148 (63%)
CCAB_106299	CCAB_106299	Contig_038220:128-955	164.189	2.16808	4.49426	1.04795e-31	5.05981e-29	68.6819	47.9682	54.2569	251.769	305.783	256.673		Archaea	Euryarchaeota	Halobacteria	Halobacteriales	Haloarculaceae	Natronomonas	Natronomonas moolapensis	Natronomonas moolapensis 8.8.11	VLVALTRAGDADRERSLISMAADLVRPDDGRVVAVRFQEIPDQAPLTDAVTVQSESDISFETRTEALADELGVAVEADEIVSHDTKHAIINFAKRRGVRTIIAEHEPLRLRSRIVGDPIDWVVRHAPCDVLLVENLGYDAPQRVALSGRGSPYSPVVVDVASAVAGANGGDLSLWHTADSETDGSTPHTETMNDYRSELAELLSVPVTVEWLRSDGGQLPQPEVVIRRGADDRLRDIVLADRPLVPSPGCTTVTVYPHESRQRGFVHRLLERLAF	0			0				0			0				828	Protein	gb ESS05257.1	724	1	454	4	724	825	354 bits (908)	4e-113	188/274 (69%)
CCAB_106300	CCAB_106300	Contig_038220:1136-1390	29.1439	0.923389	1.89657	0.00193822	0.0162681	21.4631	23.0958	12.6984	40.6364	44.8856	32.0842		Archaea	Euryarchaeota	Halobacteria	Halobacteriales	Haloarculaceae	Natronomonas	Natronomonas moolapensis	Natronomonas moolapensis 8.8.11	MVHHIVERHASAFGWHRSGGDAEENVTPHYFRHFFTTHLRDRTGDRGIVKYLRGDVGGDIIDTYTHNWGDRVREAYEAGIYSLY	7	GO:0005737|GO:0003677|GO:0009037|GO:0007049|GO:0051301|GO:0007059|GO:0006313	C:cytoplasm|F:DNA binding|F:tyrosine-based site-specific recombinase activity|P:cell cycle|P:cell division|P:chromosome segregation|P:transposition, DNA-mediated	1	K04763	integrase/recombinase XerD		2	PF02899|PF00589	Phage_int_SAM_1|Phage_integrase	1	COG4974	L	Site-specific recombinase XerD	255	Protein	ref WP_006054407.1	351	1	268	1	351	252	162 bits (410)	3e-46	75/84 (89%)
CCAB_106302	CCAB_106302	Contig_038221:2470-3594	71.5881	2.32655	5.01606	2.357e-20	4.47083e-18	29.1898	21.3192	12.6984	135.16	99.1223	132.039		Bacteria	Bacteroidetes	Bacteroidetes (class)	Bacteroidetes Order II. Incertae sedis	Rhodothermaceae	Salinibacter	Salinibacter ruber	Salinibacter ruber DSM 13855	MSMTDRIPAQARTATSLLPEAPRYAGMVDLETMMTQAAPFLKETPGVTERLRTGSERLRRFLDATGMDPQTDLTAVYGAVERETAVSAVLFADLTSAQLDRYLAQAPASGGRATTHRGVPVYHLALGPPASAPDTLSVGIVREGLLVAAPEAERVRAMIDRSVDGAGGLQNNDAYMALVERVAHGSTAWGVGRGVLEAALRDSASAAEPPAREAGVQQLLGAWADRMLGLPEDGEGREVVGAAESKMGRLIEAVQEQALSVTLTDATVEGTAYLALRDEARAARITDLAKGVLAAVRLSGSASGERALLRDVVVEREGPVVEARGSVGRARLRQWIQGDEDARAARGANASTRRADATIRRSGGTTHGPGALGL	0			0				0			0				1125	Protein	ref WP_013062974.1	399	1	32	1	389	1053	307 bits (787)	2e-97	187/366 (51%)
CCAB_106303	CCAB_106303	Contig_038221:1104-2348	58.123	1.90683	3.74984	1.5107e-13	1.29673e-11	30.9068	16.8777	19.6248	111.309	93.5116	76.5084		Bacteria	Bacteroidetes	Bacteroidetes (class)	Bacteroidetes Order II. Incertae sedis	Rhodothermaceae	Salinibacter	Salinibacter ruber	Salinibacter ruber DSM 13855	MRRFIFEVVEGIRIAAQAIWANKMRSTLTTLGVIIGIAAVTLMATIINGLNQEFDKALSQLGTDVLYVDQFPWGQNTDREWWRLRNRPAIQPALAQAIRERARSADAVAPMTDDDRTVQRRGRSLQAEVVGSPPQYGRIRSVQLSAGRFYTQSEERSGRNVCVIGATLATELFPAVSPLGKELKLGAVPCTVVGVQQKQGDSMLGGPGSPDERVLMPFRTYDKIFGVNRRRGVEVMIKVRPGVSMDRAEEELTGILRTARDVPPGARNNFAINDQQQVRASFAGTRIAIYGVGLFLTGLALVVGGIGVMNIMFVSVRERTKEIGIRKAVGAKRRTILFQFLVEAVIVCLIGGGLGLGLSALGAMGVRALGFAATLPGQTVALAFGICVGVGILFGIAPA…	6	GO:0043190|GO:0042895|GO:0005524|GO:0016887|GO:0016820|GO:0046677	C:ATP-binding cassette (ABC) transporter complex|F:antibiotic transporter activity|F:ATP binding|F:ATPase activity|F:hydrolase activity, acting on acid anhydrides, catalyzing transmembrane movement of substances|P:response to antibiotic	1	K05685	macrolide transport system ATP-binding/permease protein [EC:3.6.3.-]	ko02010; ABC transporters	3	PF00005|PF02687|PF12704	ABC_tran|FtsX|MacB_PCD	2	COG0577|COG1136	V|M	ABC-type antimicrobial peptide transport system, permease component|ABC-type lipoprotein export system, ATPase component	1245	Protein	emb CBH25989.1	441	1	28	1	441	1242	661 bits (1705)	0	341/414 (82%)
CCAB_106313	CCAB_106313	Contig_038226:329-1234	358.516	0.810341	1.75363	3.57591e-09	1.49839e-07	253.264	238.952	285.137	476.153	465.688	431.902		Bacteria	Actinobacteria	Acidimicrobiia	Acidimicrobiales	Acidimicrobiaceae	Ilumatobacter	Ilumatobacter coccineus	Ilumatobacter coccineus YM16-304	MSGPTTPPVVITVGGAEAVDPAGAVADVVSLTEAGRDVVVVHGGSTVVDETIERLGMEPEYVESASGVTGRFTDAETMEAFTMAMAGRLNTQLTAQCRAAGIDAVGLSGVDGGLLAGPRKSAVRVVEDGKRKIRRGEHSGRIESVNADLLAGLLADGYTPVLSPPMAGHESDGTVTPVNTDADRAAAAVAGGLDATLVLLTDVAGVYADPDDPDTLITSATTPAELEAVEAAAEGFMRKKVLAATEALADGADRVVVADANATDPIQSALDGAGTTVTDSALAAAAEPAETTATESEVNDA	5	GO:0005737|GO:0003991|GO:0005524|GO:0006526|GO:0006561	C:cytoplasm|F:acetylglutamate kinase activity|F:ATP binding|P:arginine biosynthetic process|P:proline biosynthetic process	1	K05828	LysW-gamma-L-alpha-aminoadipate/LysW-L-glutamate kinase [EC:2.7.2.-]	ko00220; Arginine biosynthesis | ko00300; Lysine biosynthesis | ko01100; Metabolic pathways | ko01110; Biosynthesis of secondary metabolites | ko01210; 2-Oxocarboxylic acid metabolism | ko01230; Biosynthesis of amino acids	1	PF00696	AA_kinase	1	COG0548	E	Acetylglutamate kinase	906	Protein	ref WP_050025203.1	307	1	21	19	294	840	239 bits (610)	3e-73	222/274 (81%)
CCAB_106331	CCAB_106331	Contig_038227:27610-28410	64.5923	0.661602	1.58184	0.00306357	0.0234876	49.7943	54.1863	43.8673	78.6227	94.4467	66.6364		Archaea	Euryarchaeota	Halobacteria	Haloferacales	Haloferacaceae	Haloferax	Haloferax volcanii	Haloferax volcanii DS2	MNFSGYPDPGDLVVGEVDEIEDFGVFVDIEEYENKRGLVHVSEVASGWIKNLRDHVNTGQMVVCKVLEVDEGSEQIDLSIKDVNDHQRSDRIQEWKAEQKAEKWMELAFGEDLSDDTYGEVANAFLDEFGTLYDGFEQAAIHGPEALEPTALSDEDIDTIVETARENVSVPYVKVTGYVDLWAPGPEGVEDIRGALEAAEGNGEVPDEVELEVTYVGAPEYRVRVQAPNYKTAESELEHSVARAREAIEAAGGSADFHRERRSDDE	1	GO:0003743	F:translation initiation factor activity	1	K03237	translation initiation factor 2 subunit 1	ko03013; RNA transport | ko04138; Autophagy - yeast | ko04140; Autophagy - animal | ko04141; Protein processing in endoplasmic reticulum | ko04210; Apoptosis | ko04932; Non-alcoholic fatty liver disease (NAFLD) | ko05160; Hepatitis C | ko05162; Measles | ko05164; Influenza A | ko05168; Herpes simplex infection	2	PF07541|PF00575	EIF_2_alpha|S1	1	COG1093	J	Translation initiation factor 2, alpha subunit (eIF-2alpha)	801	Protein	ref WP_015409318.1	266	1	1	1	266	798	403 bits (1036)	1e-138	205/266 (77%)
CCAB_106333	CCAB_106333	Contig_038227:15238-15651	11.2915	1.16599	2.24387	0.00395748	0.0288174	6.00966	6.21809	5.77201	15.9012	21.5077	12.3401		Archaea	Euryarchaeota	Halobacteria	Haloferacales	Haloferacaceae	Haloferax	Haloferax volcanii	Haloferax volcanii DS2	MDSLDHEILNILRRDSRTPYTEIADRVGTSEGTVRNRVERLVGDGVIERFTVATRTGNVKAMIEVGVAVDVDTAAMSAAIADWDQVDFVWQVSGEEDIVVVVDTTDTGTLNELITRARELDEVVSTKTRLILNEKLG	5	GO:0005737|GO:0043565|GO:0003700|GO:0019878|GO:0006351	C:cytoplasm|F:sequence-specific DNA binding|F:transcription factor activity, sequence-specific DNA binding|P:lysine biosynthetic process via aminoadipic acid|P:transcription, DNA-templated	0				1	PF01037	AsnC_trans_reg	1	COG1522	K	DNA-binding transcriptional regulator, Lrp family	414	Protein	ref WP_015409144.1	137	1	1	1	137	411	202 bits (513)	3e-63	114/137 (83%)
CCAB_106336	CCAB_106336	Contig_038227:2435-2968	50.399	0.694397	1.61821	0.00552237	0.0371913	35.1995	48.8565	28.86	71.5555	67.3284	50.5943		Archaea	Euryarchaeota	Halobacteria	Haloferacales	Haloferacaceae	Haloferax	Haloferax volcanii	Haloferax volcanii DS2	MAEPRVPGGETAELDLPCGRTVAVHDLDMGLRDYECPCGERHAVVMDVHPLSRWVPESIVGVLRVTVETGDDWDEFGTVHVMGMVLEEFPEVVASVDLSEDGSVGYTLVWMTEFDSRRLHEVVVELLVELMEHAISHAEDGGVAAQFEEQMLEFDVGEFVEAYRAERDFDDEFDRPA	0			0				0			0				534	Protein	ref WP_050037565.1	177	1	1	1	164	492	200 bits (508)	2e-61	109/164 (66%)
CCAB_106344	CCAB_106344	Contig_038227:8969-11008	10.3783	1.13131	2.19057	0.00642141	0.0418236	6.00966	7.99469	2.3088	16.7846	16.8321	12.3401		Archaea	Euryarchaeota	Halobacteria	Haloferacales	Haloferacaceae	Haloferax	Haloferax volcanii	Haloferax volcanii DS2	MSGVGSVPVPETVLPRTRPAARSDPATRTPARATRRMPSTLSGGSSASAARGRTSGRRRARMSGTIHERRGCASESRSADAKGKSVARPSPSPTMTDHFEVHDRDGAARLGELRLADSLRTPALVDEALRDGGSLWAAERDTPAGDDAHLTVLPHRAAPTGTDPRVVEAFAPDPVDADSPAAAVVTPDTAEDLGVDAYVLSGGPGLVDHAEAFVESVIRTRRAVPGDTALYLAGCATPANVATLVYSGVDLVDSDFAYVRGTEGFYLTSDGEYFLEDLDELPCACVACQGGRDSFGPEDCAEHNVNALRAELATVRQRIRRGRLRDYVEGQARHESFGTGVFRRLDRQYGYSEARTPVYRRNPMLAASEDSLKRVEIQRFADRVTSRYVPRFDDRPLVL…	7	GO:0005737|GO:0002948|GO:0008479|GO:0003723|GO:0002927|GO:0008616|GO:0006400	C:cytoplasm|F:archaeosine synthase activity|F:queuine tRNA-ribosyltransferase activity|F:RNA binding|P:archaeosine-tRNA biosynthetic process|P:queuosine biosynthetic process|P:tRNA modification	1	K07557	archaeosine synthase [EC:2.6.1.97]		1	PF01472	PUA	1	COG1549	R	Predicted RNA-binding protein, contains uracil-DNA-glycosylase-like and PUA domains	2040	Protein	ref WP_008310959.1	595	1	1	283	595	2037	748 bits (1932)	0	408/597 (68%)
CCAB_106350	CCAB_106350	Contig_038227:15741-16838	61.5724	1.25697	2.38993	1.35841e-07	4.14339e-06	36.058	41.7501	26.5512	91.8737	102.863	70.3384		Archaea	Euryarchaeota	Halobacteria	Haloferacales	Haloferacaceae	Haloferax	Haloferax volcanii	Haloferax volcanii DS2	VNTLFVMSENSKTAYLAIEGGRVVEARSRAPGDTRGELVFTTAYTGYEESLTDPSYEEQVLTFSYPLIGNYGVREERFESDRVHPRGAVARELTDDVAEWLESEGVPAIDHLDTRDLVTGIRDEGAMKCGISAGPDASPEAAKAQLENCVGMSDHTDIGSQVSTAERTTHNPDGDGPHVALVDCGAKGSIVDSLVERDAVVDILPYDATIADVEHVDPDILFVSNGPGDPENFTAAEALVEEYVGELPLAGICLGQQVVANALGGATEKMMFGHRGVNQPVRDLRTGRVVMTTQNHGYSVADPGPLEVTQVNVNDDTPEGLESEDLEIITRQYHPEANPGPHDSLDFFDNVLALAGYETREAPQP	6	GO:0005524|GO:0004088|GO:0006207|GO:0044205|GO:0006526|GO:0006541	F:ATP binding|F:carbamoyl-phosphate synthase (glutamine-hydrolyzing) activity|P:'de novo' pyrimidine nucleobase biosynthetic process|P:'de novo' UMP biosynthetic process|P:arginine biosynthetic process|P:glutamine metabolic process	0				2	PF00988|PF00117	CPSase_sm_chain|GATase	0				1098	Protein	ref WP_014039565.1	348	1	4	40	347	1068	557 bits (1436)	0	273/344 (79%)
CCAB_106352	CCAB_106352	Contig_038228:3087-3227	38.1894	1.53631	2.90051	5.81263e-08	1.93098e-06	19.746	19.5426	15.0072	72.4389	57.9772	44.4242		Bacteria	Verrucomicrobia	Opitutae	Puniceicoccales	Puniceicoccaceae	Coraliomargarita	Coraliomargarita akajimensis	Coraliomargarita akajimensis DSM 45221	VVDRFLRKEEAPGSNPGESIPRPLSPYIADGVGVLIPSFSTATVTW	0			0				0			0				141	Protein	ref XP_008240781.1	149	3	16	9	44	98	33.5 bits (75)	4.8	14/30 (47%)
CCAB_106353	CCAB_106353	Contig_038228:2587-2817	27.1381	1.68167	3.20798	1.0761e-07	3.36939e-06	12.8778	9.77129	11.544	40.6364	37.4047	50.5943		Bacteria	Verrucomicrobia	Opitutae	Puniceicoccales	Puniceicoccaceae	Coraliomargarita	Coraliomargarita akajimensis	Coraliomargarita akajimensis DSM 45221	VMSMPYSSMSYITGAVISVPKLPAARTIRGFWSSSNSAQPSLDVVRLSDSPMKSTNVCPTLSGVSSVSSREDQNSR	0			0				0			0				231	Protein	ref WP_006629395.1	356	-2	111	230	186	3	143 bits (361)	4e-39	69/76 (91%)
CCAB_106356	CCAB_106356	Contig_038228:2073-2549	12.8346	1.21914	2.32808	0.00205867	0.0170775	7.72671	7.10639	4.61761	18.5514	13.0916	25.9141		Bacteria	Verrucomicrobia	Opitutae	Puniceicoccales	Puniceicoccaceae	Coraliomargarita	Coraliomargarita akajimensis	Coraliomargarita akajimensis DSM 45221	VLLNSQQVIPVAEAEEYMTKRREKQEKQQQRSRRQAAINVLLERGVLRTGEWVKFDPERVPADANRTWDEDDDFWWATVTGDTGQSDNVRWEHDGELYSFTGLTKEMLHELVGRDQDEALNGYNFWCHPKFDDRTLSDLRSSEATGTERNNGSESDQT	0			0				0			0				477	Protein	ref WP_006629395.1	356	1	200	1	356	471	233 bits (595)	2e-72	127/157 (81%)
CCAB_106401	CCAB_106401	Contig_038257:177-1187	24.5333	0.961724	1.94764	0.00643225	0.041853	12.8778	17.766	15.0072	13.251	36.4695	51.8283		Bacteria	Firmicutes	Bacilli	Bacillales	Paenibacillaceae	Paenibacillus	Paenibacillus polymyxa	Paenibacillus polymyxa M1	MPTGTEEVLQERLWSWLSASGYRVAGEVDTGNGQIDLVGEKKGTYVGFEVKTIYGLWSQAGVSTTDIKAVLNQINRYAKTENFNRIYLCCEENSRIREKISVAAQENQQMSNIADRLGMIEVSLHPEAETGITKEAKPLNQSKTPSLSRTNESWVQHQVWEWANKRYQSVTREGLLPKDNYVDLSIFEGGKDITDIFNNQDTYSHIGVEVKGDDFSLGGDIEQQLCRYINSGGLTHLYLAVPNQSIEQVKDIIPELGQQKLSQSSDNSTLSKLGLISVDKDGDISIVREPNSIEMRYDSIRWSVDEYVPVGLGSRDIGSEEDFESVSHWLYHNHRV	0			0				0			0				1011	Protein	ref WP_006111082.1	666	1	203	358	403	990	78.6 bits (192)	1e-12	66/221 (30%)
CCAB_106404	CCAB_106404	Contig_038259:247-726	24.8712	-0.835448	-1.78441	0.00724835	0.0458501	36.9165	32.8671	27.7056	17.668	13.0916	20.9781		Bacteria	Proteobacteria	Gammaproteobacteria	Alteromonadales	Alteromonadaceae	Marinobacter	Marinobacter hydrocarbonoclasticus	Marinobacter aquaeolei VT8	VLENPDSISRTVLKKGLDAGTAFEILSIDVADVDVGKNIGASLQIDQANADKNIAQAKAEERRAMAIAEEQEQRAKAQEARVKVIEAESEVPLATGQALREGRIGVMDYYRMQNVQSDTSMRESISKTATPEEDEEGEDTSSQGEGGRESDNDGDNPNA	2	GO:0016021|GO:0005886	C:integral component of membrane|C:plasma membrane	0				1	PF12127	YdfA_immunity	1	COG4864	S	Uncharacterized protein YqfA, UPF0365 family	480	Protein	emb CDM05342.1	285	1	146	1	275	390	169 bits (429)	2e-48	101/130 (78%)
CCAB_106451	CCAB_106451	Contig_038270:9623-10948	14.7438	2.66084	6.32402	2.71479e-10	1.38974e-08	0.858523	3.5532	2.3088	26.502	31.794	23.4461		Archaea	Euryarchaeota	Halobacteria	Haloferacales	Haloferacaceae	Haloferax	Haloferax volcanii	Haloferax volcanii DS2	MQVDPGSVAGSINYVWVLTVTFLIFFMHAGFAMLEAGQVRSKNVANQLTKNMLTWSVGVIVFFIIGVAVQNLTANITGGQTYTLFGIFDPANASIAAGGGWVNWLFGAVFAMTAATIVSGAVAGRMKLRAYVTYTVVLAGVIYPVVVGMTWAGGFLAQRGFTDFAGGMIVHGMGGIAGLTAAAIVGPRLDRFNDDGSVNVIPGHSITFAVLGTLILCFGWYGFNVGTAASPIAGDASALASFGNVGRVALTTTLGMAAGALGAAGVALIKTGKVDTLYVANGMLAGLVGITSNTDLITWWAALVIGGLAGAQLPIVFELVEKYLNIDDVCAVFPVHGSAGVLGALLVGIPIFTVPGANVSFVAQVVFVAVIAVWTIATTALVFGVLKTLGQIRVSRQHE…	5	GO:0005887|GO:0008519|GO:0072488|GO:0019740|GO:0015695	C:integral component of plasma membrane|F:ammonium transmembrane transporter activity|P:ammonium transmembrane transport|P:nitrogen utilization|P:organic cation transport	1	K03320	ammonium transporter, Amt family		1	PF00909	Ammonium_transp	1	COG0004	P	Ammonia channel protein AmtB	1326	Protein	ref WP_049937903.1	549	1	5	1	424	1278	477 bits (1227)	2e-160	307/433 (71%)
CCAB_106459	CCAB_106459	Contig_038270:3985-6069	12.5759	1.89969	3.73134	4.88521e-06	0.000100859	5.15114	1.7766	4.61761	28.2688	15.897	19.7441		Archaea	Euryarchaeota	Halobacteria	Haloferacales	Haloferacaceae	Haloferax	Haloferax volcanii	Haloferax volcanii DS2	MRCAVGCGHTHRGVDLGYGVDIGRGDTAHPTTRGQACSRGIKETVEPGGDWLTRPLVRRDGELVPTTWDVALGEVVTRMRATVAENRDSVGVLGSGQQTIEAAYALGKVARGGIGTRYYDANTTLCMASAVTAYYDAFGSDAPPPTYEDIPVAESHVVWGANPAVAHPVLFRWIHASANGRGESETEDGTLVVVDPVETRSARAADIHVAPDPGTDLALARGVLARALERDAVAHAFVDAHTEGFGTLVETLPDPESAAATAGVSLTDLDTLVDALDDPTLVYWGMGVNQSAQGTDTCGALVDLCLATGNLGEGRGPFSLTGQANSMGTRVCSSKGTWPGHRPFDDPDARRAVAGSWGVQTSRLPAETGPGPVGMLEALDDEIDVLWTVATNPAAGVPD…	6	GO:0005737|GO:0051539|GO:0047889|GO:0008863|GO:0030151|GO:0042128	C:cytoplasm|F:4 iron, 4 sulfur cluster binding|F:ferredoxin-nitrate reductase activity|F:formate dehydrogenase (NAD+) activity|F:molybdenum ion binding|P:nitrate assimilation	1	K00372	assimilatory nitrate reductase catalytic subunit [EC:1.7.99.-]	ko00910; Nitrogen metabolism | ko01120; Microbial metabolism in diverse environments	3	PF04879|PF00384|PF01568	Molybdop_Fe4S4|Molybdopterin|Molydop_binding	0				2085	Protein	ref WP_008574866.1	691	1	1	1	679	2025	796 bits (2055)	0	437/690 (63%)
CCAB_106475	CCAB_106475	Contig_038278:1224-1862	175.999	-0.604771	-1.52074	0.000102812	0.00141507	213.772	220.298	205.483	135.16	143.073	138.209		Archaea	Euryarchaeota	Halobacteria	Halobacteriales	Haloarculaceae	Haloarcula	Haloarcula marismortui	Haloarcula marismortui ATCC 43049	MDEQRRKLLKLIGAALLPAVAGCAEQSSSPEDGPTPEETSSTPAGTTTTAPPETGTPSDTTTTTSTDSDTSGAETDTPTDTQTATPTETTASAGSVSVVINNVGFQAWEVVEAESESVAPTDENNPTLSLTVGQRYTVENRGWSAHPFAIRAADDTPLLSQSADGRVEGDDAVSWTDNSETFEFTYTEDLAAAADYYICTIHSGMRGSIEPV	0			0				0			0				639	Protein	ref WP_021057898.1	211	1	95	286	209	630	139 bits (349)	1e-36	70/115 (61%)
CCAB_106507	CCAB_106507	Contig_038291:1743-2540	166.425	-1.53441	-2.8967	8.6043e-18	1.24774e-15	227.509	271.82	248.196	81.2729	67.3284	102.423		Archaea	Euryarchaeota	Halobacteria	Haloferacales	Haloferacaceae	Haloquadratum	Haloquadratum walsbyi	Haloquadratum walsbyi C23	MLDSLSNYSKYIATVVGILFVVFCAVTAIVTPTSAVAVDTADMVRDERVGTQHTVSVTLTDLYEEPPLESWTLTGSTALVDVTWTIIQYDQTGAQIDQQSYDGQRLTGTRIAAVDGTNRVIVRVAGTIPRIESFSYDPKQSFRVVSLTQTRTGGSSSVIDIWTATHSTEQSASAREELTTARETVSTVDSARAKQAMQNAIDAYNGGEFALATRLASEAEEAAKQAQQSNQMFQYVLYALSGIVVIGGASGIVYWRRQQRTEDKL	0			0				0			0				798	Protein	ref WP_014556801.1	265	1	1	1	265	795	466 bits (1198)	4e-163	261/265 (98%)
CCAB_106508	CCAB_106508	Contig_038291:565-1731	336.553	-1.29851	-2.45975	1.44187e-13	1.24015e-11	488.5	468.134	488.312	174.03	141.203	259.141		Archaea	Euryarchaeota	Halobacteria	Haloferacales	Haloferacaceae	Haloquadratum	Haloquadratum walsbyi	Haloquadratum walsbyi C23	MIGFGQAGGKIVDKFVEYDQRHGSDIVRSAVAVNTAEADLMGLNHIPSSKQILIGQLSVKGHGVGADPDLGREIAEENIDEIQNALNDVPVHEIDAFLIVAGLGGGTGSGGAPVLANRLKQIHSEPVYGLGVLPGSEEGGIYTLNAARSFQTFVREVDNLLVFDNDAWQKTGESVQGGYEEINEAIATRLGVLFGAGEVGDDSEVAESVVDSSEIINTLSSGGVSTVGYASESVENPSSGGLLSRLTGQSTADDLDTASTTNRVTSLVRKAALGRLTLPAELDGTERALLVVAGPPQYLNRKGIERGRKWVEGQTDSMEVRGGDYPLMDSGKVASVILLSGVYNIDRINELQQMANEAKENIDSIRNESEENLNELVNDDEDELESLF	6	GO:0005737|GO:0005874|GO:0005525|GO:0003924|GO:0007017|GO:0008360	C:cytoplasm|C:microtubule|F:GTP binding|F:GTPase activity|P:microtubule-based process|P:regulation of cell shape	0				1	PF00091	Tubulin	1	COG0206	D	Cell division GTPase FtsZ	1167	Protein	ref WP_049984962.1	389	1	1	1	367	1098	520 bits (1340)	0	292/367 (80%)
CCAB_106522	CCAB_106522	Contig_038297:14-781	81.2735	-0.8818	-1.84267	2.92872e-05	0.000480643	99.5887	114.591	103.896	51.2372	46.7558	71.5724		Bacteria	Firmicutes	Clostridia	Clostridiales	Peptococcaceae	Desulfitobacterium	Desulfitobacterium dehalogenans	Desulfitobacterium dehalogenans ATCC 51507	MDLHEAAKRKYIGKDVDRSKFINEEEINIYPDTLAFIRDFTYSYNDPMAKLYFSHPGYDDYPVVGVNYHQAKAFSHWRTDRLNNYYSSIGYPDVNPFRLPTEAEWEYAARGGRDFSPYPWGGPYTRNKKGCFLANFKPLRGNYIEDGGFYPVKTDSYFPNDYGLYCMAGNVAEWTNTAYNESLYDKTNDMNPYYHYDADEGEPVTRTRKVIRGGSWKDVAYYCQNGVRAYEYADTAKSYVGFRNVMTYMGRALGD	5	GO:0005783|GO:0005788|GO:0046872|GO:0016491|GO:0042803	C:endoplasmic reticulum|C:endoplasmic reticulum lumen|F:metal ion binding|F:oxidoreductase activity|F:protein homodimerization activity	1	K13444	sulfatase modifying factor 1	ko04142; Lysosome	1	PF03781	FGE-sulfatase	1	COG1262	O	Formylglycine-generating enzyme, required for sulfatase activity, contains SUMF1/FGE domain	768	Protein	ref WP_045639396.1	442	1	193	13	440	765	343 bits (879)	2e-112	165/251 (66%)
CCAB_106538	CCAB_106538	Contig_038302:539-1369	152.394	-1.41951	-2.67495	1.02953e-15	1.1362e-13	252.406	200.756	218.182	88.3401	72.004	82.6784		Archaea	Euryarchaeota	Halobacteria	Haloferacales	Haloferacaceae	Haloquadratum	Haloquadratum walsbyi	Haloquadratum walsbyi C23	VGETHRYAMTRTILVFGKLLTEPGEDWGVSVSYLTYGLTVVFLGLYIFGTFEYADQYSSVLPAVEFGLAVFFLFEYISRIDYADDTWAELRSPYAIADLLAVIPALLIFIFPAAGQLAVLRSVQILRVFRFLRLGLENRRVFSYSLTARQVIVAEAMTAIAVIVNLHAGIVYELEKGVNPQFQNFADAFYYSIVVLTTTGFGNVVPQTRLGQTVTSVGLILAITIIPWIVFRGRKGKIRGNSCPRCRSEGHKTEANYCYECGEDLSTEEFSISIED	8	GO:0030118|GO:0005886|GO:0008076|GO:0005251|GO:0005242|GO:0005249|GO:0006461|GO:0007268	C:clathrin coat|C:plasma membrane|C:voltage-gated potassium channel complex|F:delayed rectifier potassium channel activity|F:inward rectifier potassium channel activity|F:voltage-gated potassium channel activity|P:protein complex assembly|P:synaptic transmission	1	K04930	potassium voltage-gated channel KQT-like subfamily member 5	ko04725; Cholinergic synapse	2	PF00520|PF03520	Ion_trans|KCNQ_channel	1	COG1226	P	Voltage-gated potassium channel Kch	831	Protein	ref WP_011571163.1	268	1	1	25	268	828	537 bits (1383)	0	264/268 (99%)
CCAB_106550	CCAB_106550	Contig_038306:297-794	36.4073	-0.87642	-1.83581	0.00159313	0.0139195	58.3796	47.9682	38.0953	26.502	28.9886	18.5101		Bacteria	Bacteroidetes	Bacteroidetes (class)	Bacteroidetes Order II. Incertae sedis	Rhodothermaceae	Salinibacter	Salinibacter ruber	Salinibacter ruber DSM 13855	MFSCIIEIPQGCKVKYELDKESGLLRVDRMLHSSVVYPANYGFIPRTYADDGDPLDMLVLAQESVDPLSILRARPIGLMNMLDDDEEDAKIICIHLDDPAFNDYWHIKELPDHRLRELRRFFQDYKALEDKTVQVKDFFGPDRAKGIVDGALQRYEEEIAPMRDG	4	GO:0005739|GO:0004427|GO:0000287|GO:0006796	C:mitochondrion|F:inorganic diphosphatase activity|F:magnesium ion binding|P:phosphate-containing compound metabolic process	1	K01507	inorganic pyrophosphatase [EC:3.6.1.1]	ko00190; Oxidative phosphorylation	1	PF00719	Pyrophosphatase	1	COG0221	CP	Inorganic pyrophosphatase	498	Protein	ref WP_011404734.1	181	1	17	1	181	495	337 bits (864)	2e-115	165/165 (100%)
CCAB_106551	CCAB_106551	Contig_038306:917-1921	21.9171	-1.1205	-2.17422	0.00103555	0.00980603	24.0387	36.4203	32.3232	6.18381	14.0267	18.5101		Bacteria	Bacteroidetes	Bacteroidetes (class)	Bacteroidetes Order II. Incertae sedis	Rhodothermaceae	Salinibacter	Salinibacter ruber	Salinibacter ruber DSM 13855	MHTLQARLLPFLIVLAVLVVPPSQAQNRDTDELGGALSSIGQQYADNYTQPITDALGANLNAGLFRTAEVGGEGIVPVIDLYVGVAGTGALTAGSPESFQLTNDVIEAGNGRQLRIEYPNTDLPTAFGENESPGSADIIDVQTDTKVDEVPLPSSLIDTPIAPLAVPQIGAGTVLGTDAQVRFLPETSISDYGSVSLFGLSVRHSLSQYIPLSPVNLAVQGTWQSLSLSGSDDSINSGEIVDASGWALNAQVSKSVPVAPITFYGGLQYEQFGVDVGYTFQTSAGTSTVSFEQDASNNVRALAGVSVTLAVIQLNVDYALASNNTVSAGVGITL	0			0				0			0				1005	Protein	ref WP_011404733.1	354	1	21	1	354	1002	523 bits (1348)	0	294/334 (88%)
CCAB_106630	CCAB_106630	Contig_038352:1808-2764	371.149	0.798184	1.73891	4.56129e-08	1.54549e-06	228.367	286.921	293.218	502.655	490.001	425.732		Bacteria	Bacteroidetes	Bacteroidetes (class)	Bacteroidetes Order II. Incertae sedis	Rhodothermaceae	Salinibacter	Salinibacter ruber	Salinibacter ruber M8	MDSELVVNRVDLRAIPEDVRGWCEQRISEDAGQVVVVLRPTVLVDGESRVGLNPKFVVRTNVEVGLEVISRSFVVSLNALRVSTTVRGEVTDVVEGAGDTHLVLRDVSFPEGPVGGVSSDEPAGIVVRHSLGVAERAGVVDLQVLPLPAGLRFDEHNPIGAVGAVKCGGRGPLQDIDGRDVVRVQVGERGRPLSARVEALNLILVDPSPINEDERLAVAVEADVAAHLEANPRSDIPGRLRHAEARGAALQKLLHGLKVRVSRQLRGIDRRHAYRRLRLGLLSRQTRHDNLVEPDGPGFQLDVDRGGLARPDGHLPLR	12	GO:0009279|GO:0005615|GO:0016021|GO:0019867|GO:0004181|GO:0004872|GO:0004185|GO:2001070|GO:0006518|GO:0016485|GO:0005983|GO:0006810	C:cell outer membrane|C:extracellular space|C:integral component of membrane|C:outer membrane|F:metallocarboxypeptidase activity|F:receptor activity|F:serine-type carboxypeptidase activity|F:starch binding|P:peptide metabolic process|P:protein processing|P:starch catabolic process|P:transport	1	K02014	iron complex outermembrane recepter protein		1	PF07715	Plug	0				957	Protein	ref WP_029718169.1	630	-1	38	951	351	4	277 bits (708)	8e-84	151/316 (48%)
CCAB_106685	CCAB_106685	Contig_038379:583-1083	268.138	1.40642	2.65078	0.000322192	0.0036662	116.759	113.702	140.837	371.912	206.661	658.96		Archaea	Euryarchaeota	Halobacteria	Haloferacales	Haloferacaceae	Haloquadratum	Haloquadratum walsbyi	Haloquadratum walsbyi DSM 16790	MKFDTIRELIQLLNKIDFDETDININQSSGVTARHIRSRENRRRSSARNRRQSENTEGREKFARKRRIKRLNRLIKQAERNGEDIAEYISDTEPSIHIAEPHSGIVKIVIDRHPVDVEFDEHTPCVELSYNGNSTTVELPAVPVELREKTEQNAITTLLFRIESGE	0			0				0			0				501	Protein	ref WP_011571197.1	166	1	1	1	166	498	258 bits (659)	1e-84	162/166 (98%)
CCAB_106708	CCAB_106708	Contig_038383:236-1579	28.9772	1.51561	2.85919	6.24e-07	1.6137e-05	12.8778	12.4362	16.1616	42.4032	50.4963	39.4882		Archaea	Euryarchaeota	Halobacteria	Haloferacales	Halorubraceae	Halorubrum	Halorubrum lacusprofundi	Halorubrum lacusprofundi ATCC 49239	MTEPAVGLDAIEIWTGKCKLDLANTFAPARDEDPEKYTKGLGLRASSFPDTYEDIVTMGANAAKRLMDREGLTPADIGRIDVATESAFDNSKPVSTYVAGCLEQVYEGDFRHANKGERKFACVSGTQSIDDAYNWIRAGRNRGRAALVIATDTALYARGDPGEATQGAGAVAMLVDVDPSIVTLSTEQGIGSMDETDFLKPNQQFPSVDGKRSVQVYLSRMREALEDYESVAGRVGVEDFVFAPFHTPFPGMVRKAAVLAYRHVTRGTEIEDALEPEIGRQPREDDFDGRESFETNMRDYVDALSGTERYRTWYGETVEPTLGIAREVGNWYTGSVHIARVSALLAALKNDRNIGGETLLVGSYGSGAQAEIHAETVREGWREGVAAADPFDRLAERHS…	2	GO:0004421|GO:0008299	F:hydroxymethylglutaryl-CoA synthase activity|P:isoprenoid biosynthetic process	1	K01641	hydroxymethylglutaryl-CoA synthase [EC:2.3.3.10]	ko00072; Synthesis and degradation of ketone bodies | ko00280; Valine, leucine and isoleucine degradation | ko00650; Butanoate metabolism | ko00900; Terpenoid backbone biosynthesis | ko01100; Metabolic pathways | ko01110; Biosynthesis of secondary metabolites | ko01130; Biosynthesis of antibiotics	2	PF08540|PF01154	HMG_CoA_synt_C|HMG_CoA_synt_N	1	COG3425	I	3-hydroxy-3-methylglutaryl CoA synthase	1344	Protein	ref WP_007274570.1	445	1	3	13	445	1341	698 bits (1801)	0	332/443 (75%)
CCAB_106801	CCAB_106801	Contig_038426:1085-1552	24.482	0.928327	1.90307	0.00317004	0.024186	16.3119	15.1011	16.1616	26.502	30.8588	41.9562		Archaea	Euryarchaeota	Halobacteria	Natrialbales	Natrialbaceae	Salinarchaeum	Salinarchaeum sp. Harcht-Bsk1	Salinarchaeum sp. Harcht-Bsk1	MPESRPQSRVRSFLADRRAIEGLPVRLVIALVVGVASLSVMMGMISDIDGLAATEVDVRPDPEVTTAGTQTIEVAVVDPDGNRVSDATVIVRGGSARLDGIATGRTGPDGVASVEVEPTLGANQLDGTLTIEVKPPAGSTYVDERGNTEVLVVAE	0			0				0			0				468	Protein	gb ESS04261.1	155	1	1	1	155	465	247 bits (631)	1e-80	126/155 (81%)
CCAB_106802	CCAB_106802	Contig_038426:197-1018	42.0305	0.832752	1.78108	0.00170457	0.0146997	30.0483	19.5426	39.2497	54.7709	57.9772	50.5943		Archaea	Euryarchaeota	Halobacteria	Natrialbales	Natrialbaceae	Salinarchaeum	Salinarchaeum sp. Harcht-Bsk1	Salinarchaeum sp. Harcht-Bsk1	MDEAALRADMIEGLEHRLGEPLGGAVLNALQTVPREAFVDDAPYADRASEAVGTRALAPTTVARLLTVLDATAGDDVLVVGAGVGYTSAALAEITGARHVHAVDIDRRAVHLARSNLADAGYDAVFVDCRDGAQGIPEYAPYDRILLEAAVVTPPRALCGDQLEADGRLVYPRGAGDQTIVAVERRTDAERRPAEGAGAPAEDAGAPAEESAPDGFHTVETGGPARLRPMLVDGEQAGVERNRTRREDAELARQGQRARHGWEQEWIDWEAQR	3	GO:0005737|GO:0004719|GO:0030091	C:cytoplasm|F:protein-L-isoaspartate (D-aspartate) O-methyltransferase activity|P:protein repair	1	K00573	protein-L-isoaspartate(D-aspartate) O-methyltransferase [EC:2.1.1.77]		0			1	COG2518	O	Protein-L-isoaspartate O-methyltransferase	822	Protein	ref WP_008002649.1	262	1	1	1	259	810	302 bits (773)	1e-98	183/270 (68%)
CCAB_106812	CCAB_106812	Contig_038427:5621-5833	90.9197	0.702014	1.62677	0.000578155	0.00599026	78.9841	64.8458	61.1833	120.143	129.046	91.3165		Archaea	Euryarchaeota	Halobacteria	Halobacteriales	Haloarculaceae	Halorhabdus	Halorhabdus utahensis	Halorhabdus utahensis DSM 12940	MPKVQLTVPEHLEMQIAQLVEEGEFVNREEAIEELLSTGLRAYKTSGPMEDDEPGFEEDGMMGHDDEYVF	0			0				0			0				213	Protein	ref WP_015409007.1	71	1	1	1	71	210	135 bits (339)	4e-39	68/71 (96%)
CCAB_106813	CCAB_106813	Contig_038427:5202-5486	68.6684	0.641391	1.55983	0.00301666	0.0231907	47.2188	56.8511	54.2569	74.2057	83.2254	96.2525		Archaea	Euryarchaeota	Halobacteria	Halobacteriales	Haloarculaceae	Halorhabdus	Halorhabdus utahensis	Halorhabdus utahensis DSM 12940	VDMHKEELLELHEKMVSIMEHFRGMDEIDASVFDPYDELDVTPDDIHKSKSEHKHAVFVLGNALANVMAEDEFSDAGRIGKRMEELADDAESKL	0			0				1	PF01893	UPF0058	1	COG1745	S	Uncharacterized protein	285	Protein	ref WP_015409006.1	92	1	13	43	92	282	152 bits (384)	3e-45	75/80 (94%)
CCAB_106814	CCAB_106814	Contig_038427:3797-5134	90.544	0.760594	1.69419	0.000272454	0.00319346	83.2768	67.5107	46.1761	117.492	110.344	118.465		Archaea	Euryarchaeota	Halobacteria	Halobacteriales	Haloarculaceae	Halorhabdus	Halorhabdus utahensis	Halorhabdus utahensis DSM 12940	MESLRSGEAAPRSDGVVSRTVRLSDAPRPRAALADADPPRTFWAAPGEATVVGSGAAETIQADGPERFRTVREAADELFSFGDVHAGALAARPRLFGGFSFHDEHAGEGPWEGYPGAKFVLPRRQTTYADGDVWLTVNAVGEEPATVEQRLEDARQALQALPSSGAVGAPPGILSRTKTTSKAEWRDSVTAATDRIAAGELRKVVLAQALRTSLSNPVSVPDVLTRLGTTYPDCYRFLLEPNDGTGGFFGATPERLVDLRGRTVETGALAGTTGRGETPEEDEWLAEELLADEKNTHEHDLVVGAVRDQLEPHAASIRTGARRIRRLATVQHIETPITAELATDEHVLTLVEALHPTPAVGGLPPDRALATIRDTEPFERGWYAAPVGWFDAAGYGSFA…	3	GO:0008909|GO:0046872|GO:0009234	F:isochorismate synthase activity|F:metal ion binding|P:menaquinone biosynthetic process	1	K02552	menaquinone-specific isochorismate synthase [EC:5.4.4.2]	ko00130; Ubiquinone and other terpenoid-quinone biosynthesis | ko01053; Biosynthesis of siderophore group nonribosomal peptides | ko01100; Metabolic pathways | ko01110; Biosynthesis of secondary metabolites | ko01130; Biosynthesis of antibiotics	1	PF00425	Chorismate_bind	1	COG1169	HQ	Isochorismate synthase EntC	1338	Protein	ref WP_008389861.1	448	1	1	1	447	1335	543 bits (1398)	0	298/451 (66%)
CCAB_106821	CCAB_106821	Contig_038432:3248-3880	81.1277	2.19187	4.56897	2.98257e-21	6.3048e-19	27.4727	33.7554	18.4704	138.694	117.825	150.549		Archaea	Euryarchaeota	Halobacteria	Haloferacales	Haloferacaceae	Haloquadratum	Haloquadratum walsbyi	Haloquadratum walsbyi DSM 16790	VPDTGDRINIRDRLTGADYISLSALLFGWASALLFVRGEPNWGVIVMFTAFGFDKLDGWYARRTGNTSPFGRQVDSFIDVFAYLVPAALLYHLTLAPNLLASIAVGFCILSFGGLRLVRHNSDGFGSDDNVSYYHGTTVVHTNIIVLLSYLLHSVSGIWNGWIAGIVIIAVCPLMISDYKAQKTTASHIRAAILIAIVTLFALAIETGYL	4	GO:0016021|GO:0043761|GO:0006650|GO:0008654	C:integral component of membrane|F:archaetidylserine synthase activity|P:glycerophospholipid metabolic process|P:phospholipid biosynthetic process	1	K19665	archaetidylserine synthase [EC:2.7.8.38]	ko00564; Glycerophospholipid metabolism	1	PF01066	CDP-OH_P_transf	1	COG1183	I	Phosphatidylserine synthase	633	Protein	gb ERG92372.1	235	1	39	40	235	630	385 bits (988)	9e-133	192/197 (97%)
CCAB_106850	CCAB_106850	Contig_038437:1065-1466	113.776	-0.724988	-1.65289	0.000162946	0.00208851	128.778	143.016	156.999	68.0219	101.928	83.9125		Archaea	Euryarchaeota	Halobacteria	Halobacteriales	Haloarculaceae	Natronomonas	Natronomonas moolapensis	Natronomonas moolapensis 8.8.11	VRPCRFRILEDHVFRQSDPAVVGVEVMSGTLKNNQRIVKWEGSAPSRVGQLSGIQEQGEDVSEARSGTRVSVAIDGPTVGRQIEEGDELWIELPEKHAKILEQELSDDIPADELEALTGYLDKHRSRDPFWGK	4	GO:0005622|GO:0005525|GO:0003924|GO:0003743	C:intracellular|F:GTP binding|F:GTPase activity|F:translation initiation factor activity	1	K03243	translation initiation factor 5B	ko03013; RNA transport	3	PF03144|PF14578|PF11987	GTP_EFTU_D2|GTP_EFTU_D4|IF-2	1	COG0532	J	Translation initiation factor IF-2, a GTPase	402	Protein	ref WP_049985123.1	604	1	472	1	604	399	256 bits (655)	3e-79	121/133 (91%)
CCAB_106857	CCAB_106857	Contig_038442:13-831	851.92	-1.21293	-2.31808	5.49947e-14	4.96108e-12	1123.81	1358.21	1110.53	459.368	410.516	649.088		Archaea	Euryarchaeota	Halobacteria	Haloferacales	Haloferacaceae	Haloquadratum	Haloquadratum walsbyi	Haloquadratum walsbyi DSM 16790	MWLLCLVASAGMTLGATTTGQLTPGIALATLGGGVLSIGASGTFNHVLERDVDRRMQRTSDRPLATDLVPVWNAIAFGILLTVISIVLFSWVNMLAAILGGVAIVFYSVVYTLLLKPNTVQNTVIGGAAGALPALIGWVAVTGDIGFGGLALATVIFLWTPAHFYNLALAYKEDYERGGFPMMPVVRGETETRKHVIWWLALTLVAAGGLATIEALGIVYAVASIIFGAVFLYFAIKLHYKQTKAAAFHSFHASNAYLGAVLIAIVFDTLVI	4	GO:0016021|GO:0005886|GO:0008495|GO:0048034	C:integral component of membrane|C:plasma membrane|F:protoheme IX farnesyltransferase activity|P:heme O biosynthetic process	1	K02301	protoheme IX farnesyltransferase [EC:2.5.1.-]	ko00190; Oxidative phosphorylation | ko00860; Porphyrin and chlorophyll metabolism | ko01100; Metabolic pathways | ko01110; Biosynthesis of secondary metabolites	1	PF01040	UbiA	1	COG0109	HI	Polyprenyltransferase (heme O synthase)	819	Protein	ref WP_011570857.1	479	1	208	1	479	816	455 bits (1171)	9e-156	270/272 (99%)
CCAB_106861	CCAB_106861	Contig_038443:2286-3674	68.6249	-0.960341	-1.94577	1.37436e-05	0.000251595	82.4182	108.373	84.2713	42.4032	48.626	45.6582		Bacteria	Bacteroidetes	Bacteroidetes (class)	Bacteroidetes Order II. Incertae sedis	Rhodothermaceae	Salinibacter	Salinibacter ruber	Salinibacter ruber DSM 13855	MAGPAPAQTVPDAPAPEEAPNVILMIPDGFGPASVTMARDYLRWRDGQKELPYDSLQVGSIRTYASDSYITDSAAGGTALATGTKTYNGAVAVDTSRQAVATLLEGAERRDMSTGLVVTSRLTHATPAVFSSHVPDRGQENRIARQQLNKDIEVMLGGGRRHFLPQSAEGSAREDDLDLLQAAQDRGYEVVQTASELSRAGEGQTQENRLLGLFSPGHMAYEIDRDHTQQPSLAAMTETAIDRLSGNGEGYFLMVEGSRIDHAGHGNDAASHLRDILAFNRAAKSALEAAQEDDNTLVVIVSDHETGGLTLGRNRDGEGIYSWRPETLAAVEASSGAIADSIRSVRSTGASEAAKRTRIAGTLTRLTGVQDVPTEIVSNLMAVEGPYAVGRAVSPLVNR…	7	GO:0000324|GO:0000329|GO:0016021|GO:0004035|GO:0046872|GO:0046496|GO:0006470	C:fungal-type vacuole|C:fungal-type vacuole membrane|C:integral component of membrane|F:alkaline phosphatase activity|F:metal ion binding|P:nicotinamide nucleotide metabolic process|P:protein dephosphorylation	1	K01077	alkaline phosphatase [EC:3.1.3.1]	ko00730; Thiamine metabolism | ko00790; Folate biosynthesis | ko01100; Metabolic pathways | ko02020; Two-component system	1	PF00245	Alk_phosphatase	0				1389	Protein	ref WP_011403017.1	520	1	59	1	520	1386	871 bits (2250)	0	458/462 (99%)
CCAB_106876	CCAB_106876	Contig_038451:2213-3625	10.2818	1.20922	2.31212	0.00407164	0.0294268	6.86819	2.6649	5.77201	13.251	12.1565	20.9781		Bacteria	Bacteroidetes	Bacteroidetes (class)	Bacteroidetes Order II. Incertae sedis	Rhodothermaceae	Salinibacter	Salinibacter ruber	Salinibacter ruber DSM 13855	MGAGGAVLLVLLLAGCSSSRNAPDFSRLYDREAQHHGVERNPIILIPGILGSKLTHTPTGTTVWGAFAGGFADPETPDGARKVALPMREGAPLSALRDSVAPDGALEEVKVSVLGLPVKLNAYVDILRSLGIGGYRDESKALGDVDYGDDHFTCFQFDYDWRRDNVENAQRLHAFIQEKRAYVQKQYEQRYGIEDYPVKFDIVAHSMGGLLTRYYLRYGTADLPEAASGDTVPWAGTQLVESAVLVGTPNAGSIEALDQMVHGKRISRFVPDYAAALLGTMPAAYQLLPRGRHGALVDAADSSAVDSLYAPAFWQRMEWGLADPDQDAMLQHLLPGVDRRAERRRIALDHQRKALTRARRFTEVLDRPASRPDSLDLKLIAGDAESTPARMTVDRATGA…	0			0				0			0				1413	Protein	ref WP_022836638.1	467	1	8	46	463	1410	563 bits (1450)	0	293/456 (64%)
CCAB_106879	CCAB_106879	Contig_038451:1464-1949	67.5596	0.628095	1.54552	0.00480826	0.0333875	46.3603	50.6331	60.0289	85.6899	66.3933	96.2525		Bacteria	Bacteroidetes	Bacteroidetes (class)	Bacteroidetes Order II. Incertae sedis	Rhodothermaceae	Salinibacter	Salinibacter ruber	Salinibacter ruber DSM 13855	MTRLAPLFFAALFALGSLHTAAAQSSDEASHTVTIDVQEMNAITVGGDVSITLDAVTAGSAPTPKTVESSYDLTTNSPDARKVTASIEGFDEDGITLEAELTTPGSGASAGRKVLSSSPVDLITEVEQVAGSGTITYRASATPQADPGSYEQTVTYTVTAQ	0			0				0			0				486	Protein	ref WP_011237404.1	167	1	29	79	165	480	61.2 bits (147)	6e-09	51/138 (37%)
CCAB_106925	CCAB_106925	Contig_038468:663-944	89.3433	0.630529	1.54813	0.00287943	0.0223541	56.6625	88.8299	62.3377	111.309	124.37	92.5505		Archaea	Euryarchaeota	Halobacteria	Natrialbales	Natrialbaceae	Halopiger	Halopiger xanaduensis	Halopiger xanaduensis SH-6	MSKSDPPLGEMLSPLVIDTFLLDYHLGHVLLLTFVLSLLGTLPLKSRKVIAAVIVTFGVIFTVSPFSTMPATYILFGIGLVVVGPLLWTTADS	0			0				0			0				282	Protein	gb ESS04672.1	93	1	1	1	93	279	104 bits (260)	1e-26	81/93 (87%)
CCAB_106926	CCAB_106926	Contig_038468:1077-1958	56.4006	0.815991	1.76051	0.0004421	0.00477731	41.2091	31.9788	47.3305	72.4389	73.8742	71.5724		Archaea	Euryarchaeota	Halobacteria	Natrialbales	Natrialbaceae	Halopiger	Halopiger xanaduensis	Halopiger xanaduensis SH-6	MVTVRAPATSANLGSGFDVFGAALSRPADVVTVERADRTTIEVTGVGAQYIPEDPDGNTVGAVVEALDAPAHIHIDKGVRPASGLGSSAASAAAAAVALNRLYDRGHSREALVPIAAEGEAVVSGVAHADNVAPALLGGFTVTTADGTHSVDASIPLVVCLPDVAVSTRDARRVVPETASMDALVATVGNAATLAVGMCRSDPDLVGTGMADPVVTPERAALITGYEAVHDAALAAGATGVTVSGAGPAVVAACYPGTRQAIAAAMLDAFGDAGVDARAYQTAIGQGATVVDE	4	GO:0005737|GO:0005524|GO:0004413|GO:0009088	C:cytoplasm|F:ATP binding|F:homoserine kinase activity|P:threonine biosynthetic process	1	K00872	homoserine kinase [EC:2.7.1.39]	ko00260; Glycine, serine and threonine metabolism | ko01100; Metabolic pathways | ko01110; Biosynthesis of secondary metabolites | ko01120; Microbial metabolism in diverse environments | ko01230; Biosynthesis of amino acids	2	PF08544|PF00288	GHMP_kinases_C|GHMP_kinases_N	1	COG0083	E	Homoserine kinase	882	Protein	ref WP_008000799.1	293	1	1	1	293	879	377 bits (968)	2e-127	247/293 (84%)
CCAB_106927	CCAB_106927	Contig_038468:1977-2447	129.259	1.18111	2.26752	5.311e-10	2.57308e-08	76.4086	68.399	88.8889	206.716	190.764	144.379		Archaea	Euryarchaeota	Halobacteria	Natrialbales	Natrialbaceae	Halopiger	Halopiger xanaduensis	Halopiger xanaduensis SH-6	MTRDVDAVYASPFLRAVETAAEITDELGTEFRLEPGLGEHRNPAWFDDDPDVRSPAALAARFDDIVLDHDPLVEPAFPETHATAMDRIGETARRLVAGEAGTVLLVGHGATVGGAVHGLTDDADDVETPLCGVTMLESVGDRWRLVDTGDVTHLDV	0			0				0			0				471	Protein	gb ESS03168.1	206	1	55	13	206	468	141 bits (355)	2e-38	95/152 (63%)
CCAB_106928	CCAB_106928	Contig_038469:970-1653	223.779	-1.10509	-2.15113	2.2687e-12	1.63381e-10	327.097	269.155	325.541	126.326	144.008	150.549		Archaea	Euryarchaeota	Halobacteria	Halobacteriales	Haloarculaceae	Halomicrobium	Halomicrobium mukohataei	Halomicrobium mukohataei DSM 12286	MSDHEQSASAVSGAFRRFVGVPFRAQTYRNLAYLLLAFPLGIAYFTIVTVGLSMGLGMLVTLVGVPLVVVTLAVTLGIGSFEARLATWLLDMEVTAASPVELELDSVDGLVATTKRILTAPTTWTSLLLVGLKFIFGVLAFTAVVTAVSVTGALLLMPVFYDASGVAYTIGPYVVDTFGEALVGSALGLLAAVIGLHILNGLARLGGVLTDALVTVESEFTTAEPEV	0			0				0			0				684	Protein	gb ELZ36574.1	228	1	1	1	228	681	176 bits (447)	8e-51	139/228 (61%)
CCAB_106930	CCAB_106930	Contig_038470:7032-9317	553.967	0.663783	1.58423	2.93056e-07	8.29453e-06	475.622	399.735	404.041	698.77	685.44	660.194		Archaea	Euryarchaeota	Halobacteria	Haloferacales	Halorubraceae	Halorubrum	Halorubrum lacusprofundi	Halorubrum lacusprofundi ATCC 49239	MSRGHSYLAAADNALQETYEPPMTLGDYVDHVLEQPTTAAHASKYLLDAIEAPGTRTVIEEGEERERYRFFDDPYNDGEHAILGNTATLNDFVADLRAIAAGRGKDEKIVWLDGPTATGKSELKRCLVNGLRAYSKTPEGRRYTVTWNVAGEAASPAMTYGDAPEPDEDDWYRSPVQAHPFSVFPESVRAELLDEVNEALDDHIPVRPPARLDPFSREAYDHLAEQYRRQGREDLFSAVTDAQHLRVENYVVDLGQGIGVLHAEDDGTPKERLVGSWMPGMVQALDSRGRKNPQAFSYDGVLSQGNGLLTIVEDAAQHADLLGKLLNVPDEGSVKLDKGITMEVDTQMVIISNPDLDAQLNQHADAGDSDPLKALKRRLERHEFGYLTNLSLEAELVRR…	0			0				0			0				2286	Protein	ref WP_014040495.1	760	1	3	10	760	2283	967 bits (2499)	0	498/759 (66%)
CCAB_106937	CCAB_106937	Contig_038471:70-333	625.851	1.34095	2.53319	3.7787e-21	7.94818e-19	321.088	327.782	400.577	787.994	992.158	925.505		Archaea	Euryarchaeota	Halobacteria	Haloferacales	Haloferacaceae	Haloquadratum	Haloquadratum walsbyi	Haloquadratum walsbyi DSM 16790	MSTTEALAGEETSSDRWDPVREMPPSAKLVAKVLEYNEQLTQSQLAEETLLPPRTVRYALSRLEDADVVEARISFTDARKRLYTLAI	0			0				0			0				264	Protein	ref WP_011570821.1	87	1	1	1	87	261	172 bits (435)	4e-53	86/87 (99%)
CCAB_106997	CCAB_106997	Contig_038493:2387-2578	77.7669	0.673759	1.59522	0.0031156	0.0238348	54.9455	74.6171	47.3305	122.793	91.6414	75.2744		Bacteria	Acidobacteria	Acidobacteriia	Acidobacteriales	Acidobacteriaceae	Granulicella	Granulicella tundricola	Granulicella tundricola MP5ACTX9	VVPSVAALPVFSFCSSCAGALASAHMADGPGQNAGQTPNPRRAVSLLCVLSVCRAFLNERSFR	0			0				0			0				192	Protein	ref WP_030628425.1	258	1	3	40	48	174	34.7 bits (78)	4.6	19/46 (41%)
CCAB_106998	CCAB_106998	Contig_038493:1692-2324	315.208	0.698742	1.62309	2.85668e-05	0.000471186	269.576	254.054	190.476	466.436	382.463	328.246		Bacteria	Acidobacteria	Acidobacteriia	Acidobacteriales	Acidobacteriaceae	Granulicella	Granulicella tundricola	Granulicella tundricola MP5ACTX9	MQTVTSKLTASIATLALLLGLALPMSSQAQSPVDLGVRGGLTQATFYGDDVNSNDFRPGFTGGVFLNYQVNDAFAVQPEVLYSRRGTKNHNSAAGNDIRVRQDVIEIPVLLKLSAPTAPVTPRLYVGPALGFVTNSELGNGNDADDSFTDVDFSGVVGGEIAYALNKGPLSEIAVDGRYNLGLANLGDANNFEDVRTSAFTGTLSLRFDI	0			0				0			0				633	Protein	ref WP_011402867.1	210	1	28	82	210	630	340 bits (871)	3e-115	182/183 (99%)
CCAB_107002	CCAB_107002	Contig_038494:431-1696	116.599	0.718956	1.64599	0.000175025	0.00220475	75.55	97.7129	88.8889	152.828	167.386	117.231		Bacteria	Actinobacteria	Actinobacteria	Corynebacteriales	Gordoniaceae	Gordonia	Gordonia sp. KTR9	Gordonia sp. KTR9	MSDLPHMNLAIIGHVDHGKSTLVGRLLFETGSVPEHVIEQHREEAEAKGKGGFEFAYVMDNLAEERERGVTIDIAHQEFTTDSYYFTIVDCPGHRDFVKNMITGASQADNAVLVVAADDGVAPQTREHVFLARTLGINELIIAVNKMDTVDYDEDAYEEVREEVATLLGQVNFKSDDATFVPISAFEGDNIAESSGETGWYDGPTLLEALNDLPAPSPPTDAPLRLPIQDVYTISGIGTVPVGRVETGTVSPGDNVSFQPSDVSGEVKTVEMHHEEVPQAGPGDNVGFNVRGIGKDDIRRGDVCGPADTPPSVAETFKAQVVVMQHPSVITAGYTPVFHAHTAQVACTIESIDQKLDPASGEVAEENPDFIKSGDAAVVTVRPQKPLSIEPSSEIPELG…	4	GO:0005737|GO:0005525|GO:0003924|GO:0003746	C:cytoplasm|F:GTP binding|F:GTPase activity|F:translation elongation factor activity	1	K03231	elongation factor 1-alpha	ko03013; RNA transport | ko05134; Legionellosis	2	PF03144|PF03143	GTP_EFTU_D2|GTP_EFTU_D3	1	COG5256	J	Translation elongation factor EF-1alpha (GTPase)	1266	Protein	ref WP_008387010.1	421	1	1	1	421	1263	714 bits (1842)	0	380/421 (90%)
CCAB_107010	CCAB_107010	Contig_038497:337-852	21.2465	-1.03915	-2.05502	0.00260859	0.0206323	36.9165	24.8724	26.5512	15.0178	5.6107	18.5101		Bacteria	Firmicutes	Clostridia	Clostridiales	Peptococcaceae	Desulfosporosinus	Desulfosporosinus meridiei	Desulfosporosinus meridiei DSM 13257	MDTGLELIMSIEQRLVGEDEENGRKGYVLESKDDFSDGESVNLDVWEDRYNIEWRTELDLEEFHEALGEVEGVSPEIDVVAYFAGDEGLEKVEVEYQELADHEVPIKEFGNVHYSSPGFDLIWEDTAGNNTVELTQYGSDEIFEPVYSDTALSGSPESSQISSWLSQNLNE	0			0				0			0				516	Protein	ref WP_004860359.1	348	1	143	7	250	333	38.9 bits (89)	1.9	28/114 (25%)
CCAB_107087	CCAB_107087	Contig_038529:1120-1701	18.637	-1.02027	-2.0283	0.00429154	0.0306923	19.746	31.0905	26.5512	5.30041	13.0916	16.0421		Bacteria	Verrucomicrobia	Opitutae	Puniceicoccales	Puniceicoccaceae	Coraliomargarita	Coraliomargarita akajimensis	Coraliomargarita akajimensis DSM 45221	MAAEAEIEVGSMQDALDYVNRVRERAANPDGYVENSQNNAQALAVVDSESALLNTSPQPFDWVVREDENATYVFLGGDPSDINSWNRYPDPVQNYSIDTYTMSEFTSGAGAERKVHFERKLELALEGHRMYDLWRWGRAETRMNEYFEYQGALTQDVRTDNDYRGANVYPIPQTQIDISSGGEGELTQNPQYQ	0			0				0			0				582	No hit
CCAB_107093	CCAB_107093	Contig_038531:19-1017	28.2295	0.965353	1.95254	0.00196919	0.01648	11.1608	22.2075	20.7792	30.0356	34.5993	50.5943		Bacteria	Bacteroidetes	Bacteroidetes (class)	Bacteroidetes Order II. Incertae sedis	Rhodothermaceae	Salinibacter	Salinibacter ruber	Salinibacter ruber DSM 13855	VPKVEHYREARWFNRLFELVQEGLDIPVGTFKATFLIETLPAAFQMEEILYEFREHAAGLNGGRWDKIFSDIKVLKEHRNRVLADRNWIDIQRPWMEMYVKQLIKVCHEHGAFGMGGMAPHTPGRTEEMREKQVAGVVGDKEFEASIGHDGCWVSHPYFIGPAMRPFEEKLGAEGKQNQLDVIPDLPDRPDLLPKGGVGPKTLDGLRVNVRVSIGYMKGWRQDLGCVAWDHRMEDLATFEISRAQTWQWLHHEVTLDDNTVVTKSVVRRIFDEELEKIVEETREFFADAPEEVIEEQVDRFRRAAADAQAIFTEEEMRPFLAQASELYGAEK	4	GO:0005737|GO:0004474|GO:0006097|GO:0006099	C:cytoplasm|F:malate synthase activity|P:glyoxylate cycle|P:tricarboxylic acid cycle	1	K01638	malate synthase [EC:2.3.3.9]	ko00620; Pyruvate metabolism | ko00630; Glyoxylate and dicarboxylate metabolism | ko01100; Metabolic pathways | ko01110; Biosynthesis of secondary metabolites | ko01120; Microbial metabolism in diverse environments | ko01200; Carbon metabolism	1	PF01274	Malate_synthase	1	COG2225	C	Malate synthase	999	Protein	ref WP_040606052.1	503	1	221	1	503	852	439 bits (1130)	3e-148	220/284 (77%)
CCAB_107104	CCAB_107104	Contig_038533:18078-18590	6.80915	1.97215	3.92352	3.5999e-05	0.0005733	0.858523	2.6649	0	8.83401	11.2214	17.2761		Bacteria	candidate division NC10	candidate division NC10 (class)	candidate division NC10 (order)	candidate division NC10 (family)	Candidatus Methylomirabilis	Candidatus Methylomirabilis oxyfera	Candidatus Methylomirabilis oxyfera	MRRTTSKATAIATILTLFLALAGSPALGQAELTQNKTDEFTGNKIIQTAYQSVEVQERGDESLYRQVVSVFYNEGTWGLLLETTSDSWVLLGEDTAYFLVDGERFERRLVSADREVQDGGSVYERKGVPLNEEIRTAIATAEEVRMKTGSYVFDISEAVDNEIQTIQAEL	0			0				0			0				513	No hit
CCAB_107143	CCAB_107143	Contig_038547:199-783	14.34	1.29027	2.44573	0.000703333	0.00708653	8.58523	7.99469	4.61761	16.7846	23.3779	24.6801		Archaea	Euryarchaeota	Halobacteria	Halobacteriales	Halobacteriaceae	Halobacterium	Halobacterium salinarum	Halobacterium sp. NRC-1	MPGGDVNGNDAVVVDPDSIAEATDPLGIGAGDAPPGTYALVYSLPAATTMTVGALGTAEFPAGAYVYVGSAFGSNGLGRADRHRRVAEGSHTVTHWHIDYFGGHDSTSLVDVVAAPRADVECRLATELRDRASAPQPVGAGFGAGAGASPHGSGERPLDGFGASDCDCPTHFGGGADPKELRSWVAEAFQRVQR	0			0				1	PF01986	DUF123	1	COG1833	R	Uri superfamily endonuclease	585	Protein	ref WP_049987780.1	181	1	20	52	181	582	183 bits (465)	1e-54	101/177 (57%)
CCAB_107147	CCAB_107147	Contig_038549:670-1263	143.568	-0.854855	-1.80858	1.54641e-06	3.62214e-05	171.705	198.979	187.013	105.125	81.3551	117.231		Archaea	Euryarchaeota	Halobacteria	Haloferacales	Haloferacaceae	Haloquadratum	Haloquadratum walsbyi	Haloquadratum walsbyi DSM 16790	MESVSTSTSTEPHTATVFPDEVRELQATADNMRDGTADTDAHSPTEWRDVARPMPYGLDDENSTGTTFEWALQTDACGDCVFYEEADGVGSCQAHDNRPLICATYPFSVALGGTSQPMGEAVDTAGMVRAHECEGLGRDITREAAEELAATLRTRAIRELEEAISLRDAYEPPGNTDGIVVHDSEGAKRPDGTAIDN	0			0				0			0				594	Protein	ref WP_011570466.1	323	1	127	1	323	591	376 bits (966)	3e-128	197/197 (100%)
CCAB_107166	CCAB_107166	Contig_038554:1628-2182	54.935	-1.46718	-2.76481	2.23047e-09	9.65074e-08	97.0131	79.0586	70.4185	29.1522	28.0535	25.9141		Archaea	Euryarchaeota	Halobacteria	Haloferacales	Haloferacaceae	Haloquadratum	Haloquadratum walsbyi	Haloquadratum walsbyi C23	MSITIIAGVPGVGLSTLVRTARRQLTDEYQVINFGDVMLEQAAMDDQATNRGELGALERRETLRLQRRASEYVADAAREMAVLLTTHLAVRTDAGYLPGLPDDVLRELAPNQFVLVEAQLNTIQTRREQSNRAYGSTSDVTVEFEQDLNRTAGMQYASAVNVPIHLIENEGDVDEAATELIKII	3	GO:0005737|GO:0004017|GO:0005524	C:cytoplasm|F:adenylate kinase activity|F:ATP binding	1	K00939	adenylate kinase [EC:2.7.4.3]	ko00230; Purine metabolism | ko00730; Thiamine metabolism | ko01100; Metabolic pathways | ko01110; Biosynthesis of secondary metabolites | ko01130; Biosynthesis of antibiotics	0			1	COG2019	F	Archaeal adenylate kinase	555	Protein	ref WP_021050201.1	184	1	1	1	184	552	336 bits (862)	8e-115	182/184 (99%)
CCAB_107167	CCAB_107167	Contig_038554:1182-1505	57.6322	-0.897103	-1.86232	0.000225449	0.00273065	93.579	79.9469	54.2569	43.2866	36.4695	38.2542		Archaea	Euryarchaeota	Halobacteria	Haloferacales	Haloferacaceae	Haloquadratum	Haloquadratum walsbyi	Haloquadratum walsbyi C23	MATVFVEHTTAAVTVNESEKRLQSDFETALNGLINNTGWQHDELDGNADSHIRAMLIGASETIPIDSGELATGTWQSVLLIECDGPRTRTVSVTITPVASDQSSSMT	0			0				1	PF01894	UPF0047	1	COG0432	H	Thiamin phosphate synthase YjbQ, UPF0047 family	324	Protein	ref WP_021050200.1	144	1	38	1	144	321	213 bits (543)	2e-68	103/107 (96%)
CCAB_107168	CCAB_107168	Contig_038554:629-1027	38.9098	-0.777129	-1.71372	0.00546613	0.0368769	42.0676	53.298	54.2569	30.919	15.897	37.0202		Archaea	Euryarchaeota	Halobacteria	Haloferacales	Haloferacaceae	Haloquadratum	Haloquadratum walsbyi	Haloquadratum walsbyi C23	VDSKYRDGALAILAGGGLIGVTTIFKAEFSINTGLTATVFTLWPAIIGLCGMIAIELICLYNPELTKAIWNRRSVQFGSLMTVVIAGGLTLLSGIQWIIATLLWGLLGYLLLLIVVIVLGTNPLSQLSFSQD	0			0				0			0				399	Protein	ref WP_021050199.1	132	1	1	1	132	396	182 bits (461)	1e-55	125/132 (95%)
CCAB_107198	CCAB_107198	Contig_038562:10298-10930	41.6634	1.02859	2.04003	9.10499e-05	0.00127719	30.0483	20.4309	28.86	52.1206	65.4581	53.0623		Archaea	Euryarchaeota	Halobacteria	Haloferacales	Halorubraceae	Halorubrum	Halorubrum lacusprofundi	Halorubrum lacusprofundi ATCC 49239	MNPRLFVEPTETVYMGLLDTIRSLLGLSADADGRRHGSVEVQVEHDTALDDGPVEADTDAAAATDSMVDTTVEGTEEAAEPPEAHSPTEPSVDPEAGGAVDSDVTIDDTQADAEAESAEETANKDESDESADEETTAGESDGDGVSGDTTDPVETVRGIGPAYADRLDGVGIETVGDLAASDPADLAASIDVAKSRVTSWVDRAVQLTDG	0			0				0			0				633	No hit
CCAB_107213	CCAB_107213	Contig_038563:1629-1988	48.8305	1.06054	2.08572	1.3617e-05	0.000249815	32.6239	30.2022	28.86	64.4883	73.8742	62.9343		Archaea	Euryarchaeota	Halobacteria	Natrialbales	Natrialbaceae	Salinarchaeum	Salinarchaeum sp. Harcht-Bsk1	Salinarchaeum sp. Harcht-Bsk1	MKRGESLELLEAVPAGLEPVVGLRLQLADDGLGDDDRHRLVGAVLDAFGHAAVDDRTGVRDYVHTNTAGGNRISVFDRPASHSRDRVAGAVAWSVSPETASVTVSTTSTSRARYASISR	4	GO:0005524|GO:0046872|GO:0003723|GO:0006810	F:ATP binding|F:metal ion binding|F:RNA binding|P:transport	1	K06865	ATPase		3	PF00013|PF01850|PF00437	KH_1|PIN|T2SSE	1	COG1855	R	Predicted ATPase, PilT family	360	Protein	ref WP_004049847.1	633	-1	1	192	63	4	88.6 bits (218)	1e-17	58/63 (92%)
CCAB_107214	CCAB_107214	Contig_038564:17-679	63.2564	-0.696072	-1.62009	0.00316963	0.024186	59.2381	99.4895	78.4993	41.5198	51.4314	49.3603		Bacteria	Bacteroidetes	Bacteroidetes (class)	Bacteroidetes Order II. Incertae sedis	Rhodothermaceae	Salinibacter	Salinibacter ruber	Salinibacter ruber M8	MFEVCDEFNNGELVKTTSRFEEEMGGCDVEEGQELRMVQNYNPDWKKYQYYARGGPWSDTDDGINLRVIRYAEVLVGLAEAQIELGNRTSSDNASLSAQALLNQVRSRPSVDVEPYPTENYDLSSYENAIETLYHEYSVEFTGEQVYYPAQLRSMEHPDRRNYLEPRLEPVQLWSDSPGFNPARGKTADQTDRMRRYWPIPRSEIESNPGISESDQNPGY	0			0				0			0				663	No hit
CCAB_107225	CCAB_107225	Contig_038565:2691-3698	17.7038	1.15824	2.23185	0.00120006	0.0110702	7.72671	9.77129	12.6984	23.8518	33.6642	18.5101		Archaea	Euryarchaeota	Halobacteria	Natrialbales	Natrialbaceae	Natrialba	Natrialba magadii	Natrialba magadii ATCC 43099	MTDAEPTVGVTMGDPAGIGPEVIVKAYRQLLEFGRLIVIGDADVLAEAAAVCDIDLAIDRVETVNDAQFNLDAIPVLDLDNVETLAPGEVRKEYGAASLEYVERAIELAQGGEIDGITTAPINKQATKLAGSTYAGHTGLLADRTDTTEYAMMLIESDLRVTHVSTHVPLREACEQVTMSSVLSTIRLTADALSNLGVEDPTVGVAGLNPHASDGGLLGDTEVVKIEPAVEEAQDSGIDAVGPESPDTVYVRAAQGEFDCVVSMYHDQGHIPIKMLGFSSGQAVSGVNVTVGLPIIRTSVDHGTAFDIAGTGVASEQSLLDAFDVAVEMACARSA	6	GO:0005737|GO:0050570|GO:0046872|GO:0051287|GO:0042823|GO:0008615	C:cytoplasm|F:4-hydroxythreonine-4-phosphate dehydrogenase activity|F:metal ion binding|F:NAD binding|P:pyridoxal phosphate biosynthetic process|P:pyridoxine biosynthetic process	0				1	PF04166	PdxA	1	COG1995	H	4-hydroxy-L-threonine phosphate dehydrogenase PdxA	1008	Protein	ref WP_049916845.1	333	1	1	1	330	990	485 bits (1249)	1e-168	242/330 (73%)
CCAB_107226	CCAB_107226	Contig_038565:1562-2365	9.90645	2.10718	4.30849	2.50167e-06	5.56801e-05	5.15114	0.888299	0	16.7846	20.5726	16.0421		Archaea	Euryarchaeota	Halobacteria	Natrialbales	Natrialbaceae	Natrialba	Natrialba magadii	Natrialba magadii ATCC 43099	MVESYLYVLSYSIGMGDEAKHPVKATARTLEIIAALKQLNCAGVTELADQLDTSKSVVHNHLSTLEEHDYVVKGEDGYSLGLRFLEMGGYRRNRMTLYRMGKPEVDALAEETGELVNIAVEEHGQCVYLYRSRGSQSVHLDIHAGERAAMNTTALGKSMLAFMNDDRVDQILGDVSLPAMTEHSLTDAEELREELSATRERGYAIDDEERLEGLRCVSAPIRQNGEVLGAISVSAPTNRLKGDRLEETIPDKVVSAANVIELNSVHS	4	GO:0003677|GO:0006525|GO:0006355|GO:0006351	F:DNA binding|P:arginine metabolic process|P:regulation of transcription, DNA-templated|P:transcription, DNA-templated	0				2	PF09339|PF01614	HTH_IclR|IclR	0				804	Protein	ref WP_049903386.1	254	1	1	43	249	786	286 bits (732)	1e-92	142/249 (57%)
CCAB_107233	CCAB_107233	Contig_038569:201-1928	129.891	-1.02482	-2.03471	4.06611e-08	1.39214e-06	145.949	182.101	198.557	79.5061	75.7444	97.4865		Bacteria	Bacteroidetes	Bacteroidetes (class)	Bacteroidetes Order II. Incertae sedis	Rhodothermaceae	Salinibacter	Salinibacter ruber	Salinibacter ruber DSM 13855	VGHLLQVLIADLEVRLVLRLAPDLLAQLHGLAPLLVRPLPNAAPCLVGHDEVDPVRAGVLLLGRDHLDLVPTLQFLRERHHLPVHLRAEALHPHLRVHLERKVDRRGPLRKREQVALRRKDVNLLVVEVEPKLLDKLRGLFRLRVLEEVTHPLQEALHLLVHVFRPLLVLPVRGHPPLGHLVHLLRPNLDLHPAPPRPEDGRVQALVPVRLRHRNEVAEAFGERLVQVGHQRVDAPAILLSLPAAALQDHPDRKDVVDLIDRLILPLHLAVNGVDVFDPALDVELKPLLLQVLRERFDEPGDVGLPLLGHLFEPVHDVGVRLGVQDLKAEVFQLAFDLEQPEPVGEGREQLLRLTGLLELLLLRERLDGAHVVEPVRKLDQDDAEVRRHREHQLADVFG…	11	GO:0005618|GO:0005886|GO:0016597|GO:0005524|GO:0005525|GO:0008728|GO:0008893|GO:0016301|GO:0015970|GO:0015969|GO:0042594	C:cell wall|C:plasma membrane|F:amino acid binding|F:ATP binding|F:GTP binding|F:GTP diphosphokinase activity|F:guanosine-3',5'-bis(diphosphate) 3'-diphosphatase activity|F:kinase activity|P:guanosine tetraphosphate biosynthetic process|P:guanosine tetraphosphate metabolic process|P:response to starvation	1	K00951	GTP pyrophosphokinase [EC:2.7.6.5]	ko00230; Purine metabolism	4	PF13291|PF13328|PF04607|PF02824	ACT_4|HD_4|RelA_SpoT|TGS	1	COG0317	TK	(p)ppGpp synthase/hydrolase, HD superfamily	1728	Protein	ref WP_014856560.1	729	-1	19	1515	520	4	577 bits (1486)	0	272/505 (54%)
CCAB_107257	CCAB_107257	Contig_038581:312-923	17.5644	-0.943832	-1.92363	0.00727358	0.0459687	24.8972	21.3192	25.3968	11.4842	7.48093	14.8081		Bacteria	Spirochaetes	Spirochaetia	Spirochaetales	Spirochaetaceae	Treponema	Treponema caldarium	Treponema caldaria DSM 7334	MEQQAQSIFARTLGLFFTYGIRSLTMDELAAQQGISKKTLYQHVRNKGDLVYQTFQYFIEQQRSHVNQIHKENLNAIDELLKIYQQTCKQLQGINRNVDLELKKYYPETWELFVDYKHNFIYQHSLRNLNKGIQEGLYRSDFDHHIITTYYVARIDIFIDNSLFSPEQYSYNQILAELFKYHIRGIGSYKGIAYLEEKESLNL	3	GO:0003677|GO:0006355|GO:0006351	F:DNA binding|P:regulation of transcription, DNA-templated|P:transcription, DNA-templated	0				1	PF00440	TetR_N	0				612	Protein	ref WP_045641039.1	208	1	17	43	200	594	159 bits (401)	2e-44	78/184 (42%)
CCAB_10726	CCAB_10726	Contig_003790:366-1376	82.8608	1.50753	2.84324	9.48589e-11	5.25483e-09	46.3603	39.0852	36.9409	129.86	86.9658	157.953		Archaea	Euryarchaeota	Halobacteria	Haloferacales	Haloferacaceae	Haloquadratum	Haloquadratum walsbyi	Haloquadratum walsbyi DSM 16790	MPDSDHSLDTIVGKRQSFLESLEKNSKDKCELETDLDISRSTVDRGIRELSNAGLVTSTNSDYQLTLAGRTALTAAQQYHRRLQEIDSGRDLLSTLPSGTDIADVFLDGASYAQTSPEIPDRIIRYLFNSIESADVFRGVSPVALAGYLDEFYAVTTANGTIVKHVVDEDVVETLLAAPELRSGFINQAQHDRVSLLSGDISFNYGLWIVDDIEAGIVFYTDTGVRGIIINDSDAAIQWAHNQWESVMADATSIHQSTPQVANSEISGDSRMENTVSSTEDIDVDSNLETNSNTETTDEIGAQTEQTAESDSAFPGEDQTTQADTETSEFQDNSES	0			0				0			0				1011	Protein	ref WP_011572232.1	336	1	1	1	336	1008	588 bits (1515)	0	325/336 (97%)
CCAB_107264	CCAB_107264	Contig_038584:201-1106	538.396	0.865754	1.82229	1.57095e-10	8.3331e-09	403.506	383.745	347.475	741.173	615.307	739.17		Bacteria	Bacteroidetes	Bacteroidetes (class)	Bacteroidetes Order II. Incertae sedis	Rhodothermaceae	Salinibacter	Salinibacter ruber	Salinibacter ruber M8	MFETVLLAHDFSPSSERALAYAVDTARRSGATLHLMHVDQTAEGVLFEGGQAPSSDALQGRFEDRCRTALAPYPLSPDGDQVVCHAVRGVSPAPLLVQKARALGADLLVTGTQGRRGARRLIVGSVAEEILRTAPCPVLTVRERDEATEEPPSVEVEKIIAPVDFSERTETALQYVSQLAPLYDAPVQLMHVVEDETLPSVYEAKSSKVQARAAEDRAERELQSLGEPLASQDVSVSTLVRRGETTDTVVKATGQPGTLTVMGTRGLSGVQRIMLGSVTEAVIRASSGPVLAARASAQDAD	2	GO:0005737|GO:0006950	C:cytoplasm|P:response to stress	0				1	PF00582	Usp	1	COG0589	T	Nucleotide-binding universal stress protein, UspA family	906	Protein	ref WP_013060656.1	345	1	26	1	340	900	395 bits (1016)	1e-133	215/315 (68%)
CCAB_107295	CCAB_107295	Contig_038603:1314-2327	261.183	0.80219	1.74375	1.06529e-07	3.34045e-06	216.348	180.325	168.543	354.244	309.524	338.118		Bacteria	Proteobacteria	Deltaproteobacteria	Myxococcales	Archangiaceae	Stigmatella	Stigmatella aurantiaca	Stigmatella aurantiaca DW4_3-1	VAQQKANRARRRADSVQARQAFERKQQLYEKDVIPESEFENARSTYQQSVAQLEAARYRVESAQASLRDAREQLQKTRLFAPMNGTVSKLTVEVGERVVGTRERAGTEMMNIAQLDRMELEVDVNENDVVNVVGDDSASVEFDAYADRLFRGTVTEIANSARIQNEGSQNEVTNFPVTIRILGTPNTGPAATREEGGLARPERPAAPVNGPVIRPGMSGSVDIYTETVQKAVAVPIQAVTVRNFNEVGPQADSARSPAATEEDLRRVVFVAEGDSARMVEVTTGIADDTYMHIRSGLEGGESVITGPYSAVSRELEPGAPIRTQQRGGRGATFATAE	0			0				0			0				1014	Protein	ref WP_011405551.1	465	1	140	40	462	1002	384 bits (986)	6e-127	222/324 (69%)
CCAB_107298	CCAB_107298	Contig_038605:252-368	19.5371	1.06572	2.09322	0.00155151	0.0136315	11.1608	12.4362	11.544	30.919	25.2481	25.9141		Archaea	Euryarchaeota	Halobacteria	Haloferacales	Haloferacaceae	Haloquadratum	Haloquadratum walsbyi	Haloquadratum walsbyi DSM 16790	MYFYLMSENMSRLTLQESIQSLITRHFYHLYIRYTFNY	0			0				0			0				117	No hit
CCAB_107346	CCAB_107346	Contig_038625:211-1419	116.031	-0.846568	-1.79822	1.01829e-05	0.000193027	128.778	179.436	141.991	78.6227	74.8093	92.5505		Archaea	Euryarchaeota	Halobacteria	Haloferacales	Haloferacaceae	Haloquadratum	Haloquadratum walsbyi	Haloquadratum walsbyi DSM 16790	MEYELFCELREQIADYAAMLQTAGQVIAEIDALHSLATHAVENDWTRPTLRADHTVDIEAGRHPVVEQTTEFVPNDLQLEDERNFLLVTGPNMSGKSTYLRQVALITLLAHAGSFVPAAAATIGAVDGIYTRVGALDELAQGRSTFMVEMQELSKILHSASSESLVILDEVGRGTATYDGISIAWAATEYLSAAQSTAPSPRVLFATHYHELTTLADRIAGVSNVHVAAEERNGDVTFLRTVESGPADRSYGIHVAELAGVPDPVLTRARDVLSTLRADEAIEVETQNHADTSKRDQEENMTGGDKSAETTQQVVFDVNSGDIRVAEAGENTENQTTLTSDNRKLKNNRATSENPEHARVDSDTKEVINELQSLDIESTAPVTLLQTVEQWQKQLTDAD…	4	GO:0005524|GO:0003684|GO:0030983|GO:0006298	F:ATP binding|F:damaged DNA binding|F:mismatched DNA binding|P:mismatch repair	1	K03555	DNA mismatch repair protein MutS	ko03430; Mismatch repair	5	PF01624|PF05188|PF05192|PF05190|PF00488	MutS_I|MutS_II|MutS_III|MutS_IV|MutS_V	1	COG0249	L	DNA mismatch repair ATPase MutS	1209	Protein	ref WP_021050236.1	932	1	533	1	932	1206	678 bits (1749)	0	343/410 (84%)
CCAB_107353	CCAB_107353	Contig_038628:240-1352	77.2709	0.835939	1.78502	8.16285e-05	0.00116818	48.9358	59.516	55.4113	118.376	88.8361	92.5505		Archaea	Euryarchaeota	Halobacteria	Natrialbales	Natrialbaceae	Salinarchaeum	Salinarchaeum sp. Harcht-Bsk1	Salinarchaeum sp. Harcht-Bsk1	VGERESFPVPYYVSRLADTTAFSDVSAAAFAGGAADDWDVAFMKALGEGLERYAAGVYDSSAVTTAPAADVQDPVTPDAFVRPDDATRYDPDDRLAWVRGEALATGAVRQLPAEFVHFPPPERRYRPPITTGLGLGNSGPAAALAGLYEVIERDATMTTWYATTEPLGLRVDDAVLDRLRKRARAESLSVSTLLVTGDVDVPVVAAAVHRDGDWPRFAAGSGADLDPAAAARSAVAEALQNWTELRSMGREAADEAGAAIGRHADLPPETAAFFDPPTTVDAEGLGEPDLDGSAALETVVERVEAAGLSPVVARLTTRDLATLGFEAVRVLVPGAQPLFTGEPFFGDRAHEVPRSMGYEPALDRPYHPFP	0			0				0			0				1113	Protein	ref WP_007345319.1	563	1	194	1	563	1110	450 bits (1157)	8e-151	290/370 (78%)
CCAB_107389	CCAB_107389	Contig_038645:1921-3516	257.5	2.14592	4.42575	7.42001e-38	5.08498e-35	77.2671	110.149	86.5801	382.513	420.802	467.689		Archaea	Euryarchaeota	Halobacteria	Haloferacales	Haloferacaceae	Haloquadratum	Haloquadratum walsbyi	Haloquadratum walsbyi DSM 16790	MMRLANTNGVLNAEQLRVIGEVAGEYAIGPVSNPEFGDAWIDFTTRQSIQLHWLNLEDVPEIWEKIESVGLSSRSSGGDTMRNISGCPVAGRDKHEFVDAQPVLDEISTKLRADDDLANMPRKFNISVTGCREGCAQDSINGIGLEPAEKTIDGDTTWGFNVRVGGGLGGREPRKARSLDIFVTPDNAYDVVRGFVELYFENGDRENRQKNRSRFFVDDWGTEKIRDQLQESYVDFNLRREGADCRDEYTYNAGKSPTDGKHDHIGVHEQTDGTYYVGLSVPIGRLTAGETVRLANLAEIHGSGAMRLTRRQNPLILDVPESELDALLTSDLLETHSPEPNVFTRGAMACTGTEFCSLALTETKARMATLLRWLRSNVDLPDDIEQIKIHYSGCTADCG…	6	GO:0051539|GO:0048307|GO:0020037|GO:0046872|GO:0016491|GO:0042128	F:4 iron, 4 sulfur cluster binding|F:ferredoxin-nitrite reductase activity|F:heme binding|F:metal ion binding|F:oxidoreductase activity|P:nitrate assimilation	1	K00366	ferredoxin-nitrite reductase [EC:1.7.7.1]	ko00910; Nitrogen metabolism | ko01120; Microbial metabolism in diverse environments	2	PF01077|PF03460	NIR_SIR|NIR_SIR_ferr	0				1596	Protein	ref WP_050459270.1	584	1	61	1	577	1548	726 bits (1874)	0	365/517 (71%)
CCAB_107399	CCAB_107399	Contig_038653:160-1245	59.5619	-0.731541	-1.66041	0.00118905	0.010983	78.1256	80.8352	65.8009	42.4032	42.0802	48.1263		Bacteria	Bacteroidetes	Bacteroidetes (class)	Bacteroidetes Order II. Incertae sedis	Rhodothermaceae	Salinibacter	Salinibacter ruber	Salinibacter ruber M8	VEATEAVMTEVERMREEPPTEEELGLAKDSYLNSFVFNFDSEREILGRRATYEYYDYPADFLQQTRDAIEEVTPDDVLSAAQTYLHPDESHILIVGNGDQFSEDLSTLSQDGTVDTLDISIPTSPPDEQTEPVSAEAQKAGLATLRKARQALGGEAFASLENMKVVSQQTAQTPQGEMTIDLEATRALPDKFFVKRAMPQGTIEIVINGDQGQMKTPRGTRSMPSSLLNRVRGQLWRDLTYLMGNLDREDLSAQDLGTKTVQDTSYRAVKVSPPTGSSFTLYLDPDTMRPARMSFQARTRQGPTPSTAVYRNYKTVNGMAIPHETVTYQDGEKSATTTIQSISVNVDLAADLFTLDQASSE	0			0				0			0				1086	Protein	ref WP_011403997.1	695	1	354	70	685	1065	341 bits (874)	4e-107	188/341 (55%)
CCAB_107424	CCAB_107424	Contig_038663:1319-1867	1325.81	0.755545	1.68827	2.64644e-11	1.62492e-09	1019.07	1012.66	913.132	1660.79	1663.57	1685.65		Archaea	Euryarchaeota	Halobacteria	Haloferacales	Haloferacaceae	Haloquadratum	Haloquadratum walsbyi	Haloquadratum walsbyi C23	MSTQQTVRLQADEVEGSDALRIDSERASQLVDALNTDLAATQTLYHQLKKHHWNVEGAEFRDLHIFLGEAADEAEEFADELAERAQALGGAPVSSPSAISERSPVEPEDEDVYDIRTSLRNDMEMYGDIIETLRDHIELAERLNDPTTAHLLRENLIEVEDAAHHIEHYLEDDTLVVESAMQ	5	GO:0005737|GO:0008199|GO:0016491|GO:0006879|GO:0006950	C:cytoplasm|F:ferric iron binding|F:oxidoreductase activity|P:cellular iron ion homeostasis|P:response to stress	0				1	PF00210	Ferritin	1	COG0783	PV	DNA-binding ferritin-like protein (oxidative damage protectant)	549	Protein	ref WP_021050409.1	182	1	1	1	182	546	328 bits (840)	1e-111	182/182 (100%)
CCAB_107453	CCAB_107453	Contig_038673:4800-6767	14.7291	-1.31584	-2.48947	0.000523855	0.00550626	24.0387	24.8724	17.316	8.83401	4.67558	8.63805		Bacteria	Bacteroidetes	Bacteroidetes (class)	Bacteroidetes Order II. Incertae sedis	Rhodothermaceae	Salinibacter	Salinibacter ruber	Salinibacter ruber DSM 13855	MDSYAPPANASEQATRPDTQHGRVETLIFDDPAEMAHRVARRIATLIEERQAVDQQAVLGLPTGSTPIGVYQELIRMHREDGLDFSNVVTFNLDEYYPMDPSSLQSYHRFMDENFFNHVNIPADQIHIPRGDIPPDAVERHCVEYEHEIEKAGGIDLMLLGIGRSGHVGFNEPGSGRQTRTRQVILDEITRKDAAGDFFGEANVPQEAITMGVGTILDCDEIVLMATGEHKAPIVKRAVEKPPSREVTASYLQDHPNATFYLDRAAAGELTREKMPWRVREVDWTDQKAKRAVIWLSETLDTPIPRLEASDYYQNQLHSLVHRYDDVDDLAREVFEDLRQRITYRENLLSDERVLIFSPHPDDDVISMGGMFDKLVSNGNDITVSYMTNGSVAVFDADV…	6	GO:0005737|GO:0004342|GO:0005975|GO:0006046|GO:0019262|GO:0006048	C:cytoplasm|F:glucosamine-6-phosphate deaminase activity|P:carbohydrate metabolic process|P:N-acetylglucosamine catabolic process|P:N-acetylneuraminate catabolic process|P:UDP-N-acetylglucosamine biosynthetic process	1	K02564	glucosamine-6-phosphate deaminase [EC:3.5.99.6]	ko00520; Amino sugar and nucleotide sugar metabolism | ko01100; Metabolic pathways	2	PF01182|PF02585	Glucosamine_iso|PIG-L	1	COG0363	G	6-phosphogluconolactonase/Glucosamine-6-phosphate isomerase/deaminase	1968	Protein	ref WP_002648860.1	632	1	18	55	625	1944	610 bits (1573)	0	313/631 (50%)
CCAB_107454	CCAB_107454	Contig_038673:7004-8617	20.4384	-0.980579	-1.97326	0.0046325	0.0324579	21.4631	28.4256	34.632	7.06721	18.7023	12.3401		Bacteria	Bacteroidetes	Bacteroidetes (class)	Bacteroidetes Order II. Incertae sedis	Rhodothermaceae	Salinibacter	Salinibacter ruber	Salinibacter ruber DSM 13855	VGLALRVEHRGVRVRPHPGHPCLVDDLARHGDAVAVFLARHRAERLGPGRSQNLSPLLLHVLDLQVLLLPPGVVEAQDRNAVLVAGVRVDLAVVVPAGNRLAPPGHPDRRPVEAPVVVLELLAIAAPALFLGFLVAGKHGVEVLDAAAEAVARHPAPAPQLEVVAPRKVEVLVVGPPRNVGMHAPDPVAVVGRLVHQLRGHAHDGRPCRVHQVAPHRAAGVGQAVGVLAGGGVEQKAGRLARAGGQDHHVGLHLLLPPALGVDVGDASGLPLLVGGHLPCHRVGDQGHVAGLEGRVQQHRRRREVRVRRAAPVALRAVVAGRPAIVLLGQDREAGRDDRHPNVLGPALDELLVAAGLGGLHKDAIGGVVKSLLRPEEANQPVDPVVIGLQVLVVDGPVL…	3	GO:0005886|GO:0050660|GO:0033717	C:plasma membrane|F:flavin adenine dinucleotide binding|F:gluconate 2-dehydrogenase (acceptor) activity	0				2	PF05199|PF00732	GMC_oxred_C|GMC_oxred_N	0				1614	Protein	ref WP_008611428.1	576	-1	5	1587	531	1	615 bits (1585)	0	297/533 (56%)
CCAB_107459	CCAB_107459	Contig_038675:644-1798	86.1228	0.721896	1.64935	0.000646098	0.00659588	66.9648	47.0799	78.4993	106.008	97.2521	120.933		Archaea	Euryarchaeota	Halobacteria	Haloferacales	Haloferacaceae	Haloquadratum	Haloquadratum walsbyi	Haloquadratum walsbyi DSM 16790	MSDPDATSSEGATVVDDPQAPSLVERLQQFREREATVIGLTAIGVALFPWVFARAPVISDLLLGYQNLAALMLIWAIFAIGFDLLLGYTGLLSFGHAAFWGGSAYVAGIVSLRVSSDPIVMVASGTIFAVLFAWVLGYLSLRRGGIYFSILTLAFAQMLYYMSAAPLASLTGGENGLTGIDVGPLFGSFHLESELPMLAGELLGTWMYAFVGVITVAAVGIAYRILNSPYGMVFRAIRENEQRAKFVGLNVWRYKLMAFIVSAGFAGIAGSLFTIHGSYVPLQSLFWTESGEIVIMVVLGGTASLFGPILGAGLYLYVENIVSGIQQLQIPFTDIVLLNDFGTYWHLLLGLIFVIVIWTAPRGLWGGLSDLRMAIESRLRGEDR	3	GO:0016021|GO:0005886|GO:0015658	C:integral component of membrane|C:plasma membrane|F:branched-chain amino acid transmembrane transporter activity	1	K01998	branched-chain amino acid transport system permease protein	ko02010; ABC transporters | ko02024; Quorum sensing	2	PF02653|PF11862	BPD_transp_2|DUF3382	1	COG4177	E	ABC-type branched-chain amino acid transport system, permease component	1155	Protein	ref WP_007538902.1	388	1	27	64	387	1146	529 bits (1363)	0	270/361 (75%)
CCAB_107486	CCAB_107486	Contig_038689:18-560	53.4944	-0.732734	-1.66178	0.00212865	0.017533	75.55	59.516	66.9553	36.2194	34.5993	48.1263		Bacteria	Bacteroidetes	Bacteroidetes (class)	Bacteroidetes Order II. Incertae sedis	Rhodothermaceae	Salinibacter	Salinibacter ruber	Salinibacter ruber M8	VSRLRFRSARHDQGASGGGTLKEQATPRRPNVVSTRASTPIEATWRDLHGNSGFDRSWHTQGDVSTALLLRSTRPGGGRGQVPDDTASSLIPRKTVSRQKIAAQQRPPQRMNPVEDVCIQILQSKHRSGESKPVPVGRGRSAEKSDRRRNPLFRPTRPRTRRSSSACSPLSRPPCTIVPR	0			0				0			0				543	No hit
CCAB_107491	CCAB_107491	Contig_038692:56-457	18.4731	1.09909	2.14219	0.00146698	0.013048	12.0193	8.88299	11.544	30.0356	22.4428	25.9141		Archaea	Euryarchaeota	Halobacteria	Halobacteriales	Halobacteriaceae	Halobacterium	Halobacterium salinarum	Halobacterium salinarum R1	MKELAHLRLHVINQGRAKVYEVTVDDRSGEVDERFKEFYHWPDVSDTVAFEQLDQHKQADLDGTDDSGGERQPKDVADEILSADRLDEFTLTNSGTQRYLSADAIGGEFGLQPWQAKQVKALIEKEVDLDAVL	0			0				0			0				402	Protein	ref WP_004057237.1	317	1	259	217	317	396	40.8 bits (94)	0.15	21/60 (35%)
CCAB_107492	CCAB_107492	Contig_038692:482-1408	23.1582	1.20454	2.30463	0.000265116	0.00312524	15.4534	7.10639	16.1616	32.6858	28.0535	39.4882		Archaea	Euryarchaeota	Halobacteria	Halobacteriales	Halobacteriaceae	Halobacterium	Halobacterium salinarum	Halobacterium salinarum R1	MRPAALERDVASIDRPPGGAVDNRRALEIADRPGEVNGHAAHTAPHRRAAVVVEPRRRLDARSRRGRARANARPLRGVECRRVEARFLDRRRRRRRGRRQQPITAAGNRRRREIAAVDVQHERAAGIARTHVAQRRRRGRGRADRRGLAGAGVEPRGHPVRCGSVAVILDRELAVGVDDRHVALWRATVAGRRQRHERAQFRLARRRLGDLTRQPRAVAAVELDGRPQRLLDARQLTHGRLDLGVAGQPRLAGRRPAAAEARKLAQQDHADDEDDRRVNQRLRHVLRHQSSPPPKRLPPARACRACIG	0			0				0			0				927	No hit
CCAB_10752	CCAB_10752	Contig_003797:249-908	11.9642	-1.33358	-2.52026	0.00111517	0.0104344	11.1608	22.2075	21.9336	5.30041	7.48093	3.70202		Bacteria	Proteobacteria	Alphaproteobacteria	Rickettsiales	Anaplasmataceae	Anaplasma	Anaplasma centrale	Anaplasma centrale str. Israel (Anaplasma marginale subsp. centrale	VFVKVRYKDSEARSAVSGSSIDGSNFTGVGGDLISLVTATPESVGAFASSSGAMRIIAASQTAMQEVAASQTAVQEVAASQTAMQEVAASQTAMQEMVTIPSVFDELATSGTARNEIEGSSVAINVLNSFTTSFSETDNDTDVDNSEPVGILSDNNGVWVETASSTGDFGEIARHRLAIRGGTFQTTTAKFVFDVRHTGNPDGNINPADVTTSGRKYRP	0			0				0			0				660	Protein	ref WP_032554969.1	162	1	74	100	161	363	56.6 bits (135)	8e-07	35/88 (40%)
CCAB_10767	CCAB_10767	Contig_003806:2120-2947	190.665	-0.586091	-1.50117	0.00148457	0.0131775	218.065	241.617	228.572	128.093	121.565	206.079		Archaea	Euryarchaeota	Halobacteria	Haloferacales	Haloferacaceae	Haloquadratum	Haloquadratum walsbyi	Haloquadratum walsbyi C23	VIPNPDERIGSNTDADTDGRAESESGTESSAEADQVESVFTVLNGVSVSIEDNKYVTLVLNHSDNSNSRSVSGNEIKRRLVHASGTVLPLLYVINILSWSVFEIIMIIGAATAALLETVRLFIGLEWRIYDELTRSYEQTNIAGYALYAFSSTTVIIVFTPVIAVPAMMMLTLGDPISGLLGTTRAAGESKRPRTLIVMFTVCFVIGLVFLFPIAGTTGVISAGVAAIGATVADGIKPVVGGYVIDDNFSIPLIAATGSSIILFVGGHQPIISLY	0			0				0			0				828	Protein	emb CAJ53796.1	275	1	1	1	275	825	478 bits (1231)	7e-168	274/275 (99%)
CCAB_10771	CCAB_10771	Contig_003806:266-2110	538.264	-1.10671	-2.15353	2.79086e-11	1.69629e-09	752.925	708.863	756.133	284.455	276.794	450.412		Archaea	Euryarchaeota	Halobacteria	Haloferacales	Haloferacaceae	Haloquadratum	Haloquadratum walsbyi	Haloquadratum walsbyi C23	VVRDINFVEARSMSTKEDQTEGERLAELAKRRGFFFGSNGAYGGVAGFYTFGPQGAALKSNIEAAWRERFTVREGNYEIEAPTIMPEPVFEASGHLDGFDDMLVECPDCGTAHRADHLIEDATDIEDAESAPIEEVEDLIIEHNLVCPQCQATLGGEPVDSFNLMFETNIGPGSASSGYLRPETAQGIFVEFPQIKQYARNTLPFGVTQIGRAYRNEISPRKRIVRTREFTQAELEQFIDPERNEPALDEVADITVTLYSARQQQADDGDYIETTVGEAVESGLIGDGWIGYFIGIAQEWYETIGVDTDRFRFRQHLSGERAHYATDCWDAESEVDGDWIEIAGFAYRGEYDLSKHAEYGDDEFSIFQEYEESKTVERAVVDPDMSVLGPKFGSQAGEI…	5	GO:0005737|GO:0005524|GO:0004820|GO:0046983|GO:0006426	C:cytoplasm|F:ATP binding|F:glycine-tRNA ligase activity|F:protein dimerization activity|P:glycyl-tRNA aminoacylation	1	K01880	glycyl-tRNA synthetase [EC:6.1.1.14]	ko00970; Aminoacyl-tRNA biosynthesis	2	PF03129|PF00587	HGTP_anticodon|tRNA-synt_2b	1	COG0423	J	Glycyl-tRNA synthetase (class II)	1845	Protein	ref WP_004065813.1	594	1	6	61	593	1824	886 bits (2290)	0	416/588 (71%)
CCAB_10834	CCAB_10834	Contig_003829:14-1072	126.731	0.855868	1.80985	3.7451e-06	7.95629e-05	95.2961	88.8299	83.1169	173.147	187.958	132.039		Bacteria	Bacteroidetes	Bacteroidetes (class)	Bacteroidetes Order II. Incertae sedis	Rhodothermaceae	Salinibacter	Salinibacter ruber	Salinibacter ruber DSM 13855	VCGIITAWNFPVAVPSWKIFPALAAGNTIVFKPSEDAPHSGLRFVQTLIDAGIPDGVINVVHGADEAGQALVEHPEVDAIGFTGSYEVGTAIAETCGRLNTPVSLEMGGKNPMIVMDDADLDLALEGAIWGAYGTTGQRCTATSRLICHESVHDELVAMIRDEAEALVLGDGNDADTDVGPLINQAAAETVHRYVEIGQEEGATLEMGGAPASVDGLDGHFYEPTLFTDVTPDMTIAQEEIFGPVLATFEVGSYDEAVTVANDTQYGLSSSIYTQDVNKSFRAMRDLEAGITYVNGPTIGAEAHMPFGGVKDTGNGQRDGGYAAFEFWTEHKTLYVDYSGQLQKAQMDSVED	2	GO:0004030|GO:0006068	F:aldehyde dehydrogenase [NAD(P)+] activity|P:ethanol catabolic process	0				1	PF00171	Aldedh	0				1059	Protein	ref WP_013062221.1	495	1	144	1	495	1056	702 bits (1811)	0	352/352 (100%)
CCAB_10835	CCAB_10835	Contig_003830:393-2252	14.8508	-1.28536	-2.43743	0.000707407	0.00712083	18.8875	23.9841	24.2424	7.06721	11.2214	3.70202		Bacteria	Bacteroidetes	Bacteroidetes (class)	Bacteroidetes Order II. Incertae sedis	Rhodothermaceae	Salinibacter	Salinibacter ruber	Salinibacter ruber DSM 13855	VPPQALALGIAGVLIVVNLLGVKQTGRIQVALVTVMLAAMVWFVGGSLGDVDPVRFEGFFDEGIGGLLAATGFVYVSYAGVTKVASVAEEIEHPDRNIPLGLLGSLAFTTLLYVLVVTVIVGAAPTAGLAGSSTPVADVAGSTLIQWGVLVVVAAAILALVSTANAGLLSASRYPFAMSRDKLVPDALQHVSDRFDTPTTAITVTGGVVLAMIAFVPIDDIAKLGSAFKILVFILVNLALVAFRESDLDDYEPAFRDPMYPWTQGVGVLGGLALLSQMGLVPLVGAVLITGAGALWYGAYARRRVGREGVVRDELRRRVGQQAAERTRAALDAGQRADRVVVGTTEDLRPDRETALVEVGAALTGALDGGLTVVRFDAVPDQLPLDSAAEVQSPDDVDF…	3	GO:0005887|GO:0015297|GO:0015179	C:integral component of plasma membrane|F:antiporter activity|F:L-amino acid transmembrane transporter activity	0				1	PF13520	AA_permease_2	1	COG0531	E	Amino acid transporter	1860	Protein	ref WP_011404998.1	736	1	118	1	736	1857	974 bits (2517)	0	613/619 (99%)
CCAB_10848	CCAB_10848	Contig_003839:349-615	39.1944	-0.732932	-1.66201	0.00521471	0.0355019	54.9455	45.3033	48.4849	30.0356	24.313	32.0842		Bacteria	Bacteroidetes	Bacteroidetes (class)	Bacteroidetes Order II. Incertae sedis	Rhodothermaceae	Salinibacter	Salinibacter ruber	Salinibacter ruber DSM 13855	MGRSQAKGVPEADVQGPAGRPKPRRHIAPIDGPELPLHSAREGVAPHSPRLLKPGVPSLQPSAPGRILRRITDIERVGRPARGELRGA	0			0				0			0				267	Protein	ref WP_013061788.1	705	-1	325	264	410	10	75.1 bits (183)	3e-13	44/87 (51%)
CCAB_10865	CCAB_10865	Contig_003846:334-1074	11.1817	-1.13504	-2.19625	0.00534276	0.0362368	14.5949	20.4309	13.8528	7.06721	3.74047	7.40404		Archaea	Euryarchaeota	Halobacteria	Haloferacales	Haloferacaceae	Haloquadratum	Haloquadratum walsbyi	Haloquadratum walsbyi DSM 16790	MSNQSLETIPTIDDALFSARDIETGYGELQVLYGVDIDIRENEIVLVFGPNGAGKSTLIKTLYRRLPLWGGAIEISGSDLSDVHSNQMIAHGIGFVPQTENVFPNLTVSENLDIGAIHVADPESRRAELLELFPRLEERLTQTAETLSGGERQMLAMARALMPNPDVLFIDEPSAGLSPQLIERTFDHIAKIRKSGTAVLMIEQDVNAALSVADRGYVLEMGENRFEGDAVSIRESKQIRDLYLGR	3	GO:0005524|GO:0016887|GO:0006865	F:ATP binding|F:ATPase activity|P:amino acid transport	1	K01996	branched-chain amino acid transport system ATP-binding protein	ko02010; ABC transporters | ko02024; Quorum sensing	1	PF00005	ABC_tran	1	COG0410	E	ABC-type branched-chain amino acid transport system, ATPase component	741	Protein	ref WP_021052191.1	246	1	1	1	246	738	456 bits (1174)	3e-160	244/246 (99%)
CCAB_1090	CCAB_1090	Contig_000439:700-2727	252.889	-0.899027	-1.86481	2.3167e-08	8.36316e-07	341.692	331.336	318.615	178.447	137.462	209.781		Bacteria	Bacteroidetes	Bacteroidetes (class)	Bacteroidetes Order II. Incertae sedis	Rhodothermaceae	Salinibacter	Salinibacter ruber	Salinibacter ruber DSM 13855	VHRRRMVKLDDITIRFGDASLFDDLSWTLSPEPQRIGLVGPNGAGKTTLLKVIAGDQSVDAGTVTREGVSIGYLEQDVQELPDDRTVRDEALRAFDDVLALEEKEERISEELADTDHESDRHETLLNRLHRVQEQLDAREAHRVRPRTEATLTGLGFAPDELDRPLHTFSGGWRMRAALARLLLKQPDILLLDEPTNHLDIASIDWLEDTLEAYPGAVVLVSHDRSVLDRMVTATAELVRGRLLHYDGNYSHYLQAREERYDRWQRRYENQQKRIEEIEAFISKFRYNAARASQVQSRIKKLEKMDRIPPPPDSAPTMSFEFPEPPRSGAVVLELSMFHKTYDTEQGAERVFANAGPLTIERGDKIALVGPNGAGKSTLARIIRGTESFDGTRTEGHKV…	4	GO:0005524|GO:0016887|GO:0003677|GO:0006810	F:ATP binding|F:ATPase activity|F:DNA binding|P:transport	1	K06158	ATP-binding cassette, subfamily F, member 3		3	PF00005|PF16326|PF12848	ABC_tran|ABC_tran_CTD|ABC_tran_Xtn	1	COG0488	R	ATPase components of ABC transporters with duplicated ATPase domains	2028	Protein	ref WP_022836714.1	657	1	1	16	656	2022	771 bits (1992)	0	427/675 (63%)
CCAB_10908	CCAB_10908	Contig_003863:344-532	30.6947	-0.812648	-1.75643	0.00569155	0.0381252	41.2091	31.9788	46.1761	16.7846	19.6374	28.3822		Bacteria	Firmicutes	Clostridia	Clostridiales	Peptococcaceae	Desulfosporosinus	Desulfosporosinus meridiei	Desulfosporosinus meridiei DSM 13257	VLIYIMISYLMLRATLLSHSPIPTSLSRTTLAPVFLYLDFTSFSTSGKLPSQLVKVMSRRLT	0			0				0			0				189	Protein	ref WP_019961836.1	502	1	276	73	313	186	35.4 bits (80)	3	16/38 (42%)
CCAB_10910	CCAB_10910	Contig_003863:1374-1517	32.9176	-0.848192	-1.80024	0.00285318	0.0222031	41.2091	37.3086	50.7937	17.668	23.3779	27.1481		Bacteria	Firmicutes	Clostridia	Clostridiales	Peptococcaceae	Desulfosporosinus	Desulfosporosinus meridiei	Desulfosporosinus meridiei DSM 13257	MKIIKRAKPQIINRRVLMKTTIQVLTVKTDFNRIIKPGKINNKPFPT	0			0				0			0				144	Protein	ref WP_035334211.1	2014	-1	1317	144	1358	22	37.4 bits (85)	0.62	19/42 (45%)
CCAB_10911	CCAB_10911	Contig_003863:3649-4461	68.6593	-0.647514	-1.56647	0.00374661	0.0275749	83.2768	68.399	102.742	57.4211	45.8207	54.2963		Bacteria	Firmicutes	Clostridia	Clostridiales	Peptococcaceae	Desulfosporosinus	Desulfosporosinus meridiei	Desulfosporosinus meridiei DSM 13257	VVIVEDRQAPTYSDVPEDAVVLNVNSELDTDFVPEDNYYEASALSLNRNGDFFRFFPDGVADSIGTFNARFTYTDGSGNTSTAAFGVKVVDREAPEIVLNRKTVNIDQYERFSDSLGVTYELEDNYYDAEAITLERSGNYFTSYVDSGFPNGLYNIRYEAVDPSGNRADAVVRGVNVQVTGLTDQEIEGSVKVYPNPTDGPVRIEVADVQQGPVTVQVINAKGQTVREISRQVTGNTGDYNVDLGDEAKGLYKVKVQTSENVVTESVIVQ	0			0				0			0				813	Protein	ref WP_045079280.1	466	1	277	190	466	810	66.2 bits (160)	6e-09	61/212 (29%)
CCAB_10936	CCAB_10936	Contig_003878:597-1670	287.15	0.719156	1.64622	1.22851e-06	2.9574e-05	212.914	228.293	204.329	310.074	394.619	372.67		Archaea	Euryarchaeota	Halobacteria	Haloferacales	Halorubraceae	Halorubrum	Halorubrum lacusprofundi	Halorubrum lacusprofundi ATCC 49239	MSETRDQFRPADHPTDHFLLTTVVGSYPKPKWLNRAEDIHTDEEYDFTNEHLTEAHDDAARVITNEHERAGLDVVVDGEMRRNEMVEYFAHRIDGYEFNGPVKVWGHNYFDKPSVVDEVTYEEPWLVDEFEFTTGVADRPVKVPITGPYTLANWSFNEAYDNEEQLAYDLADLVNEEVTRLVEAGARYIQIDEPALATTPDDHAIVGECLEHIVAGLPGDVRVGLHVCYGDYSRVYPEINDFPIDEFDVELCNGDYEQIEVFADGGFEPDLALGVVDAHTAEVEPVAEIKENILHGFAVVPPERLTISPDCGLKLLPREIAYGKMKNMVQATREIEAELDAGEIDVGFADTAAPADD	6	GO:0005829|GO:0005576|GO:0003871|GO:0008705|GO:0008270|GO:0050667	C:cytosol|C:extracellular region|F:5-methyltetrahydropteroyltriglutamate-homocysteine S-methyltransferase activity|F:methionine synthase activity|F:zinc ion binding|P:homocysteine metabolic process	1	K00549	5-methyltetrahydropteroyltriglutamate--homocysteine methyltransferase [EC:2.1.1.14]	ko00270; Cysteine and methionine metabolism | ko00450; Selenocompound metabolism | ko01100; Metabolic pathways | ko01110; Biosynthesis of secondary metabolites | ko01230; Biosynthesis of amino acids	1	PF01717	Meth_synt_2	1	COG0620	E	Methionine synthase II (cobalamin-independent)	1074	Protein	ref WP_023395655.1	357	1	7	10	349	1038	572 bits (1475)	0	281/343 (82%)
CCAB_10942	CCAB_10942	Contig_003880:77-2491	1652.78	0.594921	1.51039	1.08325e-05	0.000203656	1133.25	1379.53	1421.07	2001.79	2234.93	1746.12		Bacteria	Actinobacteria	Actinobacteria	Corynebacteriales	Nocardiaceae	Rhodococcus	Rhodococcus jostii	Rhodococcus jostii RHA1	MFQTAEDKTLSQFAGYSRKLYSELEAADGTQAYNETGGIEVARSEERMAFLQRRVEHASAWGIPDPQLLTPSEVTEKLPLVDQEQILGGYYSPTDGQVSGVVACEALAREAIEKGATFVPHTRTTDVTETDGKITGVETERGSIDCDEVVVATNIWARQLGEKLGVHLPVTPVEHQYTMTESLPEMADAAVDITSHPLFENYENLSGAKAKRLLVGPDRPILRDQDNAMYFRTHGDAYGIGSYNHEPIVPHPDELGGNDPDGHQGSVHEFTEQHMNEATHPDRPHKPPRQASDELLPATAGRELEFKYNGMFAESPNGLPVMGPVQAIDGLWTAAAIWVTHAGGAMKAMAEWMETGVPRLDSGPIDLAHADVNRFDEHEGSWDFTRDIGAEEYRIVYNA…	2	GO:0047866|GO:0000166	F:dimethylglycine oxidase activity|F:nucleotide binding	0				4	PF01266|PF16350|PF01571|PF08669	DAO|FAO_M|GCV_T|GCV_T_C	0				2415	Protein	ref WP_004965945.1	857	1	59	1	856	2412	1337 bits (3459)	0	637/804 (79%)
CCAB_10944	CCAB_10944	Contig_003883:266-1096	55.3826	-0.983216	-1.97687	2.44616e-05	0.000413754	71.2574	80.8352	71.5729	33.5692	39.2749	35.7862		Archaea	Euryarchaeota	Halobacteria	Haloferacales	Haloferacaceae	Haloquadratum	Haloquadratum walsbyi	Haloquadratum walsbyi C23	MAQQSPLSSIAPTADGMPLLGLGTWENDNPSECANTVKTALEMGYQHIDTAQVYGNEAAVGQGIAAADVPRDEIFIATKVWIDKLGYDDVLTSTQRSLEKLGIDAVDLLYVHWPVDTYDPVETFRALDKLVADQKVDRIGISNFEPDQVDTAIEHADTPIFANQIEIHPLLPQEQLRNHCSDRDIELVAYSPLARGAVFDIPEITAIANNRDVSEAQIALAWLRQKGITAIPKAVGHDHLHDNWASLDLELTTAEIAQIDSIERTNRRVDPRFAPW	5	GO:0005737|GO:0000166|GO:0036131|GO:0047017|GO:0001516	C:cytoplasm|F:nucleotide binding|F:prostaglandin D2 11-ketoreductase activity|F:prostaglandin-F synthase activity|P:prostaglandin biosynthetic process	0				1	PF00248	Aldo_ket_red	1	COG0656	Q	Aldo/keto reductase, related to diketogulonate reductase	831	Protein	ref WP_011570813.1	277	1	2	1	277	828	513 bits (1320)	0	245/276 (89%)
CCAB_10950	CCAB_10950	Contig_003883:2573-3940	92.1208	-1.14703	-2.21458	1.68775e-07	5.02881e-06	151.1	143.016	91.1977	64.4883	48.626	54.2963		Archaea	Euryarchaeota	Halobacteria	Haloferacales	Haloferacaceae	Haloquadratum	Haloquadratum walsbyi	Haloquadratum walsbyi C23	MPTEAYDIVVVGAGTAGTFAAATAASEGLDVIILERKSADEAGHIACGDAIKGTSTFPDVIDRKYLKSESFTNQRIQRAVFENPRGGSVDIDFADNGAVLDRKRYGEVLIEEARRSGADIQYDTVVQDVCQADDGTVTGVRATREGTVHTYNADITIDAAGALSILQEKTDFTGTYFDTNVSYSQFCSAYREVLEVPDPVEYDDAIVFKPTDELGYLWYFPRTATEINVGLGFQMTEDPMQLVETLKQDITTRSEFKNATVKDKLGASLPTRRPYDSAVADGFLAVGDAAGHVNPTTGGGIPGAAKSAHWAASHAVDAITEGDVSESRLWEYNSDVMTSFGKRFAAVDLYNLWGTARNVDELVEIVSAVPGQQLADALSKGTSSMSLKLKLKTLVDTFG…	6	GO:0050660|GO:0045550|GO:0016628|GO:0006650|GO:0046467|GO:0008654	F:flavin adenine dinucleotide binding|F:geranylgeranyl reductase activity|F:oxidoreductase activity, acting on the CH-CH group of donors, NAD or NADP as acceptor|P:glycerophospholipid metabolic process|P:membrane lipid biosynthetic process|P:phospholipid biosynthetic process	1	K17830	digeranylgeranylglycerophospholipid reductase [EC:1.3.1.101 1.3.7.11]	ko00564; Glycerophospholipid metabolism	1	PF12831	FAD_oxidored	1	COG0644	C	Dehydrogenase (flavoprotein)	1368	Protein	ref WP_021060806.1	457	1	1	1	457	1365	557 bits (1436)	0	316/457 (69%)
CCAB_11010	CCAB_11010	Contig_003909:3297-4541	14.5225	1.09964	2.14302	0.00350497	0.026159	6.86819	7.99469	10.3896	26.502	20.5726	14.8081		Archaea	Archaea (phylum)	Archaea (class)	Archaea (order)	Archaea (family)	Archaea (genus)	halophilic archaeon DL31	halophilic archaeon DL31	MRQIHFYEPQSSLREMSIDELQPGAPGKLVPYGRRPYYKPDPLPPSEDLEFDTEFYNLLTEAMFQLGKLTGTSSSDAFAPVLYTSLLRKEAMKSAEIEGADVDFNALYSTEARLQEEPGGTDDTSPSRGGSSESDSDVTKDTTEVLNYERALKAGIEALDRGEEITIDLLHSLHETLLAGVPEDRVDTDAIGEFKRVPNRAGEFIPLPPGEVEGAMQALVTYIRTGGRYHPLIDIALIHYQFETIHPYGDGNGRLGRLLVTLLLYDYDYLNRPTLYLSEYFNRNKQTYVDRMNAVRTDGAWIPWVEFFVRGVRNQARESVERSLQLQSLSNRYEDEYGGSTVSHARLACRLFERPYFTASDVASMLDVERSTAHRAINRLREEGIVEEVTGKERYQEFR…	5	GO:0005524|GO:0000287|GO:0070733|GO:0042803|GO:0018117	F:ATP binding|F:magnesium ion binding|F:protein adenylyltransferase activity|F:protein homodimerization activity|P:protein adenylylation	0				2	PF02661|PF13784	Fic|Fic_N	1	COG3177	K	Fic family protein	1245	Protein	ref WP_049954787.1	391	1	1	46	391	1242	471 bits (1213)	5e-161	253/399 (63%)
CCAB_11080	CCAB_11080	Contig_003937:431-1210	129.248	-0.593756	-1.50917	0.00170804	0.0147236	175.139	145.681	148.918	127.21	82.2902	96.2525		Bacteria	Bacteroidetes	Bacteroidetes (class)	Bacteroidetes Order II. Incertae sedis	Rhodothermaceae	Salinibacter	Salinibacter ruber	Salinibacter ruber DSM 13855	MTSTFESTFNRRAVRIAGGAAFVAGLAVLGLLGWQWRSEAPVERVAVTGAAQAPPDTIRSLTGVAPGTSMSDVRPALVVDRVVRHPWVRAATVTPHWMSGTLTVSITERTPAALAVDAEGRPAYYLDRAGHAMPPPDRAAFDVPLVRGLSSRARAARPDQPAAPVPLRRLLAALADTDVHRLISDIEIAPQDRLRLTTVPLDRYGAVSVRLGQGHVARKLRTLRAFAQQILTAPPHDSIHVIDLRFDGQVITRPRPLDG	3	GO:0032153|GO:0005887|GO:0043093	C:cell division site|C:integral component of plasma membrane|P:FtsZ-dependent cytokinesis	1	K03589	cell division protein FtsQ	ko04112; Cell cycle - Caulobacter	2	PF03799|PF08478	FtsQ|POTRA_1	0				780	Protein	ref WP_011403338.1	259	1	1	1	259	777	253 bits (645)	1e-79	153/259 (59%)
CCAB_11081	CCAB_11081	Contig_003937:1402-2433	131.338	-0.624533	-1.54171	0.000503116	0.00532425	157.968	164.335	156.999	98.0575	86.0307	124.635		Bacteria	Bacteroidetes	Bacteroidetes (class)	Bacteroidetes Order II. Incertae sedis	Rhodothermaceae	Salinibacter	Salinibacter ruber	Salinibacter ruber DSM 13855	MAGLVVAEGGFDPTVIVGGKVTAFGSNAVTGEGDVIVIEADEYDRTFLRLTPSLAVITNIEEDHLDVYDNLADLQAAFVEYANSVPFFGAAILCLDDPNVQAIVGDIERRVITYGTTRQAEIRADNIRREGLTTRFDVTLRGCHLGTVALHVPGRHNVRNALAAVAVGQELEIAFEEVRAGLERFTGVRRRFERKADTAGITVLDDYAHHPTEIEATLRAAHQGFPDRRIVAVFQPHLYSRTQNFMDEFARSFFNADVLVLTDVYGARETPVEGVSGKRLAERAKQFGHRAVHHVADTADLPRRLAEETAPGDVVLMLGAGDIWRSSEAFVELLHEKESRSPI	8	GO:0005737|GO:0005524|GO:0008763|GO:0007049|GO:0051301|GO:0071555|GO:0009252|GO:0008360	C:cytoplasm|F:ATP binding|F:UDP-N-acetylmuramate-L-alanine ligase activity|P:cell cycle|P:cell division|P:cell wall organization|P:peptidoglycan biosynthetic process|P:regulation of cell shape	1	K01924	UDP-N-acetylmuramate--alanine ligase [EC:6.3.2.8]	ko00471; D-Glutamine and D-glutamate metabolism | ko00550; Peptidoglycan biosynthesis | ko01100; Metabolic pathways	3	PF01225|PF02875|PF08245	Mur_ligase|Mur_ligase_C|Mur_ligase_M	1	COG0773	M	UDP-N-acetylmuramate-alanine ligase	1032	Protein	ref WP_011403337.1	475	1	131	1	464	1002	580 bits (1494)	0	279/334 (84%)
CCAB_11084	CCAB_11084	Contig_003938:9-1421	2226.04	-0.598804	-1.51446	5.30448e-05	0.000806087	2739.55	2680.89	2657.43	2105.14	1831.89	1341.37		Archaea	Archaea (phylum)	Archaea (class)	Archaea (order)	Archaea (family)	Archaea (genus)	halophilic archaeon DL31	halophilic archaeon DL31	MAMLFSAGMGIGLMFWSVAEPMWHMNTGGGNLFATAGGTGAEATGAAAQAALATTFFHWGFHPWAIYGLVALGLGFFSFNRGLPLTFRSVFYPLLGDRIYGWPGHVIDLVTVFATLFGLGTSLGLGAQQISAGLNVVAGVPSGTATQVGVIAFVTLIATISVAAGLNKGIKRLSQLNVYVMIIFLAFILAVGPTLFLLDGMVQSIGFYLQNFFEMSWYTDSFFGGVAGAGFASGARAGGYGDWGHYWTVYYWGWWLAWSPFVGLFIARISRGKTIRQMVLGVLLVPTTFSMIWLGAFGGAAIWADTILNVGVATAVFDQGNAFAMFAMLDAYPLSAITPLLAILLITTFFVTSSDSGSLVIDHLTSGGKTAVPRTQRIFWAVTEGAVASVLLIGGGLTA…	5	GO:0016021|GO:0005886|GO:0005215|GO:0006865|GO:0006814	C:integral component of membrane|C:plasma membrane|F:transporter activity|P:amino acid transport|P:sodium ion transport	0				1	PF02028	BCCT	0				1413	Protein	ref WP_021056286.1	590	1	121	1	590	1410	461 bits (1187)	2e-153	280/478 (59%)
CCAB_11109	CCAB_11109	Contig_003947:180-1595	1357.53	0.773758	1.70972	8.77995e-07	2.19383e-05	737.471	1123.7	1119.77	1596.31	1929.14	1638.76		Archaea	Euryarchaeota	Halobacteria	Halobacteriales	Haloarculaceae	Halorhabdus	Halorhabdus utahensis	Halorhabdus utahensis DSM 12940	MRRAVTATKQIVDDQELGVTTMEIEIATIGGYEEVGRQMTAVRAGEDVVIFDMGLNLSKVLIHDNVETERMHSLDLIDMGAIPDDRVMSDIQGDVQAIVPTHGHLDHIGAISKLAHRYDAPVVATPYTIELVKQQVQSEEKFGVNNDLVKMEAGATMELGDSGNVQLEFVNVTHSIIDAINPVVHTPEGAIVYGLDKRMDHTPVLGDPIDMKRFREIGREGEGVLAYIEDCTNAGKKGRTPSESVARSQLRDVMTSVEDYDGGIVATTFSSHIARVTSLVEFAKDIGREPVLLGRSMEKYSGTAERLGFVDLPSDLGMFGHRKSVDRTFKRIMNEGKENYLPIVTGHQGEPRAMLTRMGRGETPFELDEGDKVIFSARVIPEPTNEGQRYQSETLLGMQ…	5	GO:0005737|GO:0004534|GO:0003723|GO:0008270|GO:0006401	C:cytoplasm|F:5'-3' exoribonuclease activity|F:RNA binding|F:zinc ion binding|P:RNA catabolic process	0				1	PF00753	Lactamase_B	1	COG0595	J	mRNA degradation ribonuclease J1/J2	1416	Protein	ref WP_006167930.1	450	1	1	64	446	1401	813 bits (2101)	0	382/446 (86%)
CCAB_11133	CCAB_11133	Contig_003950:2258-2581	6.67322	-1.22526	-2.33798	0.00802522	0.0496409	13.7364	7.10639	10.3896	3.5336	2.80535	2.46801		Archaea	Euryarchaeota	Halobacteria	Haloferacales	Haloferacaceae	Haloquadratum	Haloquadratum walsbyi	Haloquadratum walsbyi DSM 16790	MSVIGILSIIISIRILIRVIILRRTKYIIRADSLERKTDLIFRYKSRKAPINELRGFEYSQNTIQRLLGYGSIRLLTGGTNQSLGFLVFENLPHAIKARNHIEDLIE	0			0				0			0				324	Protein	ref WP_011572910.1	162	1	80	73	162	321	150 bits (378)	4e-43	72/83 (87%)
CCAB_11135	CCAB_11135	Contig_003950:2774-3526	21.256	-0.995352	-1.99357	0.00246868	0.0197493	30.0483	31.9788	25.3968	15.0178	10.2863	14.8081		Archaea	Euryarchaeota	Halobacteria	Haloferacales	Haloferacaceae	Haloquadratum	Haloquadratum walsbyi	Haloquadratum walsbyi DSM 16790	VVRTRIGNFRVLFDVIFNPRNLIDSSSRYTNQSVAERLKTFISVTIFFFLNVIIYALPLSLQGTGFVGDSFSLRLLINNSSSLVSFGFLTYFLYHFGIWVTRRSSGLIPSYRVVMINTSIYLAIIFNLLWIGVFRTETLGRLFNWAFQMLFRTVGYYVGVPPDFDSGLETLPPGSILLSASERAIIVGLIIAFCYYLYVLYIGAKMVHNLTRYESAVAIGFVLTSPVIFAAASLILQQYLSIPSVFTVGY	0			0				0			0				753	Protein	ref WP_011572909.1	250	1	1	1	249	747	304 bits (779)	4e-100	166/250 (66%)
CCAB_1118	CCAB_1118	Contig_000448:19129-20625	19.7398	1.66883	3.17958	2.42387e-06	5.42042e-05	8.58523	5.3298	10.3896	25.6186	32.7291	35.7862		Bacteria	Actinobacteria	Actinobacteria	Corynebacteriales	Corynebacteriaceae	Corynebacterium	Corynebacterium kroppenstedtii	Corynebacterium kroppenstedtii DSM 44385	MSLNIEDMRSFCKRKGLIYPSGDIYGGIKGFFDYGPYGVELQRSIRNTWWESFVTNDDDVVGIDGAQITNPKTWQASGHVDSFTDLILESEDGTYQIRADHFLEDELGGDYDGVSAERVDELVDEHDLEAPNGEAFKPCQPFNLMFQTQVGPKQSSSNTAYLRPETAQLIFTNFKYVRENARQTLPFGIAQTGKAFRNEISPRNFLFRSREFEQLEIEHFTHPDEDEAPPVSFDEEIRVYDAEAQENDGEERRATIPELIDDGDLTPWIGVYAARHLAWFKGLDMDLDNIRLREHLSDELAHYSDTCWDVEYEFPFGCKEIMGLADRSAYDLKQHIEASGETLSVHDQEKDEKIIPRVSCEPSLGVDRAFLAFVYDAYMEDGRGNTTLSLHPRLSPNTV…	5	GO:0005737|GO:0005524|GO:0004820|GO:0046983|GO:0006426	C:cytoplasm|F:ATP binding|F:glycine-tRNA ligase activity|F:protein dimerization activity|P:glycyl-tRNA aminoacylation	1	K01880	glycyl-tRNA synthetase [EC:6.1.1.14]	ko00970; Aminoacyl-tRNA biosynthesis	2	PF03129|PF00587	HGTP_anticodon|tRNA-synt_2b	1	COG0423	J	Glycyl-tRNA synthetase (class II)	1497	Protein	gb AJF61228.1	494	1	3	4	493	1473	480 bits (1236)	9e-162	229/496 (46%)
CCAB_11183	CCAB_11183	Contig_003967:2027-2410	55.9581	-0.749577	-1.6813	0.00178202	0.0152224	54.087	79.9469	79.6537	37.9862	45.8207	38.2542		Bacteria	Bacteroidetes	Bacteroidetes (class)	Bacteroidetes Order II. Incertae sedis	Rhodothermaceae	Salinibacter	Salinibacter ruber	Salinibacter ruber DSM 13855	VTSTLIEAARRVLRRRFRVVLLIRDAYAHLEANTDALTAVWTDLRAALRLLVAWTRRSYRKVSTTSLVLLVAALLYFVTPIDAIPDPLGALGFVDDLAVVQTAVETVRDELDQFRSWEERQCLPASS	2	GO:0016021|GO:0005886	C:integral component of membrane|C:plasma membrane	0				1	PF06803	DUF1232	1	COG3339	S	Uncharacterized membrane protein YkvA, DUF1232 family	384	Protein	ref WP_011404345.1	154	1	28	1	154	381	182 bits (462)	1e-55	126/127 (99%)
CCAB_11185	CCAB_11185	Contig_003967:2942-4915	57.9972	-1.51337	-2.85476	2.17979e-09	9.44109e-08	70.3989	95.9363	95.8153	18.5514	32.7291	34.5522		Bacteria	Bacteroidetes	Bacteroidetes (class)	Bacteroidetes Order II. Incertae sedis	Rhodothermaceae	Salinibacter	Salinibacter ruber	Salinibacter ruber DSM 13855	MGEHNVRRDAEPSKLRKFTNHLMRDVRALELMLHEDMFESGTRRIGAEQELFMVDERGDPAPVIEEVLERNSDERIVTELTRYNVEFNMDPLRFGGDCFQQMEASTSELVETVRGLTQQVDSEIALTGILPTAHLSDFAMDYMTPRPRYYALNDAISRLRGGAGQYQIRGIDELFVKHDSIMLEGCNTSFQTHFQVSPEEFPRYYNIAQVVAAPCLAAATNSPLLFGKRLWRETRIALFQQAVDTRSTNLYLREMSPRVHFGTDWVDESVMEIFKEDISRFRVLLTTELGEDSLETLEAGGVPNLKALQLHNGTVYRWNRACYGITDGKPHLRIENRVLPSGPTVIDEIANAVFWYGLVAGLAHEYRDVSEHIDFYEARYNFNAAARSGLASQFTWLDG…	1	GO:0003824	F:catalytic activity	1	K00088	IMP dehydrogenase [EC:1.1.1.205]	ko00230; Purine metabolism | ko00983; Drug metabolism - other enzymes | ko01100; Metabolic pathways | ko01110; Biosynthesis of secondary metabolites	1	PF00571	CBS	1	COG0517	T	CBS domain	1974	Protein	ref WP_044967564.1	630	1	4	64	627	1905	610 bits (1574)	0	318/624 (51%)
CCAB_11194	CCAB_11194	Contig_003970:1770-3119	242.406	0.891455	1.85505	2.94929e-09	1.25564e-07	161.402	159.894	184.704	348.06	302.978	297.396		Bacteria	Bacteroidetes	Bacteroidetes (class)	Bacteroidetes Order II. Incertae sedis	Rhodothermaceae	Salinibacter	Salinibacter ruber	Salinibacter ruber M8	VGNTNGVVPADTAGNANVRPNYVKWTSDHTYEFSGRTFVNDGDTLEIEPGTVIKGVSNQDPSNASVLIVANGGTILADGNPGSSDPAQADPIIFTTREDDVTDPNDLGRDLDGAFGGVIILGNGPKNFPGPRNVEGIPSDVARAQFGSDNPNPDHDAGVFRFVSIRYGGISIGAGNEINGLTMGAVGAGTTIEYVEIFNNQDDGFEWFGGNVDARYLVASRVGDDSYDIDQGFSGNLQFLLAIQAQNRGDRTAEHDGGDDGYGAPDEGDTPFSDPQIYNATYVGSGTDGAGDVALKLRDNFAGNYYNSIFYDFPAQLVEVEEAPGPDSRARWEEGALTVENSIAWSFGAVQDASSPHTDLVENGGAWGSEVADSLRAYGNTYEDPGLSRTLPTGPTDFQ…	0			0				0			0				1350	Protein	ref WP_040606347.1	332	1	2	67	330	1065	274 bits (700)	3e-84	154/340 (45%)
CCAB_11201	CCAB_11201	Contig_003974:47-1561	194.846	-1.1954	-2.29008	9.80083e-13	7.43621e-11	292.756	238.064	289.755	134.277	101.928	112.295		Bacteria	Bacteroidetes	Bacteroidetes (class)	Bacteroidetes Order II. Incertae sedis	Rhodothermaceae	Salinibacter	Salinibacter ruber	Salinibacter ruber DSM 13855	VDARGALAHRVEAVDLRLSGLEVHLNAAHRVVGGRCHLHRLRSDVHAVLGKLLHHAGQPLVDVMVVAVRDVEQHRVVLGAPAFTDLLLVGAGHHVAGVQLHLPRRIALHKALAFGVIEAPALSTHSLSDKMAGLFLRGHLAGGVELHKLHVAQRHAGRKRQGLRVARIFIGARGAAAVERGVPAGRDDDSICVERHGPPRVHVEAHCAGCAAPFRHEVGDVEILAIGNVQVHCLLDERIHEGLPGAVAHKAGAPERLGAEVALVDLAVVGAVEGHAPLGELTDAVRGALAERLDGRGVVHEVALVEGVSSMDFPAVLGVEAAEGGVDAPCSPDGVGVSMGAFAQNEAVDVVIGQFNAGAKSSPAGANNEDVGGDGFGGGVRVHKTGGSCTGSTEGQGQS…	4	GO:0005737|GO:0050660|GO:0016627|GO:0006106	C:cytoplasm|F:flavin adenine dinucleotide binding|F:oxidoreductase activity, acting on the CH-CH group of donors|P:fumarate metabolic process	1	K18209	fumarate reductase (CoM/CoB) subunit A [EC:1.3.4.1]	ko00720; Carbon fixation pathways in prokaryotes | ko01120; Microbial metabolism in diverse environments | ko01200; Carbon metabolism	2	PF00890|PF02910	FAD_binding_2|Succ_DH_flav_C	1	COG1053	C	Succinate dehydrogenase/fumarate reductase, flavoprotein subunit	1515	Protein	ref WP_011405161.1	581	-1	1	1149	383	1	729 bits (1882)	0	350/383 (91%)
CCAB_11317	CCAB_11317	Contig_004009:776-910	24.1934	1.06893	2.09788	0.00147348	0.0130922	18.029	10.6596	15.0072	51.2372	24.313	25.9141		Bacteria	Bacteroidetes	Bacteroidetes (class)	Bacteroidetes Order II. Incertae sedis	Rhodothermaceae	Salinibacter	Salinibacter ruber	Salinibacter ruber DSM 13855	VPEPPQQETQKDERSRNAVGHDTREKDDGKRPSRCTEDEACAAF	0			0				0			0				135	Protein	ref WP_044161420.1	279	2	164	11	200	127	34.7 bits (78)	3.2	17/39 (44%)
CCAB_11318	CCAB_11318	Contig_004009:983-3700	854.759	1.40601	2.65002	6.52408e-27	2.11604e-24	431.837	453.921	502.165	1203.19	1141.78	1395.66		Bacteria	Bacteroidetes	Bacteroidetes (class)	Bacteroidetes Order II. Incertae sedis	Rhodothermaceae	Salinibacter	Salinibacter ruber	Salinibacter ruber DSM 13855	VEAAAGKPLPGANVSIQGTTTGTSTDLNGRYRLGGLEPGTYDVLFSFVGFQQKTITGVEVTAGNATQLDVALAEQTAQLEEVVVAAEAARDSEVGLLKDRQQAAAVSDAISAETIGQAGAGTVAEAMSLVPGASVVEGRYVNIRGLEGRYVDTQLNGSDLPSTDPDGNSVALDVFPSSLIDNVVTTKTFTPDRPGNFTGGSVDITTKSFPDERFATLSISTSTNSEVGLGGTVIRPSGGLDAVPSVVKRADLPESPPPYFSDAERKVDALASATKAFAAPMTPRRKEVMGNYGAELSFGDRFEVLSGRPLGVIASASYDRSFSGYAGGTTARFNQTGLASETLTPSAEYATQRGVENTLLSGLLGLSLQLHPRHEVGLRALYTRNHEEEARTETGRLPR…	0			0				0			0				2718	Protein	ref WP_020402366.1	940	1	18	1	938	2709	568 bits (1465)	0	361/932 (39%)
CCAB_11319	CCAB_11319	Contig_004009:3971-4954	258.074	1.12447	2.18022	7.35091e-10	3.47036e-08	131.354	171.442	174.315	290.639	317.94	462.753		Bacteria	Bacteroidetes	Bacteroidetes (class)	Bacteroidetes Order II. Incertae sedis	Rhodothermaceae	Salinibacter	Salinibacter ruber	Salinibacter ruber DSM 13855	VLPDAPGLIGAVHGQPELVAALEALVDVEGIVGGEGRNQVLRVHRAAKPLEAVVVAGVRLHVLDGGPAAHASERKALNFVAALERGASVPDGDIPERADVVLGIEVPVLGPVPDAITAHLVGNAFNLGRRRLGVDRRVSEKDDPAPPASHVAAQSAAVVRRGRKDDGVNGAVVPLPVGLDGAAARYNQGRCVGAVPRQALHHSAGFNGEGFSLVHEDEVVELVYIVARPGHIPDRVALDVDVANPQVLGVVAHDNLARVCRVVVGIRNLRRRVSAHVAVVHAAVVRVTARGKHEGEGGKNGSHAPQGREPSVCRRCSWRLHNACTFE	0			0				0			0				984	Protein	ref WP_011403217.1	543	-1	69	792	318	4	239 bits (610)	4e-70	161/263 (61%)
CCAB_11320	CCAB_11320	Contig_004010:122-1039	489.626	-0.812007	-1.75565	7.57027e-06	0.000148501	606.117	669.778	606.061	295.056	268.378	492.369		Archaea	Euryarchaeota	Halobacteria	Haloferacales	Haloferacaceae	Haloquadratum	Haloquadratum walsbyi	Haloquadratum walsbyi DSM 16790	MHGRAVALGAGTVLNALATGIGAAFALDVETTATVDITPEETLDSTRVNGTIAGVENGDTRLIERCVELAIETYGPGDMQYIAHIQTESDIPMAAGLKSSSAAANASILATADAFDITPEPISACRLGVRAARDVGVTVTGAFDDASASMLGGVTVTNNNEDKLLAHDTVEWDVVVWTPPERAYSADADAERCANIAPMAELVEDLALTNQYTEAMTVNGLAFSAALGFDPAPAVEVMPYASGVSLSGTGPSVVAVADRNSESKGESDEVDLAVVTRRWRSRGGTVWKTTTRATREESSTRPDET	5	GO:0005737|GO:0005524|GO:0004765|GO:0009073|GO:0009423	C:cytoplasm|F:ATP binding|F:shikimate kinase activity|P:aromatic amino acid family biosynthetic process|P:chorismate biosynthetic process	0				1	PF00288	GHMP_kinases_N	0				918	Protein	ref WP_011571984.1	305	1	1	1	305	915	536 bits (1382)	0	305/305 (100%)
CCAB_11328	CCAB_11328	Contig_004016:1051-2127	23.9759	0.890554	1.85389	0.00478527	0.0332605	11.1608	19.5426	17.316	29.1522	34.5993	32.0842		Bacteria	Actinobacteria	Actinobacteria	Micrococcales	Microbacteriaceae	Leifsonia	Leifsonia xyli	Leifsonia xyli subsp. cynodontis DSM 46306	MEYRQLGGSDVQVSTVGFGAWVVGTDWWGDRDADEAAAMVTAAVDAGITYFDTGDVYGHGDSERVLGAALADVRDEVVLATKVGYDFYNHPQAGHGELPKEISAAWIRTAVERSMRRLETDHIEVLQLHNADVDEVDADVLAELDALRDEGLVDAVGWALGPSIGWLAEGDMAITEAFDSVQLVWNIFEQDVGRHFLETLEDTGSHTSLIPRVPHSSGLLNEQVTPATGHDLDDHRGYRPDAWYETGWEKLEQLRFLERDGERTMAQAAIAFLLSYDAVATVTPTFHSVADIREWAATPAVPPVTASERERVERLYDDAFGIDRFDGMDSLRSSVDGADIAAAGIDKRAVTRSRSAAR	1	GO:0016491	F:oxidoreductase activity	0				1	PF00248	Aldo_ket_red	1	COG0667	R	Predicted oxidoreductase (related to aryl-alcohol dehydrogenase)	1077	Protein	ref WP_006055351.1	358	1	1	1	335	1005	472 bits (1215)	1e-162	252/335 (75%)
CCAB_11347	CCAB_11347	Contig_004026:1036-1641	90.4938	0.686132	1.60896	0.00121168	0.0111507	66.9648	78.1703	60.0289	102.474	144.008	91.3165		Archaea	Euryarchaeota	Halobacteria	Halobacteriales	Haloarculaceae	Natronomonas	Natronomonas moolapensis	Natronomonas moolapensis 8.8.11	MGLFDTIRAVLGTSAEAGATRDADPEDLFGMSTAYLTMDADLGYASVGAAALCFSGVDSTDFEETVGDVEAILGAGEEETGTTFDVREDSHGWEWVVLRDDDPEDLVTSIHFAADEFIQRGYGSRLLAAVFGFDSGRDRAYWIYSFRRGAYYPFAPQRGKERASDVEFKLQSVLDGELDIEDDESYWYPMWPDTTGGHPWE	0			0				0			0				606	Protein	ref WP_008386585.1	201	1	1	1	201	603	327 bits (837)	2e-110	160/201 (80%)
CCAB_11349	CCAB_11349	Contig_004026:2404-3375	333.934	0.923126	1.89622	1.57332e-11	1.01133e-09	212.055	238.064	236.652	426.683	461.947	428.2		Archaea	Euryarchaeota	Halobacteria	Halobacteriales	Haloarculaceae	Natronomonas	Natronomonas moolapensis	Natronomonas moolapensis 8.8.11	MNAGFESYQSIAVASPGEMSNTADVGESTAADIINAARDAADIGGFETGSTVLERREEIGKLSWLIPEVNDLLGGGIETQSITEVYGEFGAGKSQVTHQMAVNVQLPPEHGGLGGACIFVDSEDTFRPERIDDMIRGLDDETIEGLLERREIEGTPGDDDTMKALLDSFLEHIHVAKAFNSNHQILLAERAKELAQENEDAEFPVRLLCVDSLTAHFRAEYVGRGELAERQQKLNKHLHDLMRIGDLYNTAVLVTNQVAANPDSYFGDPTQPIGGNILGHTSTFRMYLRKSKGDKRIVRLVDAPNLADGEAVMRVQDEGLKPE	5	GO:0005524|GO:0003684|GO:0008094|GO:0006310|GO:0006281	F:ATP binding|F:damaged DNA binding|F:DNA-dependent ATPase activity|P:DNA recombination|P:DNA repair	1	K04483	DNA repair protein RadA		1	PF08423	Rad51	1	COG0468	L	RecA/RadA recombinase	972	Protein	ref WP_008005767.1	343	1	24	10	343	969	548 bits (1412)	0	276/320 (86%)
CCAB_11410	CCAB_11410	Contig_004048:97-771	66.8081	1.06532	2.09264	1.8688e-06	4.28052e-05	50.6529	40.8618	33.4776	83.9231	94.4467	97.4865		Archaea	Euryarchaeota	Halobacteria	Natrialbales	Natrialbaceae	Salinarchaeum	Salinarchaeum sp. Harcht-Bsk1	Salinarchaeum sp. Harcht-Bsk1	VGHRSLFAGSAWTLPDRLHDAGEAAVADGNVPVYVGWDSRVRGVLVVGDEVRDGWDDLVSDLDDRGKRVVVLTGDSRAAARRFEAHPAVDEVFAEVPPEAKAETVRRLGGRERVAMVGDGSNDAPALAAADLGVSVASGTDLAADAADAVLLEDRLSAIPELFAVTRGTNRRIRENLGWAFAYNAVAIPLAITGVLNPLLAAIAMGTSSILVVSNSSRAVFDAE	6	GO:0016021|GO:0005886|GO:0005524|GO:0019829|GO:0046872|GO:0006825	C:integral component of membrane|C:plasma membrane|F:ATP binding|F:cation-transporting ATPase activity|F:metal ion binding|P:copper ion transport	1	K12956	copper-transporting P-type ATPase V [EC:3.6.3.54]		1	PF00122	E1-E2_ATPase	0				675	Protein	ref WP_050026223.1	242	1	19	1	242	672	282 bits (721)	7e-92	172/224 (77%)
CCAB_11437	CCAB_11437	Contig_004060:271-1563	63.1185	-1.0842	-2.12019	4.68915e-06	9.72838e-05	92.7205	100.378	66.9553	30.919	42.0802	45.6582		Archaea	Euryarchaeota	Halobacteria	Haloferacales	Haloferacaceae	Haloquadratum	Haloquadratum walsbyi	Haloquadratum walsbyi DSM 16790	MQVDLGTVFDATPGVTRDGLERLDERVATAHERIEQGRRNNEPGYTALNLPDTVDITRIHDAVASFDDPTAILIIGIGGSALGAATLVNALGDDTASSVYVLDNVDPASISRVLESIPLSETVVNVVSRSGTTAETLANFLVVRDAMTEAGVDWTDRTIVTTGTDGNLRQLADSESLPALSVPEGVPGRFSVLSTVGLVVAALQGIALTDLMTGAADAAAELSGSLFETPAYAYGATTYALATRGARTNVMMPYAENLETFAEWFAQLWAESLGKDHRGQTPVRALGATDQHSQLQLYRAGPHDKVITLMRPRHRSPCPIPSTDLDGLSYLSGSDLGSLLDAEFEATEASLVDADIPTIRVEIDAVDAQSLGALLYEFEAACICYGELASVPTFTQPAV…	4	GO:0005737|GO:0004347|GO:0006094|GO:0006096	C:cytoplasm|F:glucose-6-phosphate isomerase activity|P:gluconeogenesis|P:glycolytic process	1	K01810	glucose-6-phosphate isomerase [EC:5.3.1.9]	ko00010; Glycolysis / Gluconeogenesis | ko00030; Pentose phosphate pathway | ko00500; Starch and sucrose metabolism | ko00520; Amino sugar and nucleotide sugar metabolism | ko01100; Metabolic pathways | ko01110; Biosynthesis of secondary metabolites | ko01120; Microbial metabolism in diverse environments | ko01130; Biosynthesis of antibiotics | ko01200; Carbon metabolism	1	PF00342	PGI	1	COG0166	G	Glucose-6-phosphate isomerase	1293	Protein	ref WP_021054955.1	430	1	1	1	430	1290	662 bits (1708)	0	387/430 (90%)
CCAB_11442	CCAB_11442	Contig_004062:65-481	9.67799	1.28233	2.43231	0.00321465	0.0244517	1.71705	6.21809	5.77201	22.9684	10.2863	11.1061		Archaea	Euryarchaeota	Halobacteria	Haloferacales	Haloferacaceae	Haloquadratum	Haloquadratum walsbyi	Haloquadratum walsbyi DSM 16790	MPSQSEEEFIDRLQSVPTGDVESFCAQVWGAYGWEPRRLHADEPAAIDLTVTQAEPVKIIGALYLARTGGTTDVAPDRVFDCLEMRQVADRMDFHVLITDGEFSRDAWALGREQNIKMITGEDLYELADNVGVLELLT	0			0				0			0				417	Protein	ref WP_004055689.1	272	1	7	31	133	411	65.5 bits (158)	4e-10	35/127 (28%)
CCAB_11443	CCAB_11443	Contig_004062:589-1143	23.8551	0.980699	1.97342	0.00206217	0.0170965	12.8778	15.1011	17.316	25.6186	32.7291	39.4882		Archaea	Euryarchaeota	Halobacteria	Haloferacales	Haloferacaceae	Haloquadratum	Haloquadratum walsbyi	Haloquadratum walsbyi DSM 16790	MRSVSIELSHNIYLRCGWYDLYQMSKQSINLRVESGLHETVTELAALSEGDTRPTDLSRTARKLILIGLAFRREGLEPQYEGPLGVLPRPFATPTFGGESVTFGTQLESDAYDELQSVFDEKPHTAAREALRLGVIAVQLNQLNLTGPLGVSRPFATISLDDELSDTQALAYLRELRTHIETDE	0			0				0			0				555	Protein	ref WP_049907367.1	158	1	4	76	158	540	184 bits (467)	2e-55	87/155 (56%)
[truncated: 5,429 more rows]
[truncated: 15 more columns]
